# Supplementary material for: Mapping Geological Events and Nitrogen Fixation Evolution Onto the Timetree of the Evolution of Nitrogen-Fixation Genes
Source: Mol Biol Evol. 2024 Feb 6;41(2):msae023. doi: 10.1093/molbev/msae023 (PMC10881105; doi:10.1093/molbev/msae023)
Supplement: msae023_Supplementary_Data [file msae023_supplementary_data.zip]

Archive with 7 entries (7 files):
- Supplementary Fig. 3.pdf
- Supplementary_data_1.xlsx
- Supplementary_information-20240129-final.pdf
- Supplementary Data 2.7z
- Supplementary Data 3.txt
- Supplementary Fig. 1.pdf
- Supplementary Fig. 2.pdf
