# Supplementary material for: Mapping Geological Events and Nitrogen Fixation Evolution Onto the Timetree of the Evolution of Nitrogen-Fixation Genes
Source: Mol Biol Evol. 2024 Feb 6;41(2):msae023. doi: 10.1093/molbev/msae023 (PMC10881105; doi:10.1093/molbev/msae023)
Supplement: msae023_Supplementary_Data [file msae023_supplementary_data.zip › Supplementary_data_1.xlsx]

## Sheet: GTDB taxonomy
domain	GTDB ID	ncbi_taxid	GTDB ID	domain	phyla	class	order	family	genus	species
Archaea	GB_GCA_000007345.1	188937	GB_GCA_000007345.1	d__Archaea	p__Halobacteriota	c__Methanosarcinia	o__Methanosarcinales	f__Methanosarcinaceae	g__Methanosarcina	s__Methanosarcina acetivorans
Archaea	GB_GCA_000309865.1	1220534	GB_GCA_000309865.1	d__Archaea	p__Methanobacteriota	c__Methanobacteria	o__Methanobacteriales	f__Methanobacteriaceae	g__Methanobacterium	s__Methanobacterium sp000309865
Archaea	GB_GCA_001577565.1	1794908	GB_GCA_001577565.1	d__Archaea	p__Halobacteriota	c__Methanosarcinia	o__Methanosarcinales	f__Methanosarcinaceae	g__Methanolobus	s__Methanolobus sp001577565
Archaea	GB_GCA_001602645.1	1674798	GB_GCA_001602645.1	d__Archaea	p__Halobacteriota	c__Methanosarcinia	o__Methanotrichales	f__Methanotrichaceae	g__Methanothrix_A	s__Methanothrix_A sp001602645
Archaea	GB_GCA_001714685.2	1882735	GB_GCA_001714685.2	d__Archaea	p__Halobacteriota	c__Methanosarcinia	o__Methanosarcinales	f__Methanosarcinaceae	g__Methanosarcina	s__Methanosarcina sp001714685
Archaea	GB_GCA_002067065.1	1811674	GB_GCA_002067065.1	d__Archaea	p__Methanobacteriota	c__Methanobacteria	o__Methanobacteriales	f__Methanobacteriaceae	g__Methanobacterium	s__Methanobacterium sp002067065
Archaea	GB_GCA_002067275.1	1811679	GB_GCA_002067275.1	d__Archaea	p__Halobacteriota	c__Methanosarcinia	o__Methanosarcinales	f__Methanosarcinaceae	g__Methanomethylovorans	s__Methanomethylovorans sp002067275
Archaea	GB_GCA_002067325.1	1811675	GB_GCA_002067325.1	d__Archaea	p__Methanobacteriota	c__Methanobacteria	o__Methanobacteriales	f__Methanobacteriaceae	g__Methanobacterium_A	s__Methanobacterium_A sp002067325
Archaea	GB_GCA_002067365.1	1811688	GB_GCA_002067365.1	d__Archaea	p__Halobacteriota	c__Methanosarcinia	o__Methanotrichales	f__Methanotrichaceae	g__Methanothrix	s__Methanothrix sp002067365
Archaea	GB_GCA_002067705.1	1811689	GB_GCA_002067705.1	d__Archaea	p__Halobacteriota	c__Methanosarcinia	o__Methanotrichales	f__Methanotrichaceae	g__Methanothrix	s__Methanothrix sp002067705
Archaea	GB_GCA_002067755.1	1811684	GB_GCA_002067755.1	d__Archaea	p__Halobacteriota	c__Methanosarcinia	o__Methanotrichales	f__Methanotrichaceae	g__Methanothrix	s__Methanothrix sp002067755
Archaea	GB_GCA_002495625.1	1915451	GB_GCA_002495625.1	d__Archaea	p__Methanobacteriota	c__Methanobacteria	o__Methanobacteriales	f__Methanobacteriaceae	g__Methanobacterium_A	s__Methanobacterium_A sp002495625
Archaea	GB_GCA_002501695.1	1915528	GB_GCA_002501695.1	d__Archaea	p__Halobacteriota	c__Methanosarcinia	o__Methanosarcinales	f__Methanosarcinaceae	g__Methanolobus	s__Methanolobus sp002501695
Archaea	GB_GCA_002503885.1	2198	GB_GCA_002503885.1	d__Archaea	p__Halobacteriota	c__Methanomicrobia	o__Methanomicrobiales	f__Methanoculleaceae	g__Methanoculleus	s__Methanoculleus marisnigri_B
Archaea	GB_GCA_002505485.1	1915593	GB_GCA_002505485.1	d__Archaea	p__Halobacteriota	c__Methanosarcinia	o__Methanosarcinales	f__Methanosarcinaceae	g__Methanosarcina	s__Methanosarcina sp002505485
Archaea	GB_GCA_002505765.1	1915424	GB_GCA_002505765.1	d__Archaea	p__Methanobacteriota	c__Methanobacteria	o__Methanobacteriales	f__Methanobacteriaceae	g__Methanobacterium_D	s__Methanobacterium_D sp002505765
Archaea	GB_GCA_002508425.1	1915682	GB_GCA_002508425.1	d__Archaea	p__Halobacteriota	c__Methanosarcinia	o__Methanosarcinales	f__Methanosarcinaceae	g__Methanomethylovorans	s__Methanomethylovorans sp002508425
Archaea	GB_GCA_002508705.1	1915505	GB_GCA_002508705.1	d__Archaea	p__Halobacteriota	c__Methanomicrobia	o__Methanomicrobiales	f__Methanoculleaceae	g__Methanoculleus	s__Methanoculleus sp002508705
Archaea	GB_GCA_002839705.1	2013815	GB_GCA_002839705.1	d__Archaea	p__Methanobacteriota	c__Methanobacteria	o__Methanobacteriales	f__Methanobacteriaceae	g__UBA349	s__UBA349 sp002839705
Archaea	GB_GCA_003491285.1	2025350	GB_GCA_003491285.1	d__Archaea	p__Methanobacteriota	c__Methanobacteria	o__Methanobacteriales	f__Methanobacteriaceae	g__UBA117	s__UBA117 sp002494785
Archaea	GB_GCA_003600755.1	2164	GB_GCA_003600755.1	d__Archaea	p__Methanobacteriota	c__Methanobacteria	o__Methanobacteriales	f__Methanobacteriaceae	g__UBA588	s__UBA588 sp002509085
Archaea	GB_GCA_006546655.1	38026	GB_GCA_006546655.1	d__Archaea	p__Halobacteriota	c__Methanosarcinia	o__Methanosarcinales	f__Methanosarcinaceae	g__Methanolobus	s__Methanolobus vulcani_A
Archaea	GB_GCA_900100715.1	38026	GB_GCA_900100715.1	d__Archaea	p__Halobacteriota	c__Methanosarcinia	o__Methanosarcinales	f__Methanosarcinaceae	g__Methanolobus	s__Methanolobus vulcani
Archaea	RS_GCF_000008645.1	187420	RS_GCF_000008645.1	d__Archaea	p__Methanobacteriota	c__Methanobacteria	o__Methanobacteriales	f__Methanothermobacteraceae	g__Methanothermobacter	s__Methanothermobacter thermautotrophicus
Archaea	RS_GCF_000016125.1	402880	RS_GCF_000016125.1	d__Archaea	p__Methanobacteriota	c__Methanococci	o__Methanococcales	f__Methanococcaceae	g__Methanococcus	s__Methanococcus maripaludis_D
Archaea	RS_GCF_000017165.1	406327	RS_GCF_000017165.1	d__Archaea	p__Methanobacteriota	c__Methanococci	o__Methanococcales	f__Methanococcaceae	g__Methanococcus	s__Methanococcus vannielii
Archaea	RS_GCF_000017225.1	426368	RS_GCF_000017225.1	d__Archaea	p__Methanobacteriota	c__Methanococci	o__Methanococcales	f__Methanococcaceae	g__Methanococcus	s__Methanococcus maripaludis_A
Archaea	RS_GCF_000017625.1	456442	RS_GCF_000017625.1	d__Archaea	p__Halobacteriota	c__Methanomicrobia	o__Methanomicrobiales	f__Methanoregulaceae	g__Methanoregula	s__Methanoregula boonei
Archaea	RS_GCF_000018485.1	444158	RS_GCF_000018485.1	d__Archaea	p__Methanobacteriota	c__Methanococci	o__Methanococcales	f__Methanococcaceae	g__Methanococcus	s__Methanococcus maripaludis_C
Archaea	RS_GCF_000021965.1	521011	RS_GCF_000021965.1	d__Archaea	p__Halobacteriota	c__Methanomicrobia	o__Methanomicrobiales	f__Methanosphaerulaceae	g__Methanosphaerula	s__Methanosphaerula palustris
Archaea	RS_GCF_000025525.1	644281	RS_GCF_000025525.1	d__Archaea	p__Methanobacteriota	c__Methanococci	o__Methanococcales	f__Methanocaldococcaceae	g__Methanocaldococcus	s__Methanocaldococcus sp000025525
Archaea	RS_GCF_000092305.1	573063	RS_GCF_000092305.1	d__Archaea	p__Methanobacteriota	c__Methanococci	o__Methanococcales	f__Methanocaldococcaceae	g__Methanocaldococcus_A	s__Methanocaldococcus_A infernus
Archaea	RS_GCF_000147875.1	679926	RS_GCF_000147875.1	d__Archaea	p__Halobacteriota	c__Methanomicrobia	o__Methanomicrobiales	f__Methanomicrobiaceae	g__Methanolacinia	s__Methanolacinia petrolearia
Archaea	RS_GCF_000179575.2	647113	RS_GCF_000179575.2	d__Archaea	p__Methanobacteriota	c__Methanococci	o__Methanococcales	f__Methanococcaceae	g__Methanothermococcus_A	s__Methanothermococcus_A okinawensis
Archaea	RS_GCF_000214725.1	868131	RS_GCF_000214725.1	d__Archaea	p__Methanobacteriota	c__Methanobacteria	o__Methanobacteriales	f__Methanobacteriaceae	g__Methanobacterium_C	s__Methanobacterium_C paludis
Archaea	RS_GCF_000251105.1	1041930	RS_GCF_000251105.1	d__Archaea	p__Halobacteriota	c__Methanocellia	o__Methanocellales	f__Methanocellaceae	g__Methanocella	s__Methanocella conradii
Archaea	RS_GCF_000275865.1	28892	RS_GCF_000275865.1	d__Archaea	p__Halobacteriota	c__Methanomicrobia	o__Methanomicrobiales	f__Methanofollaceae	g__Methanofollis	s__Methanofollis liminatans
Archaea	RS_GCF_000302455.1	1204725	RS_GCF_000302455.1	d__Archaea	p__Methanobacteriota	c__Methanobacteria	o__Methanobacteriales	f__Methanobacteriaceae	g__Methanobacterium	s__Methanobacterium formicicum_A
Archaea	RS_GCF_000306725.1	1094980	RS_GCF_000306725.1	d__Archaea	p__Halobacteriota	c__Methanosarcinia	o__Methanosarcinales	f__Methanosarcinaceae	g__Methanolobus	s__Methanolobus psychrophilus
Archaea	RS_GCF_000308215.1	1175296	RS_GCF_000308215.1	d__Archaea	p__Thermoplasmatota	c__Thermoplasmata	o__Methanomassiliicoccales	f__Methanomassiliicoccaceae	g__Methanomassiliicoccus	s__Methanomassiliicoccus luminyensis
Archaea	RS_GCF_000376965.1	523845	RS_GCF_000376965.1	d__Archaea	p__Methanobacteriota	c__Methanococci	o__Methanococcales	f__Methanococcaceae	g__Methanothermococcus	s__Methanothermococcus thermolithotrophicus
Archaea	RS_GCF_000504205.1	1090322	RS_GCF_000504205.1	d__Archaea	p__Halobacteriota	c__Methanosarcinia	o__Methanosarcinales	f__Methanosarcinaceae	g__Methanolobus	s__Methanolobus tindarius
Archaea	RS_GCF_000745485.1	408577	RS_GCF_000745485.1	d__Archaea	p__Methanobacteriota	c__Methanobacteria	o__Methanobacteriales	f__Methanobacteriaceae	g__Methanobacterium_D	s__Methanobacterium_D veterum
Archaea	RS_GCF_000784355.1	230356	RS_GCF_000784355.1	d__Archaea	p__Halobacteriota	c__Methanomicrobia	o__Methanomicrobiales	f__Methanomicrobiaceae	g__Methanolacinia	s__Methanolacinia paynteri
Archaea	RS_GCF_000970025.1	1434108	RS_GCF_000970025.1	d__Archaea	p__Halobacteriota	c__Methanosarcinia	o__Methanosarcinales	f__Methanosarcinaceae	g__Methanosarcina	s__Methanosarcina barkeri
Archaea	RS_GCF_000970085.1	1434120	RS_GCF_000970085.1	d__Archaea	p__Halobacteriota	c__Methanosarcinia	o__Methanosarcinales	f__Methanosarcinaceae	g__Methanosarcina	s__Methanosarcina siciliae
Archaea	RS_GCF_000970205.1	213585	RS_GCF_000970205.1	d__Archaea	p__Halobacteriota	c__Methanosarcinia	o__Methanosarcinales	f__Methanosarcinaceae	g__Methanosarcina	s__Methanosarcina mazei
Archaea	RS_GCF_000970285.1	1434110	RS_GCF_000970285.1	d__Archaea	p__Halobacteriota	c__Methanosarcinia	o__Methanosarcinales	f__Methanosarcinaceae	g__Methanosarcina	s__Methanosarcina horonobensis
Archaea	RS_GCF_001639265.1	55758	RS_GCF_001639265.1	d__Archaea	p__Methanobacteriota	c__Methanobacteria	o__Methanobacteriales	f__Methanobacteriaceae	g__Methanobrevibacter_D	s__Methanobrevibacter_D filiformis
Archaea	RS_GCF_001639285.1	47311	RS_GCF_001639285.1	d__Archaea	p__Methanobacteriota	c__Methanobacteria	o__Methanobacteriales	f__Methanobacteriaceae	g__Methanobrevibacter_C	s__Methanobrevibacter_C cuticularis
Archaea	RS_GCF_002072215.1	1300164	RS_GCF_002072215.1	d__Archaea	p__Methanobacteriota	c__Methanobacteria	o__Methanobacteriales	f__Methanobacteriaceae	g__Methanobrevibacter_C	s__Methanobrevibacter_C arboriphilus
Archaea	RS_GCF_002243045.1	1874706	RS_GCF_002243045.1	d__Archaea	p__Halobacteriota	c__Methanosarcinia	o__Methanosarcinales	f__Methanosarcinaceae	g__Methanolobus	s__Methanolobus psychrotolerans
Archaea	RS_GCF_002287175.1	2161	RS_GCF_002287175.1	d__Archaea	p__Methanobacteriota	c__Methanobacteria	o__Methanobacteriales	f__Methanobacteriaceae	g__Methanobacterium_D	s__Methanobacterium_D bryantii
Archaea	RS_GCF_002287235.1	1036679	RS_GCF_002287235.1	d__Archaea	p__Halobacteriota	c__Methanosarcinia	o__Methanosarcinales	f__Methanosarcinaceae	g__Methanosarcina	s__Methanosarcina spelaei
Archaea	RS_GCF_002813695.1	59277	RS_GCF_002813695.1	d__Archaea	p__Methanobacteriota	c__Methanobacteria	o__Methanobacteriales	f__Methanobacteriaceae	g__Methanobacterium	s__Methanobacterium subterraneum
Archaea	RS_GCF_002945325.1	39152	RS_GCF_002945325.1	d__Archaea	p__Methanobacteriota	c__Methanococci	o__Methanococcales	f__Methanococcaceae	g__Methanococcus	s__Methanococcus maripaludis
Archaea	RS_GCF_003173335.1	1277351	RS_GCF_003173335.1	d__Archaea	p__Halobacteriota	c__Methanomicrobia	o__Methanomicrobiales	f__Methanospirillaceae	g__Methanospirillum	s__Methanospirillum stamsii
Archaea	RS_GCF_003173355.1	668570	RS_GCF_003173355.1	d__Archaea	p__Halobacteriota	c__Methanomicrobia	o__Methanomicrobiales	f__Methanospirillaceae	g__Methanospirillum	s__Methanospirillum lacunae
Archaea	RS_GCF_004099695.1	2507075	RS_GCF_004099695.1	d__Archaea	p__Halobacteriota	c__Methanosarcinia	o__Methanosarcinales	f__Methanosarcinaceae	g__Methanosarcina	s__Methanosarcina sp004099695
Archaea	RS_GCF_004102725.1	1550565	RS_GCF_004102725.1	d__Archaea	p__Halobacteriota	c__Methanomicrobia	o__Methanomicrobiales	f__Methanoculleaceae	g__Methanoculleus_A	s__Methanoculleus_A taiwanensis
Archaea	RS_GCF_004745425.1	2052935	RS_GCF_004745425.1	d__Archaea	p__Halobacteriota	c__Methanosarcinia	o__Methanosarcinales	f__Methanosarcinaceae	g__Methanolobus	s__Methanolobus sp004745425
Archaea	RS_GCF_900095295.1	118062	RS_GCF_900095295.1	d__Archaea	p__Methanobacteriota	c__Methanobacteria	o__Methanobacteriales	f__Methanobacteriaceae	g__Methanobacterium_C	s__Methanobacterium_C congolense
Archaea	RS_GCF_900114835.1	487685	RS_GCF_900114835.1	d__Archaea	p__Halobacteriota	c__Methanosarcinia	o__Methanosarcinales	f__Methanosarcinaceae	g__Methanolobus	s__Methanolobus profundi
Bacteria	GB_GCA_000307585.2	1094508	GB_GCA_000307585.2	d__Bacteria	p__Firmicutes_A	c__Thermoanaerobacteria	o__Thermoanaerobacterales	f__Thermoanaerobacteraceae	g__Thermoanaerobacterium	s__Thermoanaerobacterium saccharolyticum_B
Bacteria	GB_GCA_000517005.1	420324	GB_GCA_000517005.1	d__Bacteria	p__Proteobacteria	c__Alphaproteobacteria	o__Rhizobiales	f__Beijerinckiaceae	g__Microvirga	s__Microvirga lupini
Bacteria	GB_GCA_000681355.2	1487582	GB_GCA_000681355.2	d__Bacteria	p__Firmicutes_B	c__Desulfotomaculia	o__Desulfotomaculales	f__Nap2-2B	g__SCADC1-2-3	s__SCADC1-2-3 sp000681355
Bacteria	GB_GCA_000737945.1	1527444	GB_GCA_000737945.1	d__Bacteria	p__Cyanobacteria	c__Cyanobacteriia	o__Cyanobacteriales	f__Microcystaceae	g__Atelocyanobacterium	s__Atelocyanobacterium thalassa_A
Bacteria	GB_GCA_000739515.1	1499966	GB_GCA_000739515.1	d__Bacteria	p__Moduliflexota	c__Moduliflexia	o__Moduliflexales	f__Moduliflexaceae	g__Moduliflexus	s__Moduliflexus flocculans
Bacteria	GB_GCA_000747625.2	1499107	GB_GCA_000747625.2	d__Bacteria	p__Desulfobacterota	c__Syntrophia	o__Syntrophales	f__Smithellaceae	g__Smithella	s__Smithella sp000747625
Bacteria	GB_GCA_000770645.1	1536651	GB_GCA_000770645.1	d__Bacteria	p__Firmicutes_B	c__Desulfitobacteriia	o__Desulfitobacteriales	f__Desulfitobacteriaceae	g__Desulfosporosinus	s__Desulfosporosinus sp000770645
Bacteria	GB_GCA_000802095.1	1531961	GB_GCA_000802095.1	d__Bacteria	p__Firmicutes_B	c__Desulfotomaculia	o__Desulfotomaculales	f__Desulfocucumaceae	g__BRHc4a	s__BRHc4a sp000802095
Bacteria	GB_GCA_000961575.1	1629715	GB_GCA_000961575.1	d__Bacteria	p__Firmicutes_B	c__Desulfotomaculia	o__Desulfotomaculales	f__Desulfotomaculaceae_A	g__BRH-c8a	s__BRH-c8a sp000961575
Bacteria	GB_GCA_000961585.1	1629716	GB_GCA_000961585.1	d__Bacteria	p__Firmicutes_B	c__Desulfotomaculia	o__Desulfotomaculales	f__Desulfocucumaceae	g__BRHc4a	s__BRHc4a sp000961585
Bacteria	GB_GCA_000961595.1	1629717	GB_GCA_000961595.1	d__Bacteria	p__Firmicutes_B	c__Desulfotomaculia	o__Desulfotomaculales	f__Desulfocucumaceae	g__Desulfocucumis	s__Desulfocucumis sp000961595
Bacteria	GB_GCA_000961655.1	1629708	GB_GCA_000961655.1	d__Bacteria	p__Desulfobacterota	c__Desulfobacteria	o__Desulfobacterales	f__Desulfosarcinaceae	g__Desulfatitalea	s__Desulfatitalea sp000961655
Bacteria	GB_GCA_000961725.1	1629713	GB_GCA_000961725.1	d__Bacteria	p__Desulfobacterota	c__Desulfobulbia	o__Desulfobulbales	f__Desulfocapsaceae	g__Desulforhopalus	s__Desulforhopalus sp000961725
Bacteria	GB_GCA_001314905.1	1666905	GB_GCA_001314905.1	d__Bacteria	p__Cyanobacteria	c__Cyanobacteriia	o__Cyanobacteriales	f__Geitlerinemaceae	g__Phormidium_A	s__Phormidium_A sp001314905
Bacteria	GB_GCA_001516045.1	1734396	GB_GCA_001516045.1	d__Bacteria	p__Firmicutes_B	c__Desulfitobacteriia	o__Desulfitobacteriales	f__Desulfitobacteriaceae	g__Desulfosporosinus	s__Desulfosporosinus sp001516045
Bacteria	GB_GCA_001602925.1	1674889	GB_GCA_001602925.1	d__Bacteria	p__Bacteroidota	c__Chlorobia	o__Chlorobiales	f__Chlorobiaceae	g__Chlorobaculum	s__Chlorobaculum sp001602925
Bacteria	GB_GCA_001603035.1	1674851	GB_GCA_001603035.1	d__Bacteria	p__Firmicutes_A	c__Clostridia	o__Saccharofermentanales	f__Saccharofermentanaceae	g__Firm-13	s__Firm-13 sp001603035
Bacteria	GB_GCA_001604385.1	1674865	GB_GCA_001604385.1	d__Bacteria	p__Spirochaetota	c__Spirochaetia	o__Treponematales	f__Treponemataceae	g__Spiro-10	s__Spiro-10 sp001604385
Bacteria	GB_GCA_001604405.1	1674866	GB_GCA_001604405.1	d__Bacteria	p__Spirochaetota	c__Spirochaetia	o__Treponematales	f__Treponemataceae	g__Spiro-10	s__Spiro-10 sp001604405
Bacteria	GB_GCA_001604585.1	1674913	GB_GCA_001604585.1	d__Bacteria	p__Verrucomicrobiota	c__Verrucomicrobiae	o__Opitutales	f__Verruco-01	g__Verruco-01	s__Verruco-01 sp001604585
Bacteria	GB_GCA_001622165.1	1100	GB_GCA_001622165.1	d__Bacteria	p__Bacteroidota	c__Chlorobia	o__Chlorobiales	f__Chlorobiaceae	g__Chlorobium	s__Chlorobium luteolum_B
Bacteria	GB_GCA_001770725.1	1797552	GB_GCA_001770725.1	d__Bacteria	p__Proteobacteria	c__Gammaproteobacteria	o__Burkholderiales	f__Burkholderiaceae	g__Aquabacterium	s__Aquabacterium sp001770725
Bacteria	GB_GCA_001783695.1	1817772	GB_GCA_001783695.1	d__Bacteria	p__SAR324	c__SAR324	o__XYD2-FULL-50-16	f__XYD2-FULL-50-16	g__XYD2-FULL-50-16	s__XYD2-FULL-50-16 sp001783695
Bacteria	GB_GCA_001783715.1	1817773	GB_GCA_001783715.1	d__Bacteria	p__SAR324	c__SAR324	o__XYD2-FULL-50-16	f__XYD2-FULL-50-16	g__XYC1-FULL-56-13	s__XYC1-FULL-56-13 sp001783715
Bacteria	GB_GCA_001799395.1	1797914	GB_GCA_001799395.1	d__Bacteria	p__Desulfobacterota	c__Desulfobacteria	o__Desulfobacterales	f__Desulfobacteraceae	g__Desulfobacula	s__Desulfobacula sp001799395
Bacteria	GB_GCA_001802655.1	1798415	GB_GCA_001802655.1	d__Bacteria	p__Proteobacteria	c__Gammaproteobacteria	o__Burkholderiales	f__Thiobacillaceae	g__Thiobacillus	s__Thiobacillus sp001802655
Bacteria	GB_GCA_001804865.1	1798576	GB_GCA_001804865.1	d__Bacteria	p__Verrucomicrobiota	c__Kiritimatiellae	o__LD1-PB3	f__GWF2-57-35	g__GWF2-57-35	s__GWF2-57-35 sp001804865
Bacteria	GB_GCA_001829125.1	1802173	GB_GCA_001829125.1	d__Bacteria	p__Spirochaetota	c__GWE2-31-10	o__GWE2-31-10	f__GWE2-31-10	g__GWC1-27-15	s__GWC1-27-15 sp001829125
Bacteria	GB_GCA_001829155.1	1802174	GB_GCA_001829155.1	d__Bacteria	p__Spirochaetota	c__UBA6919	o__GWB1-36-13	f__GWB1-36-13	g__GWB1-36-13	s__GWB1-36-13 sp001829155
Bacteria	GB_GCA_001829315.1	1802184	GB_GCA_001829315.1	d__Bacteria	p__Spirochaetota	c__GWE2-31-10	o__GWE2-31-10	f__GWE2-31-10	g__GWE2-31-10	s__GWE2-31-10 sp001829315
Bacteria	GB_GCA_001890975.1	1925591	GB_GCA_001890975.1	d__Bacteria	p__Cyanobacteria	c__Cyanobacteriia	o__Cyanobacteriales	f__Desertifilaceae	g__Roseofilum	s__Roseofilum reptotaenium
Bacteria	GB_GCA_001897195.1	1895866	GB_GCA_001897195.1	d__Bacteria	p__Verrucomicrobiota	c__Verrucomicrobiae	o__Chthoniobacterales	f__Terrimicrobiaceae	g__Terrimicrobium	s__Terrimicrobium sp001897195
Bacteria	GB_GCA_001898825.1	1895778	GB_GCA_001898825.1	d__Bacteria	p__Proteobacteria	c__Alphaproteobacteria	o__Rhodospirillales	f__Magnetospirillaceae	g__Magnetospirillum	s__Magnetospirillum sp001898825
Bacteria	GB_GCA_002067965.1	1811695	GB_GCA_002067965.1	d__Bacteria	p__Firmicutes_B	c__Desulfotomaculia	o__Desulfotomaculales	f__Pelotomaculaceae	g__MVRN01	s__MVRN01 sp002067965
Bacteria	GB_GCA_002148405.1	1934309	GB_GCA_002148405.1	d__Bacteria	p__Cyanobacteria	c__Cyanobacteriia	o__Leptolyngbyales	f__Leptolyngbyaceae	g__Alkalinema	s__Alkalinema sp002148405
Bacteria	GB_GCA_002237645.1	1899016	GB_GCA_002237645.1	d__Bacteria	p__Desulfobacterota	c__Desulfovibrionia	o__Desulfovibrionales	f__Desulfovibrionaceae	g__Desulfovibrio	s__Desulfovibrio sp002237645
Bacteria	GB_GCA_002256995.1	1970521	GB_GCA_002256995.1	d__Bacteria	p__Proteobacteria	c__Gammaproteobacteria	o__Burkholderiales	f__Thiobacillaceae	g__Thiobacillus	s__Thiobacillus sp002256995
Bacteria	GB_GCA_002294045.1	1946709	GB_GCA_002294045.1	d__Bacteria	p__Firmicutes_A	c__Clostridia	o__Lachnospirales	f__Lachnospiraceae	g__Anaerocolumna	s__Anaerocolumna sp002294045
Bacteria	GB_GCA_002298145.1	1948752	GB_GCA_002298145.1	d__Bacteria	p__Verrucomicrobiota	c__Verrucomicrobiae	o__Chthoniobacterales	f__Chthoniobacteraceae	g__UBA695	s__UBA695 sp002298145
Bacteria	GB_GCA_002306975.1	1952279	GB_GCA_002306975.1	d__Bacteria	p__Firmicutes_A	c__Clostridia	o__Oscillospirales	f__Ethanoligenenaceae	g__Ruminiclostridium_D	s__Ruminiclostridium_D sp002306975
Bacteria	GB_GCA_002307035.1	1946083	GB_GCA_002307035.1	d__Bacteria	p__Bacteroidota	c__Bacteroidia	o__Bacteroidales	f__Bacteroidaceae	g__Bacteroides	s__Bacteroides sp002307035
Bacteria	GB_GCA_002307055.1	1950814	GB_GCA_002307055.1	d__Bacteria	p__Firmicutes_A	c__Clostridia	o__Oscillospirales	f__Oscillospiraceae	g__Sporobacter	s__Sporobacter sp002307055
Bacteria	GB_GCA_002307185.1	1950405	GB_GCA_002307185.1	d__Bacteria	p__Bacteroidota	c__Bacteroidia	o__Bacteroidales	f__Dysgonomonadaceae	g__UBA1309	s__UBA1309 sp002307185
Bacteria	GB_GCA_002319795.1	1946841	GB_GCA_002319795.1	d__Bacteria	p__Firmicutes_C	c__Negativicutes	o__Selenomonadales	f__Selenomonadaceae	g__UBA1796	s__UBA1796 sp002319795
Bacteria	GB_GCA_002319815.1	1946842	GB_GCA_002319815.1	d__Bacteria	p__Firmicutes_C	c__Negativicutes	o__Selenomonadales	f__Selenomonadaceae	g__UBA1799	s__UBA1799 sp002319815
Bacteria	GB_GCA_002325605.1	1951568	GB_GCA_002325605.1	d__Bacteria	p__Chloroflexota	c__Chloroflexia	o__Chloroflexales	f__Chloroflexaceae	g__UBA1466	s__UBA1466 sp002325605
Bacteria	GB_GCA_002339325.1	1952978	GB_GCA_002339325.1	d__Bacteria	p__Nitrospirota	c__Thermodesulfovibrionia	o__Thermodesulfovibrionales	f__Thermodesulfovibrionaceae	g__Thermodesulfovibrio	s__Thermodesulfovibrio sp002339325
Bacteria	GB_GCA_002340255.1	1947876	GB_GCA_002340255.1	d__Bacteria	p__Cyanobacteria	c__Cyanobacteriia	o__Cyanobacteriales	f__Desertifilaceae	g__Roseofilum	s__Roseofilum sp002340255
Bacteria	GB_GCA_002340345.1	1948368	GB_GCA_002340345.1	d__Bacteria	p__Proteobacteria	c__Alphaproteobacteria	o__UBA2562	f__UBA2562	g__UBA2562	s__UBA2562 sp002340345
Bacteria	GB_GCA_002342805.1	1950840	GB_GCA_002342805.1	d__Bacteria	p__Firmicutes_A	c__Clostridia	o__Lachnospirales	f__Vallitaleaceae	g__UBA1351	s__UBA1351 sp002342805
Bacteria	GB_GCA_002347615.1	1953084	GB_GCA_002347615.1	d__Bacteria	p__Proteobacteria	c__Gammaproteobacteria	o__Burkholderiales	f__Sulfuricellaceae	g__UBA2239	s__UBA2239 sp002347615
Bacteria	GB_GCA_002367275.1	1948495	GB_GCA_002367275.1	d__Bacteria	p__Chloroflexota	c__Dehalococcoidia	o__UBA3088	f__UBA3088	g__UBA3088	s__UBA3088 sp002367275
Bacteria	GB_GCA_002389905.1	1946596	GB_GCA_002389905.1	d__Bacteria	p__Firmicutes_A	c__Clostridia	o__Lachnospirales	f__Lachnospiraceae	g__Hungatella	s__Hungatella sp002389905
Bacteria	GB_GCA_002397275.1	1947680	GB_GCA_002397275.1	d__Bacteria	p__Firmicutes_B	c__Syntrophomonadia	o__Thermacetogeniales	f__Thermacetogeniaceae	g__Syntrophaceticus	s__Syntrophaceticus sp002397275
Bacteria	GB_GCA_002398825.1	1947626	GB_GCA_002398825.1	d__Bacteria	p__Firmicutes_B	c__Syntrophomonadia	o__Syntrophomonadales	f__Syntrophomonadaceae	g__DTU019	s__DTU019 sp002398825
Bacteria	GB_GCA_002399405.1	1947734	GB_GCA_002399405.1	d__Bacteria	p__Spirochaetota	c__Spirochaetia	o__Treponematales	f__Treponemataceae	g__Treponema_D	s__Treponema_D sp002399405
Bacteria	GB_GCA_002403385.1	1961433	GB_GCA_002403385.1	d__Bacteria	p__Desulfobacterota	c__Syntrophia	o__Syntrophales	f__UBA4767	g__UBA4767	s__UBA4767 sp002403385
Bacteria	GB_GCA_002403785.1	1946364	GB_GCA_002403785.1	d__Bacteria	p__Firmicutes_A	c__Clostridia	o__Clostridiales	f__Clostridiaceae	g__Clostridium_AD	s__Clostridium_AD sp002403785
Bacteria	GB_GCA_002408065.1	1950623	GB_GCA_002408065.1	d__Bacteria	p__Bacteroidota	c__Bacteroidia	o__Bacteroidales	f__UBA5342	g__UBA5342	s__UBA5342 sp002408065
Bacteria	GB_GCA_002408085.1	1947542	GB_GCA_002408085.1	d__Bacteria	p__Spirochaetota	c__Spirochaetia	o__Spirochaetales	f__Spirochaetaceae_B	g__Oceanispirochaeta	s__Oceanispirochaeta sp002408085
Bacteria	GB_GCA_002411145.1	1948050	GB_GCA_002411145.1	d__Bacteria	p__Firmicutes_C	c__Negativicutes	o__UBA11029	f__UBA11029	g__UBA11029	s__UBA11029 sp002411145
Bacteria	GB_GCA_002413075.1	1946412	GB_GCA_002413075.1	d__Bacteria	p__Firmicutes_B	c__Desulfitobacteriia	o__Desulfitobacteriales	f__Desulfitobacteriaceae	g__Desulfosporosinus	s__Desulfosporosinus sp002413075
Bacteria	GB_GCA_002417975.1	1951646	GB_GCA_002417975.1	d__Bacteria	p__Actinobacteriota	c__Coriobacteriia	o__Coriobacteriales	f__Eggerthellaceae	g__UBA5808	s__UBA5808 sp002417975
Bacteria	GB_GCA_002418835.1	1948760	GB_GCA_002418835.1	d__Bacteria	p__Spirochaetota	c__UBA4802	o__UBA4802	f__UBA5550	g__UBA5550	s__UBA5550 sp002418835
Bacteria	GB_GCA_002423435.1	1950909	GB_GCA_002423435.1	d__Bacteria	p__Firmicutes_A	c__Clostridia	o__Oscillospirales	f__Butyricicoccaceae	g__UBA6114	s__UBA6114 sp002423435
Bacteria	GB_GCA_002427885.1	1947026	GB_GCA_002427885.1	d__Bacteria	p__Bacteroidota	c__Bacteroidia	o__Bacteroidales	f__Paludibacteraceae	g__Paludibacter	s__Paludibacter sp002427885
Bacteria	GB_GCA_002428705.1	1961408	GB_GCA_002428705.1	d__Bacteria	p__Desulfobacterota	c__Desulfovibrionia	o__Desulfovibrionales	f__Desulfovibrionaceae	g__UBA6079	s__UBA6079 sp002428705
Bacteria	GB_GCA_002429385.1	1952949	GB_GCA_002429385.1	d__Bacteria	p__Bacteroidota	c__Bacteroidia	o__Bacteroidales	f__Prolixibacteraceae	g__UBA6024	s__UBA6024 sp002429385
Bacteria	GB_GCA_002434245.1	365349	GB_GCA_002434245.1	d__Bacteria	p__Firmicutes_C	c__Negativicutes	o__Propionisporales	f__Pelosinaceae	g__Pelosinus	s__Pelosinus fermentans_B
Bacteria	GB_GCA_002435715.1	1952862	GB_GCA_002435715.1	d__Bacteria	p__Proteobacteria	c__Alphaproteobacteria	o__Rhodospirillales	f__Magnetospirillaceae	g__Magnetospirillum	s__Magnetospirillum sp002435715
Bacteria	GB_GCA_002704825.1	2026777	GB_GCA_002704825.1	d__Bacteria	p__Planctomycetota	c__Phycisphaerae	o__Phycisphaerales	f__Phycisphaeraceae	g__UBA7800	s__UBA7800 sp002704825
Bacteria	GB_GCA_002733995.1	2030813	GB_GCA_002733995.1	d__Bacteria	p__Desulfobacterota	c__Desulfobulbia	o__Desulfobulbales	f__Desulfocapsaceae	g__Desulforhopalus	s__Desulforhopalus sp002733995
Bacteria	GB_GCA_002784065.1	1974027	GB_GCA_002784065.1	d__Bacteria	p__Proteobacteria	c__Gammaproteobacteria	o__Burkholderiales	f__Sulfuricellaceae	g__Sulfuricella	s__Sulfuricella sp002784065
Bacteria	GB_GCA_002796995.1	391	GB_GCA_002796995.1	d__Bacteria	p__Proteobacteria	c__Alphaproteobacteria	o__Rhizobiales	f__Rhizobiaceae	g__Allorhizobium	s__Allorhizobium sp002796995
Bacteria	GB_GCA_002840165.1	2013789	GB_GCA_002840165.1	d__Bacteria	p__Firmicutes_B	c__Thermincolia	o__Thermincolales	f__UBA2595	g__GW-Firmicutes-8	s__GW-Firmicutes-8 sp002840165
Bacteria	GB_GCA_002840275.1	2013775	GB_GCA_002840275.1	d__Bacteria	p__Firmicutes_B	c__Thermincolia	o__Thermincolales	f__UBA2595	g__W-Firmicutes-14	s__W-Firmicutes-14 sp002840275
Bacteria	GB_GCA_002840405.1	2013758	GB_GCA_002840405.1	d__Bacteria	p__Desulfobacterota	c__Desulfovibrionia	o__Desulfovibrionales	f__Desulfovibrionaceae	g__Humidesulfovibrio	s__Humidesulfovibrio sp002840405
Bacteria	GB_GCA_002841335.1	2013647	GB_GCA_002841335.1	d__Bacteria	p__Actinobacteriota	c__Actinomycetia	o__Propionibacteriales	f__Propionibacteriaceae	g__Propionicimonas	s__Propionicimonas sp002841335
Bacteria	GB_GCA_002841375.1	2013788	GB_GCA_002841375.1	d__Bacteria	p__Firmicutes_A	c__Clostridia	o__Lachnospirales	f__Vallitaleaceae	g__HGW-1	s__HGW-1 sp002841375
Bacteria	GB_GCA_002841495.1	2013781	GB_GCA_002841495.1	d__Bacteria	p__Firmicutes_A	c__Clostridia	o__Lachnospirales	f__Vallitaleaceae	g__HGW-2	s__HGW-2 sp002841495
Bacteria	GB_GCA_002841625.1	2013770	GB_GCA_002841625.1	d__Bacteria	p__Firmicutes_A	c__Clostridia	o__Lachnospirales	f__Vallitaleaceae	g__HGW-1	s__HGW-1 sp002841625
Bacteria	GB_GCA_002842435.1	2013700	GB_GCA_002842435.1	d__Bacteria	p__Proteobacteria	c__Gammaproteobacteria	o__Burkholderiales	f__Methylophilaceae	g__UBA6140	s__UBA6140 sp002842435
Bacteria	GB_GCA_002862095.1	2056219	GB_GCA_002862095.1	d__Bacteria	p__Proteobacteria	c__Alphaproteobacteria	o__Rhizobiales	f__Beijerinckiaceae	g__Methylocystis	s__Methylocystis sp002862095
Bacteria	GB_GCA_002869145.1	2053308	GB_GCA_002869145.1	d__Bacteria	p__Deferribacterota	c__Deferribacteres	o__Deferribacterales	f__Denitrovibrionaceae	g__Denitrovibrio	s__Denitrovibrio sp002869145
Bacteria	GB_GCA_002897635.1	2005719	GB_GCA_002897635.1	d__Bacteria	p__Proteobacteria	c__Gammaproteobacteria	o__UBA10353	f__BMS3Bbin11	g__BMS3Bbin11	s__BMS3Bbin11 sp002897635
Bacteria	GB_GCA_002897735.1	2005736	GB_GCA_002897735.1	d__Bacteria	p__Proteobacteria	c__Gammaproteobacteria	o__21-64-14	f__21-64-14	g__BMS3Abin12	s__BMS3Abin12 sp002897735
Bacteria	GB_GCA_002929055.1	1911079	GB_GCA_002929055.1	d__Bacteria	p__Proteobacteria	c__Alphaproteobacteria	o__Rhizobiales	f__Beijerinckiaceae	g__Methylocystis	s__Methylocystis sp002929055
Bacteria	GB_GCA_003133245.1	50421	GB_GCA_003133245.1	d__Bacteria	p__Proteobacteria	c__Gammaproteobacteria	o__Burkholderiales	f__Burkholderiaceae	g__Rhodoferax	s__Rhodoferax sp003133245
Bacteria	GB_GCA_003134075.1	2052174	GB_GCA_003134075.1	d__Bacteria	p__Proteobacteria	c__Alphaproteobacteria	o__Rhizobiales	f__Beijerinckiaceae	g__Methylocystis	s__Methylocystis sp003134075
Bacteria	GB_GCA_003138795.1	1969471	GB_GCA_003138795.1	d__Bacteria	p__Acidobacteriota	c__Acidobacteriae	o__Acidobacteriales	f__Acidobacteriaceae	g__Granulicella_A	s__Granulicella_A sp003138795
Bacteria	GB_GCA_003138955.1	2052142	GB_GCA_003138955.1	d__Bacteria	p__Acidobacteriota	c__Acidobacteriae	o__Acidobacteriales	f__Koribacteraceae	g__Bog-209	s__Bog-209 sp003138955
Bacteria	GB_GCA_003139775.1	2052184	GB_GCA_003139775.1	d__Bacteria	p__Desulfobacterota	c__Syntrophia	o__Syntrophales	f__Smithellaceae	g__Smithella	s__Smithella sp003139775
Bacteria	GB_GCA_003142185.1	2026791	GB_GCA_003142185.1	d__Bacteria	p__Acidobacteriota	c__Acidobacteriae	o__Bryobacterales	f__Bryobacteraceae	g__Bog-375	s__Bog-375 sp003142185
Bacteria	GB_GCA_003152255.1	2052174	GB_GCA_003152255.1	d__Bacteria	p__Proteobacteria	c__Alphaproteobacteria	o__Rhizobiales	f__Beijerinckiaceae	g__Methylocystis	s__Methylocystis sp003152255
Bacteria	GB_GCA_003153955.1	2026734	GB_GCA_003153955.1	d__Bacteria	p__Chloroflexota	c__Dehalococcoidia	o__Dehalococcoidales	f__UBA3254	g__Fen-1064	s__Fen-1064 sp003153955
Bacteria	GB_GCA_003158255.1	1898103	GB_GCA_003158255.1	d__Bacteria	p__Proteobacteria	c__Gammaproteobacteria	o__Burkholderiales	f__Rhodocyclaceae	g__Fen-999	s__Fen-999 sp003158255
Bacteria	GB_GCA_003158395.1	2026763	GB_GCA_003158395.1	d__Bacteria	p__Myxococcota	c__Polyangia	o__Palsa-1104	f__Fen-1088	g__Fen-1137	s__Fen-1137 sp003158395
Bacteria	GB_GCA_003158505.1	2052165	GB_GCA_003158505.1	d__Bacteria	p__Acidobacteriota	c__Holophagae	o__Holophagales	f__Holophagaceae	g__Geothrix	s__Geothrix sp003158505
Bacteria	GB_GCA_003159495.1	2052330	GB_GCA_003159495.1	d__Bacteria	p__Goldbacteria	c__PGYV01	o__PGYV01	f__Palsa-1178	g__Bog-1181	s__Bog-1181 sp003159495
Bacteria	GB_GCA_003164035.1	2026791	GB_GCA_003164035.1	d__Bacteria	p__Acidobacteriota	c__Acidobacteriae	o__Bryobacterales	f__Bryobacteraceae	g__Bog-375	s__Bog-375 sp003164035
Bacteria	GB_GCA_003164335.1	2052160	GB_GCA_003164335.1	d__Bacteria	p__Fibrobacterota	c__Chitinivibrionia	o__Chitinivibrionales	f__Chitinispirillaceae	g__BOG-1184	s__BOG-1184 sp003164335
Bacteria	GB_GCA_003165235.1	2052185	GB_GCA_003165235.1	d__Bacteria	p__Desulfobacterota	c__Syntrophobacteria	o__Syntrophobacterales	f__Syntrophobacteraceae	g__SbD1	s__SbD1 sp003165235
Bacteria	GB_GCA_003170655.1	2026770	GB_GCA_003170655.1	d__Bacteria	p__Nitrospirota	c__Thermodesulfovibrionia	o__Thermodesulfovibrionales	f__UBA9935	g__Fen-1308	s__Fen-1308 sp003170655
Bacteria	GB_GCA_003194495.1	2026735	GB_GCA_003194495.1	d__Bacteria	p__Desulfobacterota	c__Dissulfuribacteria	o__Dissulfuribacterales	f__UBA3076	g__UBA3076	s__UBA3076 sp003194495
Bacteria	GB_GCA_003232385.1	1869227	GB_GCA_003232385.1	d__Bacteria	p__SZUA-79	c__SZUA-79	o__Acidulodesulfobacterales	f__SZUA-79	g__Acidulodesulfobacterium	s__Acidulodesulfobacterium sp003232385
Bacteria	GB_GCA_003235365.1	2026735	GB_GCA_003235365.1	d__Bacteria	p__Myxococcota	c__Polyangia	o__Polyangiales	f__Polyangiaceae	g__SZUA-265	s__SZUA-265 sp003235365
Bacteria	GB_GCA_003242895.1	2053573	GB_GCA_003242895.1	d__Bacteria	p__Margulisbacteria	c__Riflemargulisbacteria	o__GWF2-39-127	f__GWF2-39-127	g__GWF2-39-127	s__GWF2-39-127 sp003242895
Bacteria	GB_GCA_003245715.1	1869227	GB_GCA_003245715.1	d__Bacteria	p__Planctomycetota	c__SZUA-567	o__SZUA-567	f__SZUA-567	g__SZUA-421	s__SZUA-421 sp003245715
Bacteria	GB_GCA_003245835.1	2026792	GB_GCA_003245835.1	d__Bacteria	p__Spirochaetota	c__Spirochaetia	o__Spirochaetales	f__UBA9216	g__UBA9216	s__UBA9216 sp003245835
Bacteria	GB_GCA_003246475.1	1932692	GB_GCA_003246475.1	d__Bacteria	p__Verrucomicrobiota	c__Lentisphaeria	o__Victivallales	f__SZUA-371	g__SZUA-371	s__SZUA-371 sp003246475
Bacteria	GB_GCA_003246895.1	2202144	GB_GCA_003246895.1	d__Bacteria	p__Spirochaetota	c__UBA4802	o__UBA4802	f__UBA5550	g__SZUA-423	s__SZUA-423 sp003246895
Bacteria	GB_GCA_003246935.1	1940457	GB_GCA_003246935.1	d__Bacteria	p__Bacteroidota	c__Bacteroidia	o__Bacteroidales	f__Prolixibacteraceae	g__Mangrovibacterium	s__Mangrovibacterium sp003246935
Bacteria	GB_GCA_003247345.1	2026792	GB_GCA_003247345.1	d__Bacteria	p__Spirochaetota	c__Spirochaetia	o__Sphaerochaetales	f__Sphaerochaetaceae	g__Sphaerochaeta	s__Sphaerochaeta sp003247345
Bacteria	GB_GCA_003249225.1	2044939	GB_GCA_003249225.1	d__Bacteria	p__Firmicutes_A	c__Clostridia	o__Lachnospirales	f__Lachnospiraceae	g__SZUA-448	s__SZUA-448 sp003249225
Bacteria	GB_GCA_003249255.1	2030927	GB_GCA_003249255.1	d__Bacteria	p__Bacteroidota	c__Bacteroidia	o__Bacteroidales	f__Marinilabiliaceae	g__SZUA-609	s__SZUA-609 sp003249255
Bacteria	GB_GCA_003250355.1	1898104	GB_GCA_003250355.1	d__Bacteria	p__Bacteroidota	c__Bacteroidia	o__Bacteroidales	f__Salinivirgaceae	g__SZUA-534	s__SZUA-534 sp003250355
Bacteria	GB_GCA_003252395.1	2026792	GB_GCA_003252395.1	d__Bacteria	p__Spirochaetota	c__Spirochaetia	o__Treponematales	f__Treponemataceae	g__Spiro-10	s__Spiro-10 sp003252395
Bacteria	GB_GCA_003599855.1	2093372	GB_GCA_003599855.1	d__Bacteria	p__Actinobacteriota	c__Thermoleophilia	o__BMS3ABIN01	f__BMS3ABIN01	g__SURF-19	s__SURF-19 sp003599855
Bacteria	GB_GCA_003599865.1	2049433	GB_GCA_003599865.1	d__Bacteria	p__Desulfobacterota	c__Desulfobacteria	o__Desulfobacterales	f__SURF-7	g__SURF-7	s__SURF-7 sp003599865
Bacteria	GB_GCA_003605115.1	2093374	GB_GCA_003605115.1	d__Bacteria	p__Proteobacteria	c__Gammaproteobacteria	o__Burkholderiales	f__Burkholderiaceae	g__QZKY01	s__QZKY01 sp003605115
Bacteria	GB_GCA_003963125.1	1909294	GB_GCA_003963125.1	d__Bacteria	p__Proteobacteria	c__Alphaproteobacteria	o__Rhizobiales	f__Hyphomicrobiaceae	g__AWTP1-13	s__AWTP1-13 sp003963125
Bacteria	GB_GCA_003990705.1	196308	GB_GCA_003990705.1	d__Bacteria	p__Cyanobacteria	c__Cyanobacteriia	o__Cyanobacteriales	f__Nostocaceae	g__Anabaenopsis	s__Anabaenopsis sp003990705
Bacteria	GB_GCA_004017535.1	1871066	GB_GCA_004017535.1	d__Bacteria	p__Proteobacteria	c__Alphaproteobacteria	o__Rhizobiales	f__Rhizobiaceae	g__Mesorhizobium	s__Mesorhizobium sp004017535
Bacteria	GB_GCA_004020105.1	1871066	GB_GCA_004020105.1	d__Bacteria	p__Proteobacteria	c__Alphaproteobacteria	o__Rhizobiales	f__Rhizobiaceae	g__Mesorhizobium	s__Mesorhizobium sp004020105
Bacteria	GB_GCA_004020315.1	1871066	GB_GCA_004020315.1	d__Bacteria	p__Proteobacteria	c__Alphaproteobacteria	o__Rhizobiales	f__Rhizobiaceae	g__Mesorhizobium	s__Mesorhizobium sp004020315
Bacteria	GB_GCA_004020365.1	1871066	GB_GCA_004020365.1	d__Bacteria	p__Proteobacteria	c__Alphaproteobacteria	o__Rhizobiales	f__Rhizobiaceae	g__Mesorhizobium	s__Mesorhizobium sp004020365
Bacteria	GB_GCA_004020545.1	1871066	GB_GCA_004020545.1	d__Bacteria	p__Proteobacteria	c__Alphaproteobacteria	o__Rhizobiales	f__Rhizobiaceae	g__Mesorhizobium	s__Mesorhizobium sp004020545
Bacteria	GB_GCA_004020645.1	1871066	GB_GCA_004020645.1	d__Bacteria	p__Proteobacteria	c__Alphaproteobacteria	o__Rhizobiales	f__Rhizobiaceae	g__Mesorhizobium	s__Mesorhizobium sp004020645
Bacteria	GB_GCA_004020875.1	1871066	GB_GCA_004020875.1	d__Bacteria	p__Proteobacteria	c__Alphaproteobacteria	o__Rhizobiales	f__Rhizobiaceae	g__Mesorhizobium	s__Mesorhizobium sp004020875
Bacteria	GB_GCA_004193595.1	2528438	GB_GCA_004193595.1	d__Bacteria	p__Desulfobacterota	c__Desulfobacteria	o__Desulfobacterales	f__BuS5	g__S5133MH16	s__S5133MH16 sp004193595
Bacteria	GB_GCA_004195025.1	2597226	GB_GCA_004195025.1	d__Bacteria	p__SZUA-79	c__SZUA-79	o__Acidulodesulfobacterales	f__SZUA-79	g__Acididesulfobacter	s__Acididesulfobacter diazotrophicus
Bacteria	GB_GCA_004195035.1	2597223	GB_GCA_004195035.1	d__Bacteria	p__SZUA-79	c__SZUA-79	o__Acidulodesulfobacterales	f__SZUA-79	g__Acidulodesulfobacterium	s__Acidulodesulfobacterium ferriphilum
Bacteria	GB_GCA_004195045.1	2597225	GB_GCA_004195045.1	d__Bacteria	p__SZUA-79	c__SZUA-79	o__Acidulodesulfobacterales	f__SZUA-79	g__Acididesulfobacter	s__Acididesulfobacter guangdongensis
Bacteria	GB_GCA_004292755.1	1913988	GB_GCA_004292755.1	d__Bacteria	p__Proteobacteria	c__Alphaproteobacteria	o__Elsterales	f__Elsteraceae	g__RDXE01	s__RDXE01 sp004292755
Bacteria	GB_GCA_004297765.1	2026724	GB_GCA_004297765.1	d__Bacteria	p__Chloroflexota	c__Dehalococcoidia	o__FW602-bin16	f__FW602-bin16	g__FW602-bin16	s__FW602-bin16 sp004297765
Bacteria	GB_GCA_004369205.1	78350	GB_GCA_004369205.1	d__Bacteria	p__Firmicutes_B	c__Desulfotomaculia	o__Desulfotomaculales	f__Pelotomaculaceae	g__Pelotomaculum_C	s__Pelotomaculum_C schinkii
Bacteria	GB_GCA_004796375.1	2049433	GB_GCA_004796375.1	d__Bacteria	p__Desulfobacterota	c__Desulfobacteria	o__Desulfobacterales	f__Desulfobacteraceae	g__MADRE2	s__MADRE2 sp004796375
Bacteria	GB_GCA_004962245.1	1871066	GB_GCA_004962245.1	d__Bacteria	p__Proteobacteria	c__Alphaproteobacteria	o__Rhizobiales	f__Rhizobiaceae	g__Mesorhizobium	s__Mesorhizobium sp004962245
Bacteria	GB_GCA_004962925.1	1871066	GB_GCA_004962925.1	d__Bacteria	p__Proteobacteria	c__Alphaproteobacteria	o__Rhizobiales	f__Rhizobiaceae	g__Mesorhizobium	s__Mesorhizobium sp004962925
Bacteria	GB_GCA_004963905.1	1871066	GB_GCA_004963905.1	d__Bacteria	p__Proteobacteria	c__Alphaproteobacteria	o__Rhizobiales	f__Rhizobiaceae	g__Mesorhizobium	s__Mesorhizobium sp004963905
Bacteria	GB_GCA_005063415.1	1871066	GB_GCA_005063415.1	d__Bacteria	p__Proteobacteria	c__Alphaproteobacteria	o__Rhizobiales	f__Rhizobiaceae	g__Mesorhizobium	s__Mesorhizobium sp005063415
Bacteria	GB_GCA_005843805.1	1095	GB_GCA_005843805.1	d__Bacteria	p__Bacteroidota	c__Chlorobia	o__Chlorobiales	f__Chlorobiaceae	g__Chlorobium	s__Chlorobium sp005843805
Bacteria	GB_GCA_005843825.1	1095	GB_GCA_005843825.1	d__Bacteria	p__Bacteroidota	c__Chlorobia	o__Chlorobiales	f__Chlorobiaceae	g__Chlorobium	s__Chlorobium sp005843825
Bacteria	GB_GCA_005843835.1	1095	GB_GCA_005843835.1	d__Bacteria	p__Bacteroidota	c__Chlorobia	o__Chlorobiales	f__Chlorobiaceae	g__Chlorobium	s__Chlorobium sp005843835
Bacteria	GB_GCA_005862225.1	1095	GB_GCA_005862225.1	d__Bacteria	p__Bacteroidota	c__Chlorobia	o__Chlorobiales	f__Chlorobiaceae	g__Chlorobium	s__Chlorobium sp005862225
Bacteria	GB_GCA_007115975.1	1962313	GB_GCA_007115975.1	d__Bacteria	p__Fibrobacterota	c__Chitinivibrionia	o__Chitinivibrionales	f__Chitinispirillaceae	g__Chitinispirillum	s__Chitinispirillum sp007115975
Bacteria	GB_GCA_007121535.1	2026779	GB_GCA_007121535.1	d__Bacteria	p__Planctomycetota	c__Planctomycetes	o__Pirellulales	f__Pirellulaceae	g__SKKK01	s__SKKK01 sp007121535
Bacteria	GB_GCA_007123515.1	2044939	GB_GCA_007123515.1	d__Bacteria	p__Firmicutes_B	c__Peptococcia	o__Peptococcales	f__SKKY01	g__SKKY01	s__SKKY01 sp007123515
Bacteria	GB_GCA_007124535.1	2026779	GB_GCA_007124535.1	d__Bacteria	p__Planctomycetota	c__Planctomycetes	o__Pirellulales	f__Pirellulaceae	g__SLMF01	s__SLMF01 sp007124535
Bacteria	GB_GCA_007127235.1	2049433	GB_GCA_007127235.1	d__Bacteria	p__Desulfobacterota	c__Desulfobacteria	o__Desulfobacterales	f__SKZT01	g__SKZT01	s__SKZT01 sp007127235
Bacteria	GB_GCA_900095395.1	167968	GB_GCA_900095395.1	d__Bacteria	p__Desulfobacterota	c__Desulfovibrionia	o__Desulfovibrionales	f__Desulfovibrionaceae	g__Desulfovibrio	s__Desulfovibrio sp900095395
Bacteria	GB_GCA_900109485.1	1158459	GB_GCA_900109485.1	d__Bacteria	p__Proteobacteria	c__Gammaproteobacteria	o__Enterobacterales	f__Enterobacteriaceae	g__Kosakonia	s__Kosakonia sacchari_B
Bacteria	GB_GCA_900465605.1	1909294	GB_GCA_900465605.1	d__Bacteria	p__Proteobacteria	c__Alphaproteobacteria	o__Rhizobiales	f__Rhizobiaceae	g__Allorhizobium	s__Allorhizobium sp900465605
Bacteria	GB_GCA_900466005.1	1909294	GB_GCA_900466005.1	d__Bacteria	p__Proteobacteria	c__Alphaproteobacteria	o__Rhizobiales	f__Rhizobiaceae	g__Allorhizobium	s__Allorhizobium sp900466005
Bacteria	GB_GCA_900543345.1	544435	GB_GCA_900543345.1	d__Bacteria	p__Firmicutes	c__Bacilli	o__Bacillales	f__Sporolactobacillaceae	g__Sporolactobacillus	s__Sporolactobacillus sp900543345
Bacteria	GB_GCA_900546895.1	541003	GB_GCA_900546895.1	d__Bacteria	p__Firmicutes_A	c__Clostridia	o__Oscillospirales	f__Acutalibacteraceae	g__Caproiciproducens	s__Caproiciproducens sp900546895
Bacteria	GB_GCA_900550105.1	652451	GB_GCA_900550105.1	d__Bacteria	p__Firmicutes_C	c__Negativicutes	o__UMGS1260	f__UMGS1260	g__UMGS1260	s__UMGS1260 sp900550105
Bacteria	RS_GCF_000008765.1	272562	RS_GCF_000008765.1	d__Bacteria	p__Firmicutes_A	c__Clostridia	o__Clostridiales	f__Clostridiaceae	g__Clostridium_S	s__Clostridium_S acetobutylicum
Bacteria	RS_GCF_000009265.1	216596	RS_GCF_000009265.1	d__Bacteria	p__Proteobacteria	c__Alphaproteobacteria	o__Rhizobiales	f__Rhizobiaceae	g__Rhizobium	s__Rhizobium leguminosarum_L
Bacteria	RS_GCF_000009625.1	266835	RS_GCF_000009625.1	d__Bacteria	p__Proteobacteria	c__Alphaproteobacteria	o__Rhizobiales	f__Rhizobiaceae	g__Mesorhizobium	s__Mesorhizobium japonicum
Bacteria	RS_GCF_000009985.1	342108	RS_GCF_000009985.1	d__Bacteria	p__Proteobacteria	c__Alphaproteobacteria	o__Rhodospirillales	f__Magnetospirillaceae	g__Magnetospirillum_A	s__Magnetospirillum_A magneticum
Bacteria	RS_GCF_000010525.1	438753	RS_GCF_000010525.1	d__Bacteria	p__Proteobacteria	c__Alphaproteobacteria	o__Rhizobiales	f__Xanthobacteraceae	g__Azorhizobium	s__Azorhizobium caulinodans
Bacteria	RS_GCF_000010645.1	511995	RS_GCF_000010645.1	d__Bacteria	p__Bacteroidota	c__Bacteroidia	o__Bacteroidales	f__Azobacteroidaceae	g__Azobacteroides	s__Azobacteroides pseudotrichonymphae_B
Bacteria	RS_GCF_000011905.1	243164	RS_GCF_000011905.1	d__Bacteria	p__Chloroflexota	c__Dehalococcoidia	o__Dehalococcoidales	f__Dehalococcoidaceae	g__Dehalococcoides	s__Dehalococcoides mccartyi
Bacteria	RS_GCF_000012485.1	319225	RS_GCF_000012485.1	d__Bacteria	p__Bacteroidota	c__Chlorobia	o__Chlorobiales	f__Chlorobiaceae	g__Chlorobium	s__Chlorobium luteolum
Bacteria	RS_GCF_000012585.1	340177	RS_GCF_000012585.1	d__Bacteria	p__Bacteroidota	c__Chlorobia	o__Chlorobiales	f__Chlorobiaceae	g__Chlorobium	s__Chlorobium chlorochromatii
Bacteria	RS_GCF_000013345.1	106370	RS_GCF_000013345.1	d__Bacteria	p__Actinobacteriota	c__Actinomycetia	o__Mycobacteriales	f__Frankiaceae	g__Frankia	s__Frankia casuarinae
Bacteria	RS_GCF_000013365.1	316058	RS_GCF_000013365.1	d__Bacteria	p__Proteobacteria	c__Alphaproteobacteria	o__Rhizobiales	f__Xanthobacteraceae	g__Rhodopseudomonas	s__Rhodopseudomonas palustris_J
Bacteria	RS_GCF_000014265.1	203124	RS_GCF_000014265.1	d__Bacteria	p__Cyanobacteria	c__Cyanobacteriia	o__Cyanobacteriales	f__Phormidiaceae	g__Trichodesmium	s__Trichodesmium erythraeum
Bacteria	RS_GCF_000014965.1	335543	RS_GCF_000014965.1	d__Bacteria	p__Desulfobacterota	c__Syntrophobacteria	o__Syntrophobacterales	f__Syntrophobacteraceae	g__Syntrophobacter	s__Syntrophobacter fumaroxidans
Bacteria	RS_GCF_000015125.1	290317	RS_GCF_000015125.1	d__Bacteria	p__Bacteroidota	c__Chlorobia	o__Chlorobiales	f__Chlorobiaceae	g__Chlorobium	s__Chlorobium phaeobacteroides
Bacteria	RS_GCF_000016085.1	290318	RS_GCF_000016085.1	d__Bacteria	p__Bacteroidota	c__Chlorobia	o__Chlorobiales	f__Chlorobiaceae	g__Chlorobium	s__Chlorobium phaeovibrioides
Bacteria	RS_GCF_000016165.1	349161	RS_GCF_000016165.1	d__Bacteria	p__Firmicutes_B	c__Desulfotomaculia	o__Desulfotomaculales	f__Desulfotomaculaceae	g__Desulfotomaculum	s__Desulfotomaculum reducens
Bacteria	RS_GCF_000016545.1	351627	RS_GCF_000016545.1	d__Bacteria	p__Firmicutes_A	c__Thermoanaerobacteria	o__Caldicellulosiruptorales	f__Caldicellulosiruptoraceae	g__Caldicellulosiruptor	s__Caldicellulosiruptor saccharolyticus
Bacteria	RS_GCF_000016665.1	357808	RS_GCF_000016665.1	d__Bacteria	p__Chloroflexota	c__Chloroflexia	o__Chloroflexales	f__Roseiflexaceae	g__Roseiflexus	s__Roseiflexus sp000016665
Bacteria	RS_GCF_000016985.1	293826	RS_GCF_000016985.1	d__Bacteria	p__Firmicutes_A	c__Clostridia	o__Peptostreptococcales	f__Natronincolaceae	g__Alkaliphilus_A	s__Alkaliphilus_A metalliredigens
Bacteria	RS_GCF_000017805.1	383372	RS_GCF_000017805.1	d__Bacteria	p__Chloroflexota	c__Chloroflexia	o__Chloroflexales	f__Roseiflexaceae	g__Roseiflexus	s__Roseiflexus castenholzii
Bacteria	RS_GCF_000017845.1	43989	RS_GCF_000017845.1	d__Bacteria	p__Cyanobacteria	c__Cyanobacteriia	o__Cyanobacteriales	f__Microcystaceae	g__Crocosphaera	s__Crocosphaera subtropica
Bacteria	RS_GCF_000018005.1	298653	RS_GCF_000018005.1	d__Bacteria	p__Actinobacteriota	c__Actinomycetia	o__Mycobacteriales	f__Frankiaceae	g__Frankia	s__Frankia sp000018005
Bacteria	RS_GCF_000018545.1	394	RS_GCF_000018545.1	d__Bacteria	p__Proteobacteria	c__Alphaproteobacteria	o__Rhizobiales	f__Rhizobiaceae	g__Sinorhizobium	s__Sinorhizobium fredii_A
Bacteria	RS_GCF_000019165.1	498761	RS_GCF_000019165.1	d__Bacteria	p__Firmicutes_B	c__Desulfitobacteriia	o__Heliobacteriales	f__Heliobacteriaceae	g__Heliobacterium	s__Heliobacterium modesticaldum
Bacteria	RS_GCF_000019365.1	426117	RS_GCF_000019365.1	d__Bacteria	p__Proteobacteria	c__Alphaproteobacteria	o__Rhizobiales	f__Beijerinckiaceae	g__Methylobacterium	s__Methylobacterium sp000019365
Bacteria	RS_GCF_000019665.1	481448	RS_GCF_000019665.1	d__Bacteria	p__Verrucomicrobiota	c__Verrucomicrobiae	o__Methylacidiphilales	f__Methylacidiphilaceae	g__Methylacidiphilum	s__Methylacidiphilum infernorum
Bacteria	RS_GCF_000020365.1	177437	RS_GCF_000020365.1	d__Bacteria	p__Desulfobacterota	c__Desulfobacteria	o__Desulfobacterales	f__Desulfobacteraceae	g__Desulfobacterium_B	s__Desulfobacterium_B autotrophicum
Bacteria	RS_GCF_000020465.1	290315	RS_GCF_000020465.1	d__Bacteria	p__Bacteroidota	c__Chlorobia	o__Chlorobiales	f__Chlorobiaceae	g__Chlorobium	s__Chlorobium limicola
Bacteria	RS_GCF_000020505.1	517417	RS_GCF_000020505.1	d__Bacteria	p__Bacteroidota	c__Chlorobia	o__Chlorobiales	f__Chlorobiaceae	g__Chlorobaculum	s__Chlorobaculum parvum
Bacteria	RS_GCF_000020525.1	517418	RS_GCF_000020525.1	d__Bacteria	p__Bacteroidota	c__Chlorobia	o__Chlorobiales	f__Chloroherpetonaceae	g__Chloroherpeton	s__Chloroherpeton thalassium
Bacteria	RS_GCF_000020545.1	331678	RS_GCF_000020545.1	d__Bacteria	p__Bacteroidota	c__Chlorobia	o__Chlorobiales	f__Chlorobiaceae	g__Chlorobium_A	s__Chlorobium_A phaeobacteroides_A
Bacteria	RS_GCF_000020625.1	290512	RS_GCF_000020625.1	d__Bacteria	p__Bacteroidota	c__Chlorobia	o__Chlorobiales	f__Chlorobiaceae	g__Prosthecochloris	s__Prosthecochloris aestuarii
Bacteria	RS_GCF_000020645.1	324925	RS_GCF_000020645.1	d__Bacteria	p__Bacteroidota	c__Chlorobia	o__Chlorobiales	f__Chlorobiaceae	g__Chlorobium	s__Chlorobium phaeoclathratiforme
Bacteria	RS_GCF_000020985.1	289376	RS_GCF_000020985.1	d__Bacteria	p__Nitrospirota	c__Thermodesulfovibrionia	o__Thermodesulfovibrionales	f__Thermodesulfovibrionaceae	g__Thermodesulfovibrio	s__Thermodesulfovibrio yellowstonii
Bacteria	RS_GCF_000021325.1	272568	RS_GCF_000021325.1	d__Bacteria	p__Proteobacteria	c__Alphaproteobacteria	o__Acetobacterales	f__Acetobacteraceae	g__Gluconacetobacter	s__Gluconacetobacter diazotrophicus
Bacteria	RS_GCF_000021385.1	883	RS_GCF_000021385.1	d__Bacteria	p__Desulfobacterota	c__Desulfovibrionia	o__Desulfovibrionales	f__Desulfovibrionaceae	g__Nitratidesulfovibrio	s__Nitratidesulfovibrio vulgaris_A
Bacteria	RS_GCF_000021485.1	243159	RS_GCF_000021485.1	d__Bacteria	p__Proteobacteria	c__Gammaproteobacteria	o__Acidithiobacillales	f__Acidithiobacillaceae	g__Acidithiobacillus	s__Acidithiobacillus ferrooxidans
Bacteria	RS_GCF_000021805.1	41431	RS_GCF_000021805.1	d__Bacteria	p__Cyanobacteria	c__Cyanobacteriia	o__Cyanobacteriales	f__Microcystaceae	g__Rippkaea	s__Rippkaea orientalis
Bacteria	RS_GCF_000021825.1	65393	RS_GCF_000021825.1	d__Bacteria	p__Cyanobacteria	c__Cyanobacteriia	o__Cyanobacteriales	f__Microcystaceae	g__Gloeothece	s__Gloeothece citriformis
Bacteria	RS_GCF_000021865.1	272942	RS_GCF_000021865.1	d__Bacteria	p__Proteobacteria	c__Alphaproteobacteria	o__Rhodobacterales	f__Rhodobacteraceae	g__Rhodobacter	s__Rhodobacter capsulatus_B
Bacteria	RS_GCF_000021925.1	272564	RS_GCF_000021925.1	d__Bacteria	p__Firmicutes_B	c__Desulfitobacteriia	o__Desulfitobacteriales	f__Desulfitobacteriaceae	g__Desulfitobacterium	s__Desulfitobacterium hafniense
Bacteria	RS_GCF_000022085.1	460265	RS_GCF_000022085.1	d__Bacteria	p__Proteobacteria	c__Alphaproteobacteria	o__Rhizobiales	f__Beijerinckiaceae	g__Methylobacterium	s__Methylobacterium nodulans
Bacteria	RS_GCF_000022265.1	316067	RS_GCF_000022265.1	d__Bacteria	p__Desulfobacterota	c__Desulfuromonadia	o__Geobacterales	f__Geobacteraceae	g__Geotalea	s__Geotalea daltonii
Bacteria	RS_GCF_000023065.1	595494	RS_GCF_000023065.1	d__Bacteria	p__Proteobacteria	c__Gammaproteobacteria	o__Enterobacterales	f__Aeromonadaceae	g__Tolumonas	s__Tolumonas auensis
Bacteria	RS_GCF_000023185.1	395491	RS_GCF_000023185.1	d__Bacteria	p__Proteobacteria	c__Alphaproteobacteria	o__Rhizobiales	f__Rhizobiaceae	g__Rhizobium	s__Rhizobium leguminosarum_J
Bacteria	RS_GCF_000023225.1	525897	RS_GCF_000023225.1	d__Bacteria	p__Desulfobacterota	c__Desulfovibrionia	o__Desulfovibrionales	f__Desulfomicrobiaceae	g__Desulfomicrobium	s__Desulfomicrobium baculatum
Bacteria	RS_GCF_000024205.1	485916	RS_GCF_000024205.1	d__Bacteria	p__Firmicutes_B	c__Desulfotomaculia	o__Desulfotomaculales	f__Desulfofarciminaceae	g__Desulfofarcimen	s__Desulfofarcimen acetoxidans
Bacteria	RS_GCF_000025125.1	1453429	RS_GCF_000025125.1	d__Bacteria	p__Cyanobacteria	c__Cyanobacteriia	o__Cyanobacteriales	f__Microcystaceae	g__Atelocyanobacterium	s__Atelocyanobacterium thalassa
Bacteria	RS_GCF_000025725.1	522772	RS_GCF_000025725.1	d__Bacteria	p__Deferribacterota	c__Deferribacteres	o__Deferribacterales	f__Denitrovibrionaceae	g__Denitrovibrio	s__Denitrovibrio acetiphilus
Bacteria	RS_GCF_000025905.1	583355	RS_GCF_000025905.1	d__Bacteria	p__Verrucomicrobiota	c__Verrucomicrobiae	o__Opitutales	f__Puniceicoccaceae	g__Coraliomargarita	s__Coraliomargarita akajimensis
Bacteria	RS_GCF_000058485.1	326424	RS_GCF_000058485.1	d__Bacteria	p__Actinobacteriota	c__Actinomycetia	o__Mycobacteriales	f__Frankiaceae	g__Frankia	s__Frankia alni
Bacteria	RS_GCF_000092045.1	347834	RS_GCF_000092045.1	d__Bacteria	p__Proteobacteria	c__Alphaproteobacteria	o__Rhizobiales	f__Rhizobiaceae	g__Rhizobium	s__Rhizobium etli
Bacteria	RS_GCF_000092405.1	643648	RS_GCF_000092405.1	d__Bacteria	p__Firmicutes_B	c__Syntrophomonadia	o__Syntrophomonadales	f__Syntrophothermaceae	g__Syntrophothermus	s__Syntrophothermus lipocalidus
Bacteria	RS_GCF_000143985.1	573413	RS_GCF_000143985.1	d__Bacteria	p__Spirochaetota	c__Spirochaetia	o__Spirochaetales	f__Sediminispirochaetaceae	g__Sediminispirochaeta	s__Sediminispirochaeta smaragdinae
Bacteria	RS_GCF_000145275.1	573061	RS_GCF_000145275.1	d__Bacteria	p__Firmicutes_A	c__Clostridia	o__Clostridiales	f__Clostridiaceae	g__Clostridium_K	s__Clostridium_K cellulovorans
Bacteria	RS_GCF_000147075.1	665571	RS_GCF_000147075.1	d__Bacteria	p__Spirochaetota	c__Spirochaetia	o__Spirochaetales_A	f__Spirochaetaceae_A	g__Spirochaeta_A	s__Spirochaeta_A thermophila_A
Bacteria	RS_GCF_000147335.1	497965	RS_GCF_000147335.1	d__Bacteria	p__Cyanobacteria	c__Cyanobacteriia	o__Cyanobacteriales	f__Microcystaceae	g__Gloeothece	s__Gloeothece verrucosa
Bacteria	RS_GCF_000152145.1	765420	RS_GCF_000152145.1	d__Bacteria	p__Chloroflexota	c__Chloroflexia	o__Chloroflexales	f__Chloroflexaceae	g__Oscillochloris	s__Oscillochloris trichoides
Bacteria	RS_GCF_000155555.1	118168	RS_GCF_000155555.1	d__Bacteria	p__Cyanobacteria	c__Cyanobacteriia	o__Cyanobacteriales	f__Coleofasciculaceae	g__Coleofasciculus	s__Coleofasciculus chthonoplastes
Bacteria	RS_GCF_000155695.1	382464	RS_GCF_000155695.1	d__Bacteria	p__Verrucomicrobiota	c__Verrucomicrobiae	o__Opitutales	f__Opitutaceae	g__DG1235	s__DG1235 sp000155695
Bacteria	RS_GCF_000165505.1	572544	RS_GCF_000165505.1	d__Bacteria	p__Fusobacteriota	c__Fusobacteriia	o__Fusobacteriales	f__Fusobacteriaceae	g__Ilyobacter	s__Ilyobacter polytropus
Bacteria	RS_GCF_000166355.1	632292	RS_GCF_000166355.1	d__Bacteria	p__Firmicutes_A	c__Thermoanaerobacteria	o__Caldicellulosiruptorales	f__Caldicellulosiruptoraceae	g__Caldicellulosiruptor	s__Caldicellulosiruptor hydrothermalis
Bacteria	RS_GCF_000166775.1	632348	RS_GCF_000166775.1	d__Bacteria	p__Firmicutes_A	c__Thermoanaerobacteria	o__Caldicellulosiruptorales	f__Caldicellulosiruptoraceae	g__Caldicellulosiruptor	s__Caldicellulosiruptor kronotskyensis
Bacteria	RS_GCF_000167195.1	165597	RS_GCF_000167195.1	d__Bacteria	p__Cyanobacteria	c__Cyanobacteriia	o__Cyanobacteriales	f__Microcystaceae	g__Crocosphaera	s__Crocosphaera watsonii
Bacteria	RS_GCF_000168715.1	377431	RS_GCF_000168715.1	d__Bacteria	p__Bacteroidota	c__Chlorobia	o__Chlorobiales	f__Chlorobiaceae	g__Chlorobium	s__Chlorobium ferrooxidans
Bacteria	RS_GCF_000169095.1	313612	RS_GCF_000169095.1	d__Bacteria	p__Cyanobacteria	c__Cyanobacteriia	o__Cyanobacteriales	f__Phormidiaceae	g__Lyngbya	s__Lyngbya sp000169095
Bacteria	RS_GCF_000169335.1	391612	RS_GCF_000169335.1	d__Bacteria	p__Cyanobacteria	c__Cyanobacteriia	o__Cyanobacteriales	f__Microcystaceae	g__Crocosphaera	s__Crocosphaera chwakensis
Bacteria	RS_GCF_000172795.2	2020312	RS_GCF_000172795.2	d__Bacteria	p__Proteobacteria	c__Alphaproteobacteria	o__Rhizobiales	f__Rhizobiaceae	g__Rhizobium	s__Rhizobium sp000172795
Bacteria	RS_GCF_000174415.1	555088	RS_GCF_000174415.1	d__Bacteria	p__Firmicutes_D	c__Dethiobacteria	o__Dethiobacterales	f__Dethiobacteraceae	g__Dethiobacter	s__Dethiobacter alkaliphilus
Bacteria	RS_GCF_000174435.1	555779	RS_GCF_000174435.1	d__Bacteria	p__Desulfobacterota	c__Desulfovibrionia	o__Desulfovibrionales	f__Desulfonatronovibrionaceae	g__Desulfonatronospira	s__Desulfonatronospira thiodismutans
Bacteria	RS_GCF_000175255.2	555217	RS_GCF_000175255.2	d__Bacteria	p__Proteobacteria	c__Alphaproteobacteria	o__Sphingomonadales	f__Sphingomonadaceae	g__Zymomonas	s__Zymomonas mobilis
Bacteria	RS_GCF_000175795.2	588581	RS_GCF_000175795.2	d__Bacteria	p__Firmicutes_A	c__Clostridia	o__Acetivibrionales	f__Acetivibrionaceae	g__Ruminiclostridium	s__Ruminiclostridium papyrosolvens
Bacteria	RS_GCF_000175935.2	592316	RS_GCF_000175935.2	d__Bacteria	p__Proteobacteria	c__Gammaproteobacteria	o__Enterobacterales	f__Enterobacteriaceae	g__Pantoea	s__Pantoea sp000175935
Bacteria	RS_GCF_000176015.1	371731	RS_GCF_000176015.1	d__Bacteria	p__Proteobacteria	c__Alphaproteobacteria	o__Rhodobacterales	f__Rhodobacteraceae	g__Pseudorhodobacter_B	s__Pseudorhodobacter_B sp000176015
Bacteria	RS_GCF_000176035.2	536019	RS_GCF_000176035.2	d__Bacteria	p__Proteobacteria	c__Alphaproteobacteria	o__Rhizobiales	f__Rhizobiaceae	g__Mesorhizobium	s__Mesorhizobium opportunistum
Bacteria	RS_GCF_000176915.2	643562	RS_GCF_000176915.2	d__Bacteria	p__Desulfobacterota	c__Desulfovibrionia	o__Desulfovibrionales	f__Desulfovibrionaceae	g__Pseudodesulfovibrio	s__Pseudodesulfovibrio aespoeensis
Bacteria	RS_GCF_000177675.1	102897	RS_GCF_000177675.1	d__Bacteria	p__Actinobacteriota	c__Actinomycetia	o__Mycobacteriales	f__Frankiaceae	g__Frankia	s__Frankia sp000177675
Bacteria	RS_GCF_000178115.2	663278	RS_GCF_000178115.2	d__Bacteria	p__Firmicutes_A	c__Clostridia	o__Oscillospirales	f__Ethanoligenenaceae	g__Ethanoligenens	s__Ethanoligenens harbinense
Bacteria	RS_GCF_000178415.2	243261	RS_GCF_000178415.2	d__Bacteria	p__Proteobacteria	c__Gammaproteobacteria	o__Burkholderiales	f__Burkholderiaceae	g__Paraburkholderia	s__Paraburkholderia sp000178415
Bacteria	RS_GCF_000179315.1	88274	RS_GCF_000179315.1	d__Bacteria	p__Desulfobacterota	c__Desulfobacteria	o__Desulfatiglandales	f__NaphS2	g__NaphS2	s__NaphS2 sp000179315
Bacteria	RS_GCF_000179595.2	509191	RS_GCF_000179595.2	d__Bacteria	p__Firmicutes_A	c__Clostridia	o__Acetivibrionales	f__Acetivibrionaceae	g__Acetivibrio	s__Acetivibrio cellulolyticus
Bacteria	RS_GCF_000183135.1	694427	RS_GCF_000183135.1	d__Bacteria	p__Bacteroidota	c__Bacteroidia	o__Bacteroidales	f__Paludibacteraceae	g__Paludibacter	s__Paludibacter propionicigenes
Bacteria	RS_GCF_000185905.1	765698	RS_GCF_000185905.1	d__Bacteria	p__Proteobacteria	c__Alphaproteobacteria	o__Rhizobiales	f__Rhizobiaceae	g__Mesorhizobium	s__Mesorhizobium ciceri
Bacteria	RS_GCF_000188155.2	622637	RS_GCF_000188155.2	d__Bacteria	p__Proteobacteria	c__Alphaproteobacteria	o__Rhizobiales	f__Beijerinckiaceae	g__Methylocystis	s__Methylocystis sp000188155
Bacteria	RS_GCF_000190635.1	645991	RS_GCF_000190635.1	d__Bacteria	p__Firmicutes_B	c__Desulfitobacteriia	o__Desulfitobacteriales	f__Syntrophobotulaceae	g__Syntrophobotulus	s__Syntrophobotulus glycolicus
Bacteria	RS_GCF_000192575.1	983920	RS_GCF_000192575.1	d__Bacteria	p__Proteobacteria	c__Alphaproteobacteria	o__Sphingomonadales	f__Sphingomonadaceae	g__Novosphingobium	s__Novosphingobium nitrogenifigens
Bacteria	RS_GCF_000193435.2	632516	RS_GCF_000193435.2	d__Bacteria	p__Firmicutes_A	c__Thermoanaerobacteria	o__Caldicellulosiruptorales	f__Caldicellulosiruptoraceae	g__Caldicellulosiruptor	s__Caldicellulosiruptor lactoaceticus
Bacteria	RS_GCF_000195295.1	880072	RS_GCF_000195295.1	d__Bacteria	p__Desulfobacterota	c__Desulfobaccia	o__Desulfobaccales	f__Desulfobaccaceae	g__Desulfobacca	s__Desulfobacca acetoxidans
Bacteria	RS_GCF_000196135.1	273121	RS_GCF_000196135.1	d__Bacteria	p__Campylobacterota	c__Campylobacteria	o__Campylobacterales	f__Helicobacteraceae	g__Wolinella	s__Wolinella succinogenes
Bacteria	RS_GCF_000196515.1	551115	RS_GCF_000196515.1	d__Bacteria	p__Cyanobacteria	c__Cyanobacteriia	o__Cyanobacteriales	f__Nostocaceae	g__Trichormus_B	s__Trichormus_B azollae
Bacteria	RS_GCF_000213555.1	742766	RS_GCF_000213555.1	d__Bacteria	p__Bacteroidota	c__Bacteroidia	o__Bacteroidales	f__Dysgonomonadaceae	g__Dysgonomonas	s__Dysgonomonas gadei
Bacteria	RS_GCF_000214095.2	743299	RS_GCF_000214095.2	d__Bacteria	p__Proteobacteria	c__Gammaproteobacteria	o__Acidithiobacillales	f__Acidithiobacillaceae	g__Acidithiobacillus	s__Acidithiobacillus ferrivorans
Bacteria	RS_GCF_000214355.1	545695	RS_GCF_000214355.1	d__Bacteria	p__Spirochaetota	c__Spirochaetia	o__Treponematales	f__Treponemataceae_B	g__Treponema_E	s__Treponema_E azotonutricium
Bacteria	RS_GCF_000214375.1	545694	RS_GCF_000214375.1	d__Bacteria	p__Spirochaetota	c__Spirochaetia	o__Treponematales	f__Treponemataceae_B	g__Treponema_E	s__Treponema_E primitia
Bacteria	RS_GCF_000215085.1	696281	RS_GCF_000215085.1	d__Bacteria	p__Firmicutes_B	c__Desulfotomaculia	o__Desulfotomaculales	f__Desulfotomaculaceae	g__Desulfotomaculum	s__Desulfotomaculum ruminis
Bacteria	RS_GCF_000224515.1	913865	RS_GCF_000224515.1	d__Bacteria	p__Firmicutes_B	c__Desulfitobacteriia	o__Desulfitobacteriales	f__Desulfitobacteriaceae	g__Desulfosporosinus	s__Desulfosporosinus sp000224515
Bacteria	RS_GCF_000226255.1	298701	RS_GCF_000226255.1	d__Bacteria	p__Desulfobacterota	c__Desulfovibrionia	o__Desulfovibrionales	f__Desulfovibrionaceae	g__Nitratidesulfovibrio	s__Nitratidesulfovibrio sp000226255
Bacteria	RS_GCF_000230835.1	641107	RS_GCF_000230835.1	d__Bacteria	p__Firmicutes_A	c__Clostridia	o__Clostridiales	f__Clostridiaceae	g__Clostridium	s__Clostridium sp000230835
Bacteria	RS_GCF_000230995.2	754035	RS_GCF_000230995.2	d__Bacteria	p__Proteobacteria	c__Alphaproteobacteria	o__Rhizobiales	f__Rhizobiaceae	g__Mesorhizobium	s__Mesorhizobium australicum
Bacteria	RS_GCF_000231385.2	768704	RS_GCF_000231385.2	d__Bacteria	p__Firmicutes_B	c__Desulfitobacteriia	o__Desulfitobacteriales	f__Desulfitobacteriaceae	g__Desulfosporosinus	s__Desulfosporosinus meridiei
Bacteria	RS_GCF_000233695.2	879212	RS_GCF_000233695.2	d__Bacteria	p__Desulfobacterota	c__Desulfobacteria	o__Desulfobacterales	f__Desulfobacteraceae	g__Desulfobacter	s__Desulfobacter postgatei
Bacteria	RS_GCF_000233715.2	767817	RS_GCF_000233715.2	d__Bacteria	p__Firmicutes_B	c__Desulfotomaculia	o__Desulfotomaculales	f__Desulfotomaculaceae_A	g__Desulfallas_B	s__Desulfallas_B gibsoniae
Bacteria	RS_GCF_000235585.1	985665	RS_GCF_000235585.1	d__Bacteria	p__Firmicutes	c__Bacilli	o__Paenibacillales	f__Paenibacillaceae	g__Paenibacillus	s__Paenibacillus terrae_B
Bacteria	RS_GCF_000235605.1	768706	RS_GCF_000235605.1	d__Bacteria	p__Firmicutes_B	c__Desulfitobacteriia	o__Desulfitobacteriales	f__Desulfitobacteriaceae	g__Desulfosporosinus	s__Desulfosporosinus orientis
Bacteria	RS_GCF_000237085.1	720554	RS_GCF_000237085.1	d__Bacteria	p__Firmicutes_A	c__Clostridia	o__Acetivibrionales	f__Acetivibrionaceae	g__Acetivibrio	s__Acetivibrio clariflavus
Bacteria	RS_GCF_000241955.1	745277	RS_GCF_000241955.1	d__Bacteria	p__Proteobacteria	c__Gammaproteobacteria	o__Enterobacterales	f__Enterobacteriaceae	g__Rahnella	s__Rahnella aquatilis
Bacteria	RS_GCF_000242615.2	903818	RS_GCF_000242615.2	d__Bacteria	p__Acidobacteriota	c__Holophagae	o__Holophagales	f__Holophagaceae	g__Holophaga	s__Holophaga foetida
Bacteria	RS_GCF_000244875.1	755731	RS_GCF_000244875.1	d__Bacteria	p__Firmicutes_A	c__Clostridia	o__Acetivibrionales	f__Acetivibrionaceae	g__Ruminiclostridium	s__Ruminiclostridium sp000244875
Bacteria	RS_GCF_000244935.1	319003	RS_GCF_000244935.1	d__Bacteria	p__Proteobacteria	c__Alphaproteobacteria	o__Rhizobiales	f__Xanthobacteraceae	g__Bradyrhizobium	s__Bradyrhizobium sp000244935
Bacteria	RS_GCF_000255115.2	646529	RS_GCF_000255115.2	d__Bacteria	p__Firmicutes_B	c__Desulfitobacteriia	o__Desulfitobacteriales	f__Desulfitobacteriaceae	g__Desulfosporosinus	s__Desulfosporosinus acidiphilus
Bacteria	RS_GCF_000255535.1	1151116	RS_GCF_000255535.1	d__Bacteria	p__Proteobacteria	c__Gammaproteobacteria	o__Enterobacterales	f__Enterobacteriaceae	g__Rahnella	s__Rahnella aquatilis_B
Bacteria	RS_GCF_000262405.1	864069	RS_GCF_000262405.1	d__Bacteria	p__Proteobacteria	c__Alphaproteobacteria	o__Rhizobiales	f__Beijerinckiaceae	g__Microvirga	s__Microvirga lotononidis
Bacteria	RS_GCF_000262465.1	710111	RS_GCF_000262465.1	d__Bacteria	p__Actinobacteriota	c__Actinomycetia	o__Mycobacteriales	f__Frankiaceae	g__Frankia	s__Frankia sp000262465
Bacteria	RS_GCF_000265205.3	1185652	RS_GCF_000265205.3	d__Bacteria	p__Proteobacteria	c__Alphaproteobacteria	o__Rhizobiales	f__Rhizobiaceae	g__Sinorhizobium	s__Sinorhizobium fredii_B
Bacteria	RS_GCF_000266945.1	706587	RS_GCF_000266945.1	d__Bacteria	p__Desulfobacterota	c__Desulfomonilia	o__Desulfomonilales	f__Desulfomonilaceae	g__Desulfomonile	s__Desulfomonile tiedjei
Bacteria	RS_GCF_000272475.1	555793	RS_GCF_000272475.1	d__Bacteria	p__Proteobacteria	c__Alphaproteobacteria	o__Sphingomonadales	f__Sphingomonadaceae	g__Novosphingobium	s__Novosphingobium sp000272475
Bacteria	RS_GCF_000284255.1	983917	RS_GCF_000284255.1	d__Bacteria	p__Proteobacteria	c__Gammaproteobacteria	o__Burkholderiales	f__Burkholderiaceae	g__Rubrivivax	s__Rubrivivax gelatinosus_A
Bacteria	RS_GCF_000284315.1	1162668	RS_GCF_000284315.1	d__Bacteria	p__Nitrospirota	c__Leptospirillia	o__Leptospirillales	f__Leptospirillaceae	g__Leptospirillum	s__Leptospirillum ferrooxidans
Bacteria	RS_GCF_000284375.1	1037409	RS_GCF_000284375.1	d__Bacteria	p__Proteobacteria	c__Alphaproteobacteria	o__Rhizobiales	f__Xanthobacteraceae	g__Bradyrhizobium	s__Bradyrhizobium japonicum
Bacteria	RS_GCF_000292525.1	1132836	RS_GCF_000292525.1	d__Bacteria	p__Proteobacteria	c__Alphaproteobacteria	o__Rhizobiales	f__Rhizobiaceae	g__Rhizobium	s__Rhizobium sp000292525
Bacteria	RS_GCF_000297095.1	717227	RS_GCF_000297095.1	d__Bacteria	p__Spirochaetota	c__Spirochaetia	o__Treponematales	f__Treponemataceae_B	g__Treponema_E	s__Treponema_E primitia_A
Bacteria	RS_GCF_000298315.2	990285	RS_GCF_000298315.2	d__Bacteria	p__Proteobacteria	c__Alphaproteobacteria	o__Rhizobiales	f__Rhizobiaceae	g__Rhizobium	s__Rhizobium grahamii
Bacteria	RS_GCF_000300455.3	1235834	RS_GCF_000300455.3	d__Bacteria	p__Proteobacteria	c__Gammaproteobacteria	o__Enterobacterales	f__Enterobacteriaceae	g__Kosakonia	s__Kosakonia sacchari
Bacteria	RS_GCF_000300975.2	864073	RS_GCF_000300975.2	d__Bacteria	p__Proteobacteria	c__Gammaproteobacteria	o__Burkholderiales	f__Burkholderiaceae	g__Herbaspirillum	s__Herbaspirillum frisingense
Bacteria	RS_GCF_000304315.1	187303	RS_GCF_000304315.1	d__Bacteria	p__Proteobacteria	c__Alphaproteobacteria	o__Rhizobiales	f__Beijerinckiaceae	g__Methylocystis	s__Methylocystis sp000304315
Bacteria	RS_GCF_000307775.2	1218352	RS_GCF_000307775.2	d__Bacteria	p__Proteobacteria	c__Gammaproteobacteria	o__Pseudomonadales	f__Pseudomonadaceae	g__Pseudomonas_A	s__Pseudomonas_A stutzeri_B
Bacteria	RS_GCF_000309385.1	118166	RS_GCF_000309385.1	d__Bacteria	p__Cyanobacteria	c__Cyanobacteriia	o__Phormidesmiales	f__Phormidesmiaceae	g__Nodosilinea	s__Nodosilinea nodulosa
Bacteria	RS_GCF_000309945.1	864702	RS_GCF_000309945.1	d__Bacteria	p__Cyanobacteria	c__Cyanobacteriia	o__Leptolyngbyales	f__Leptolyngbyaceae	g__JSC-12	s__JSC-12 sp000309945
Bacteria	RS_GCF_000312665.1	1211777	RS_GCF_000312665.1	d__Bacteria	p__Proteobacteria	c__Alphaproteobacteria	o__Rhizobiales	f__Rhizobiaceae	g__Rhizobium	s__Rhizobium mesoamericanum
Bacteria	RS_GCF_000315365.1	1121428	RS_GCF_000315365.1	d__Bacteria	p__Firmicutes_B	c__Desulfotomaculia	o__Desulfotomaculales	f__Desulfotomaculaceae	g__Desulfotomaculum	s__Desulfotomaculum hydrothermale
Bacteria	RS_GCF_000315795.1	1238182	RS_GCF_000315795.1	d__Bacteria	p__Proteobacteria	c__Alphaproteobacteria	o__Rhodospirillales	f__Rhodospirillaceae	g__Caenispirillum	s__Caenispirillum salinarum
Bacteria	RS_GCF_000316115.1	102129	RS_GCF_000316115.1	d__Bacteria	p__Cyanobacteria	c__Cyanobacteriia	o__Phormidesmiales	f__Phormidesmiaceae	g__PCC-7375	s__PCC-7375 sp000316115
Bacteria	RS_GCF_000316285.1	1173684	RS_GCF_000316285.1	d__Bacteria	p__Firmicutes	c__Bacilli	o__Paenibacillales	f__Paenibacillaceae	g__Paenibacillus	s__Paenibacillus sonchi
Bacteria	RS_GCF_000317025.1	118163	RS_GCF_000317025.1	d__Bacteria	p__Cyanobacteria	c__Cyanobacteriia	o__Cyanobacteriales	f__Microcystaceae	g__Hydrococcus	s__Hydrococcus minor
Bacteria	RS_GCF_000317125.1	251229	RS_GCF_000317125.1	d__Bacteria	p__Cyanobacteria	c__Cyanobacteriia	o__Cyanobacteriales	f__Chroococcidiopsidaceae	g__Chroococcidiopsis	s__Chroococcidiopsis thermalis
Bacteria	RS_GCF_000317205.1	306281	RS_GCF_000317205.1	d__Bacteria	p__Cyanobacteria	c__Cyanobacteriia	o__Cyanobacteriales	f__Nostocaceae	g__Fischerella	s__Fischerella muscicola
Bacteria	RS_GCF_000317225.1	98439	RS_GCF_000317225.1	d__Bacteria	p__Cyanobacteria	c__Cyanobacteriia	o__Cyanobacteriales	f__Nostocaceae	g__Fischerella	s__Fischerella thermalis
Bacteria	RS_GCF_000317245.1	372781	RS_GCF_000317245.1	d__Bacteria	p__Cyanobacteria	c__Cyanobacteriia	o__Cyanobacteriales	f__Nostocaceae	g__Fischerella	s__Fischerella muscicola_A
Bacteria	RS_GCF_000317635.1	65093	RS_GCF_000317635.1	d__Bacteria	p__Cyanobacteria	c__Cyanobacteriia	o__Cyanobacteriales	f__Rubidibacteraceae	g__Halothece	s__Halothece sp000317635
Bacteria	RS_GCF_000330885.1	698761	RS_GCF_000330885.1	d__Bacteria	p__Proteobacteria	c__Alphaproteobacteria	o__Rhizobiales	f__Rhizobiaceae	g__Rhizobium	s__Rhizobium tropici
Bacteria	RS_GCF_000332055.1	102125	RS_GCF_000332055.1	d__Bacteria	p__Cyanobacteria	c__Cyanobacteriia	o__Cyanobacteriales	f__Xenococcaceae	g__Xenococcus	s__Xenococcus sp000332055
Bacteria	RS_GCF_000332155.1	402777	RS_GCF_000332155.1	d__Bacteria	p__Cyanobacteria	c__Cyanobacteriia	o__Cyanobacteriales	f__Phormidiaceae	g__Kamptonema	s__Kamptonema formosum
Bacteria	RS_GCF_000332175.1	118173	RS_GCF_000332175.1	d__Bacteria	p__Cyanobacteria	c__Cyanobacteriia	o__Pseudanabaenales	f__Pseudanabaenaceae	g__PCC-6802	s__PCC-6802 sp000332175
Bacteria	RS_GCF_000332255.1	1173021	RS_GCF_000332255.1	d__Bacteria	p__Cyanobacteria	c__Cyanobacteriia	o__Cyanobacteriales	f__Nostocaceae	g__Chlorogloeopsis	s__Chlorogloeopsis sp000332255
Bacteria	RS_GCF_000332335.1	1173028	RS_GCF_000332335.1	d__Bacteria	p__Cyanobacteria	c__Cyanobacteriia	o__Cyanobacteriales	f__Oscillatoriaceae_A	g__PCC-10802	s__PCC-10802 sp000332335
Bacteria	RS_GCF_000333275.1	95605	RS_GCF_000333275.1	d__Bacteria	p__Proteobacteria	c__Alphaproteobacteria	o__Azospirillales	f__Azospirillaceae	g__Nitrospirillum	s__Nitrospirillum sp000333275
Bacteria	RS_GCF_000333455.1	95607	RS_GCF_000333455.1	d__Bacteria	p__Proteobacteria	c__Alphaproteobacteria	o__Rhizobiales	f__Xanthobacteraceae	g__Rhodopseudomonas	s__Rhodopseudomonas sp000333455
Bacteria	RS_GCF_000341895.1	1322246	RS_GCF_000341895.1	d__Bacteria	p__Desulfobacterota	c__Desulfovibrionia	o__Desulfovibrionales	f__Desulfovibrionaceae	g__Pseudodesulfovibrio	s__Pseudodesulfovibrio piezophilus
Bacteria	RS_GCF_000344805.1	1245469	RS_GCF_000344805.1	d__Bacteria	p__Proteobacteria	c__Alphaproteobacteria	o__Rhizobiales	f__Xanthobacteraceae	g__Bradyrhizobium	s__Bradyrhizobium oligotrophicum
Bacteria	RS_GCF_000349945.1	748247	RS_GCF_000349945.1	d__Bacteria	p__Proteobacteria	c__Gammaproteobacteria	o__Burkholderiales	f__Rhodocyclaceae	g__Azoarcus_A	s__Azoarcus_A sp000349945
Bacteria	RS_GCF_000350085.1	1297569	RS_GCF_000350085.1	d__Bacteria	p__Proteobacteria	c__Alphaproteobacteria	o__Rhizobiales	f__Rhizobiaceae	g__Mesorhizobium	s__Mesorhizobium metallidurans
Bacteria	RS_GCF_000350485.1	1195236	RS_GCF_000350485.1	d__Bacteria	p__Firmicutes_A	c__Clostridia	o__Acetivibrionales	f__Acetivibrionaceae	g__Ruminiclostridium	s__Ruminiclostridium termitidis
Bacteria	RS_GCF_000359125.1	1297570	RS_GCF_000359125.1	d__Bacteria	p__Proteobacteria	c__Alphaproteobacteria	o__Rhizobiales	f__Rhizobiaceae	g__Mesorhizobium	s__Mesorhizobium sp000359125
Bacteria	RS_GCF_000359585.1	1121342	RS_GCF_000359585.1	d__Bacteria	p__Firmicutes_A	c__Clostridia	o__Clostridiales	f__Clostridiaceae	g__Clostridium_B	s__Clostridium_B tyrobutyricum
Bacteria	RS_GCF_000359745.1	363754	RS_GCF_000359745.1	d__Bacteria	p__Proteobacteria	c__Alphaproteobacteria	o__Rhizobiales	f__Rhizobiaceae	g__Rhizobium	s__Rhizobium freirei
Bacteria	RS_GCF_000373365.1	365528	RS_GCF_000373365.1	d__Bacteria	p__Actinobacteriota	c__Actinomycetia	o__Mycobacteriales	f__Frankiaceae	g__Frankia	s__Frankia discariae
Bacteria	RS_GCF_000374165.1	222534	RS_GCF_000374165.1	d__Bacteria	p__Actinobacteriota	c__Actinomycetia	o__Mycobacteriales	f__Frankiaceae	g__Frankia	s__Frankia elaeagni
Bacteria	RS_GCF_000374545.1	1120992	RS_GCF_000374545.1	d__Bacteria	p__Firmicutes_C	c__Negativicutes	o__Anaeromusales	f__Anaeromusaceae	g__Anaeromusa	s__Anaeromusa acidaminophila
Bacteria	RS_GCF_000375485.1	1121459	RS_GCF_000375485.1	d__Bacteria	p__Desulfobacterota	c__Desulfovibrionia	o__Desulfovibrionales	f__Desulfovibrionaceae	g__Pseudodesulfovibrio	s__Pseudodesulfovibrio oxyclinae
Bacteria	RS_GCF_000375585.1	1041151	RS_GCF_000375585.1	d__Bacteria	p__Proteobacteria	c__Alphaproteobacteria	o__Rhizobiales	f__Rhizobiaceae	g__Sinorhizobium	s__Sinorhizobium meliloti_A
Bacteria	RS_GCF_000376385.1	1121472	RS_GCF_000376385.1	d__Bacteria	p__Firmicutes_B	c__Desulfotomaculia	o__Desulfotomaculales	f__Desulfurisporaceae	g__Desulfurispora	s__Desulfurispora thermophila
Bacteria	RS_GCF_000378985.1	1057002	RS_GCF_000378985.1	d__Bacteria	p__Proteobacteria	c__Alphaproteobacteria	o__Rhizobiales	f__Rhizobiaceae	g__Sinorhizobium	s__Sinorhizobium sp000378985
Bacteria	RS_GCF_000379025.1	926561	RS_GCF_000379025.1	d__Bacteria	p__Firmicutes_F	c__Halanaerobiia	o__Halobacteroidales	f__Halobacteroidaceae	g__Orenia	s__Orenia marismortui
Bacteria	RS_GCF_000379125.1	136993	RS_GCF_000379125.1	d__Bacteria	p__Proteobacteria	c__Alphaproteobacteria	o__Rhizobiales	f__Beijerinckiaceae	g__Methylosinus	s__Methylosinus sp000379125
Bacteria	RS_GCF_000379365.1	1134055	RS_GCF_000379365.1	d__Bacteria	p__Verrucomicrobiota	c__Verrucomicrobiae	o__Methylacidiphilales	f__Methylacidiphilaceae	g__LP2A	s__LP2A sp000379365
Bacteria	RS_GCF_000380225.1	1128427	RS_GCF_000380225.1	d__Bacteria	p__Cyanobacteria	c__Cyanobacteriia	o__Cyanobacteriales	f__Spirulinaceae	g__ESFC-1	s__ESFC-1 sp000380225
Bacteria	RS_GCF_000380335.1	1283330	RS_GCF_000380335.1	d__Bacteria	p__Proteobacteria	c__Gammaproteobacteria	o__Pseudomonadales	f__Pseudomonadaceae	g__Azotobacter	s__Azotobacter vinelandii
Bacteria	RS_GCF_000381065.1	1123511	RS_GCF_000381065.1	d__Bacteria	p__Firmicutes_C	c__Negativicutes	o__Selenomonadales	f__Selenomonadaceae	g__Propionispira	s__Propionispira raffinosivorans
Bacteria	RS_GCF_000389635.1	86416	RS_GCF_000389635.1	d__Bacteria	p__Firmicutes_A	c__Clostridia	o__Clostridiales	f__Clostridiaceae	g__Clostridium_I	s__Clostridium_I pasteurianum_A
Bacteria	RS_GCF_000400505.1	1224150	RS_GCF_000400505.1	d__Bacteria	p__Proteobacteria	c__Gammaproteobacteria	o__Enterobacterales	f__Enterobacteriaceae	g__Dickeya	s__Dickeya paradisiaca
Bacteria	RS_GCF_000403135.1	1150600	RS_GCF_000403135.1	d__Bacteria	p__Bacteroidota	c__Bacteroidia	o__Sphingobacteriales	f__Sphingobacteriaceae	g__Arcticibacter	s__Arcticibacter svalbardensis
Bacteria	RS_GCF_000406105.1	1223569	RS_GCF_000406105.1	d__Bacteria	p__Proteobacteria	c__Gammaproteobacteria	o__Enterobacterales	f__Enterobacteriaceae	g__Dickeya	s__Dickeya chrysanthemi
Bacteria	RS_GCF_000410515.1	1166130	RS_GCF_000410515.1	d__Bacteria	p__Proteobacteria	c__Gammaproteobacteria	o__Enterobacterales	f__Enterobacteriaceae	g__Kosakonia	s__Kosakonia sp000410515
Bacteria	RS_GCF_000419745.1	1041142	RS_GCF_000419745.1	d__Bacteria	p__Proteobacteria	c__Alphaproteobacteria	o__Rhizobiales	f__Rhizobiaceae	g__Rhizobium	s__Rhizobium leguminosarum_C
Bacteria	RS_GCF_000419765.1	1079460	RS_GCF_000419765.1	d__Bacteria	p__Proteobacteria	c__Alphaproteobacteria	o__Rhizobiales	f__Rhizobiaceae	g__Rhizobium	s__Rhizobium mongolense
Bacteria	RS_GCF_000420085.1	1265505	RS_GCF_000420085.1	d__Bacteria	p__Desulfobacterota	c__Desulfobacteria	o__Desulfobacterales	f__Desulfobacteraceae	g__Desulfospira	s__Desulfospira joergensenii
Bacteria	RS_GCF_000420465.1	1121445	RS_GCF_000420465.1	d__Bacteria	p__Desulfobacterota	c__Desulfovibrionia	o__Desulfovibrionales	f__Desulfovibrionaceae	g__Desulfovibrio	s__Desulfovibrio desulfuricans
Bacteria	RS_GCF_000420485.1	1121456	RS_GCF_000420485.1	d__Bacteria	p__Desulfobacterota	c__Desulfovibrionia	o__Desulfovibrionales	f__Desulfovibrionaceae	g__Paucidesulfovibrio	s__Paucidesulfovibrio longus
Bacteria	RS_GCF_000421965.1	1330534	RS_GCF_000421965.1	d__Bacteria	p__Firmicutes_A	c__Clostridia	o__Acetivibrionales	f__Acetivibrionaceae	g__Ruminiclostridium	s__Ruminiclostridium papyrosolvens_A
Bacteria	RS_GCF_000422925.1	1122928	RS_GCF_000422925.1	d__Bacteria	p__Proteobacteria	c__Gammaproteobacteria	o__Burkholderiales	f__Chromobacteriaceae	g__Paludibacterium	s__Paludibacterium yongneupense
Bacteria	RS_GCF_000422965.1	1122963	RS_GCF_000422965.1	d__Bacteria	p__Proteobacteria	c__Alphaproteobacteria	o__Rhizobiales	f__Pleomorphomonadaceae	g__Pleomorphomonas	s__Pleomorphomonas oryzae
Bacteria	RS_GCF_000424685.1	1224744	RS_GCF_000424685.1	d__Bacteria	p__Proteobacteria	c__Gammaproteobacteria	o__Methylococcales	f__Methylococcaceae	g__Methylococcus	s__Methylococcus capsulatus
Bacteria	RS_GCF_000426225.1	1304885	RS_GCF_000426225.1	d__Bacteria	p__Desulfobacterota	c__Desulfobacteria	o__Desulfobacterales	f__Desulforegulaceae	g__Desulforegula	s__Desulforegula conservatrix
Bacteria	RS_GCF_000426285.1	1041147	RS_GCF_000426285.1	d__Bacteria	p__Proteobacteria	c__Alphaproteobacteria	o__Rhizobiales	f__Rhizobiaceae	g__Rhizobium	s__Rhizobium leucaenae
Bacteria	RS_GCF_000426485.1	1121485	RS_GCF_000426485.1	d__Bacteria	p__Bacteroidota	c__Bacteroidia	o__Bacteroidales	f__Dysgonomonadaceae	g__Dysgonomonas	s__Dysgonomonas capnocytophagoides
Bacteria	RS_GCF_000426545.1	1122922	RS_GCF_000426545.1	d__Bacteria	p__Firmicutes	c__Bacilli	o__Paenibacillales	f__Paenibacillaceae	g__Paenibacillus	s__Paenibacillus panacisoli
Bacteria	RS_GCF_000426705.1	1123275	RS_GCF_000426705.1	d__Bacteria	p__Spirochaetota	c__Spirochaetia	o__Spirochaetales	f__Spirochaetaceae_B	g__Spirochaeta_E	s__Spirochaeta_E cellobiosiphila
Bacteria	RS_GCF_000427385.1	675524	RS_GCF_000427385.1	d__Bacteria	p__Proteobacteria	c__Gammaproteobacteria	o__Methylococcales	f__Methylococcaceae	g__Methylocaldum	s__Methylocaldum szegediense
Bacteria	RS_GCF_000427425.1	935948	RS_GCF_000427425.1	d__Bacteria	p__Firmicutes_A	c__Thermoanaerobacteria	o__Caldanaerobiales	f__Caldanaerobiaceae	g__Caldanaerobius	s__Caldanaerobius polysaccharolyticus
Bacteria	RS_GCF_000427465.1	935557	RS_GCF_000427465.1	d__Bacteria	p__Proteobacteria	c__Alphaproteobacteria	o__Rhizobiales	f__Rhizobiaceae	g__Sinorhizobium	s__Sinorhizobium arboris
Bacteria	RS_GCF_000427725.1	1040986	RS_GCF_000427725.1	d__Bacteria	p__Proteobacteria	c__Alphaproteobacteria	o__Rhizobiales	f__Rhizobiaceae	g__Mesorhizobium	s__Mesorhizobium sp000427725
Bacteria	RS_GCF_000428125.1	1121097	RS_GCF_000428125.1	d__Bacteria	p__Bacteroidota	c__Bacteroidia	o__Bacteroidales	f__Bacteroidaceae	g__Bacteroides	s__Bacteroides graminisolvens
Bacteria	RS_GCF_000429345.1	1121468	RS_GCF_000429345.1	d__Bacteria	p__Firmicutes_B	c__Desulfotomaculia	o__Desulfotomaculales	f__Desulfovirgulaceae	g__Desulfovirgula	s__Desulfovirgula thermocuniculi
Bacteria	RS_GCF_000429645.1	1121034	RS_GCF_000429645.1	d__Bacteria	p__Proteobacteria	c__Alphaproteobacteria	o__Azospirillales	f__Azospirillaceae	g__Niveispirillum	s__Niveispirillum irakense
Bacteria	RS_GCF_000429905.1	1121392	RS_GCF_000429905.1	d__Bacteria	p__Desulfobacterota	c__Desulfobacteria	o__Desulfobacterales	f__Desulfatibacillaceae	g__Desulfatibacillum	s__Desulfatibacillum aliphaticivorans
Bacteria	RS_GCF_000430625.1	1121002	RS_GCF_000430625.1	d__Bacteria	p__Firmicutes	c__Bacilli	o__Aneurinibacillales	f__Aneurinibacillaceae	g__Aneurinibacillus_B	s__Aneurinibacillus_B terranovensis
Bacteria	RS_GCF_000430725.1	1121030	RS_GCF_000430725.1	d__Bacteria	p__Proteobacteria	c__Gammaproteobacteria	o__Burkholderiales	f__Burkholderiaceae	g__Azohydromonas	s__Azohydromonas australica
Bacteria	RS_GCF_000430885.1	1121422	RS_GCF_000430885.1	d__Bacteria	p__Firmicutes_B	c__Desulfotomaculia	o__Desulfotomaculales	f__Desulfotomaculaceae_A	g__Desulfallas_A	s__Desulfallas_A alcoholivorax
Bacteria	RS_GCF_000445445.1	1123288	RS_GCF_000445445.1	d__Bacteria	p__Firmicutes_C	c__Negativicutes	o__Sporomusales	f__Sporomusaceae	g__Sporomusa_C	s__Sporomusa_C ovata
Bacteria	RS_GCF_000455265.1	1274374	RS_GCF_000455265.1	d__Bacteria	p__Firmicutes	c__Bacilli	o__Paenibacillales	f__Paenibacillaceae	g__Paenibacillus_P	s__Paenibacillus_P antibioticophila
Bacteria	RS_GCF_000455485.1	1280390	RS_GCF_000455485.1	d__Bacteria	p__Firmicutes	c__Bacilli	o__Paenibacillales	f__Paenibacillaceae	g__Gorillibacterium	s__Gorillibacterium massiliense
Bacteria	RS_GCF_000468095.1	1332069	RS_GCF_000468095.1	d__Bacteria	p__Proteobacteria	c__Gammaproteobacteria	o__Enterobacterales	f__Enterobacteriaceae	g__Pantoea	s__Pantoea sp000468095
Bacteria	RS_GCF_000472525.1	948106	RS_GCF_000472525.1	d__Bacteria	p__Proteobacteria	c__Gammaproteobacteria	o__Burkholderiales	f__Burkholderiaceae	g__Paraburkholderia	s__Paraburkholderia dilworthii
Bacteria	RS_GCF_000472665.1	1068975	RS_GCF_000472665.1	d__Bacteria	p__Firmicutes_A	c__Clostridia	o__Eubacteriales	f__Eubacteriaceae	g__Acetobacterium	s__Acetobacterium dehalogenans
Bacteria	RS_GCF_000472705.1	1040983	RS_GCF_000472705.1	d__Bacteria	p__Proteobacteria	c__Alphaproteobacteria	o__Rhizobiales	f__Rhizobiaceae	g__Mesorhizobium	s__Mesorhizobium erdmanii
Bacteria	RS_GCF_000472785.1	1040982	RS_GCF_000472785.1	d__Bacteria	p__Proteobacteria	c__Alphaproteobacteria	o__Rhizobiales	f__Rhizobiaceae	g__Mesorhizobium	s__Mesorhizobium loti_E
Bacteria	RS_GCF_000473045.1	1038867	RS_GCF_000473045.1	d__Bacteria	p__Proteobacteria	c__Alphaproteobacteria	o__Rhizobiales	f__Xanthobacteraceae	g__Bradyrhizobium	s__Bradyrhizobium sp000473045
Bacteria	RS_GCF_000478195.2	1348334	RS_GCF_000478195.2	d__Bacteria	p__Cyanobacteria	c__Cyanobacteriia	o__Cyanobacteriales	f__Phormidiaceae	g__Lyngbya	s__Lyngbya aestuarii
Bacteria	RS_GCF_000482425.1	1304877	RS_GCF_000482425.1	d__Bacteria	p__Proteobacteria	c__Alphaproteobacteria	o__Rhizobiales	f__Xanthobacteraceae	g__Bradyrhizobium	s__Bradyrhizobium japonicum_B
Bacteria	RS_GCF_000482785.1	1121388	RS_GCF_000482785.1	d__Bacteria	p__Proteobacteria	c__Gammaproteobacteria	o__Burkholderiales	f__Burkholderiaceae	g__Derxia	s__Derxia gummosa
Bacteria	RS_GCF_000495435.3	994573	RS_GCF_000495435.3	d__Bacteria	p__Firmicutes_A	c__Clostridia	o__Clostridiales	f__Clostridiaceae	g__Youngiibacter	s__Youngiibacter fragilis
Bacteria	RS_GCF_000496735.2	1116472	RS_GCF_000496735.2	d__Bacteria	p__Proteobacteria	c__Gammaproteobacteria	o__Methylococcales	f__Methylomonadaceae	g__Methyloglobulus	s__Methyloglobulus morosus
Bacteria	RS_GCF_000502875.1	1287116	RS_GCF_000502875.1	d__Bacteria	p__Proteobacteria	c__Alphaproteobacteria	o__Rhizobiales	f__Rhizobiaceae	g__Mesorhizobium	s__Mesorhizobium sp000502875
Bacteria	RS_GCF_000502955.1	1287252	RS_GCF_000502955.1	d__Bacteria	p__Proteobacteria	c__Alphaproteobacteria	o__Rhizobiales	f__Rhizobiaceae	g__Mesorhizobium	s__Mesorhizobium sp000502955
Bacteria	RS_GCF_000503055.1	1287292	RS_GCF_000503055.1	d__Bacteria	p__Proteobacteria	c__Alphaproteobacteria	o__Rhizobiales	f__Rhizobiaceae	g__Mesorhizobium	s__Mesorhizobium sp000503055
Bacteria	RS_GCF_000504305.1	644897	RS_GCF_000504305.1	d__Bacteria	p__Desulfobacterota	c__Desulfovibrionia	o__Desulfovibrionales	f__Desulfovibrionaceae	g__Nitratidesulfovibrio	s__Nitratidesulfovibrio termitidis
Bacteria	RS_GCF_000504425.1	1421013	RS_GCF_000504425.1	d__Bacteria	p__Proteobacteria	c__Alphaproteobacteria	o__Rhizobiales	f__Xanthobacteraceae	g__Rhodopseudomonas	s__Rhodopseudomonas palustris_C
Bacteria	RS_GCF_000510645.1	1089548	RS_GCF_000510645.1	d__Bacteria	p__Firmicutes	c__Bacilli	o__Thermicanales	f__Thermicanaceae	g__Thermicanus	s__Thermicanus aegyptius
Bacteria	RS_GCF_000513895.1	1041159	RS_GCF_000513895.1	d__Bacteria	p__Proteobacteria	c__Alphaproteobacteria	o__Rhizobiales	f__Rhizobiaceae	g__Sinorhizobium	s__Sinorhizobium sp000513895
Bacteria	RS_GCF_000513935.1	1040987	RS_GCF_000513935.1	d__Bacteria	p__Proteobacteria	c__Alphaproteobacteria	o__Rhizobiales	f__Rhizobiaceae	g__Mesorhizobium	s__Mesorhizobium sp000513935
Bacteria	RS_GCF_000515415.1	754500	RS_GCF_000515415.1	d__Bacteria	p__Proteobacteria	c__Alphaproteobacteria	o__Rhizobiales	f__Xanthobacteraceae	g__Bradyrhizobium	s__Bradyrhizobium sp000515415
Bacteria	RS_GCF_000517085.1	869213	RS_GCF_000517085.1	d__Bacteria	p__Bacteroidota	c__Bacteroidia	o__Bacteroidales	f__Marinilabiliaceae	g__Saccharicrinis	s__Saccharicrinis fermentans
Bacteria	RS_GCF_000517105.1	1173024	RS_GCF_000517105.1	d__Bacteria	p__Cyanobacteria	c__Cyanobacteriia	o__Cyanobacteriales	f__Nostocaceae	g__Fischerella	s__Fischerella sp000517105
Bacteria	RS_GCF_000517145.1	935548	RS_GCF_000517145.1	d__Bacteria	p__Proteobacteria	c__Alphaproteobacteria	o__Rhizobiales	f__Rhizobiaceae	g__Mesorhizobium	s__Mesorhizobium loti_B
Bacteria	RS_GCF_000518785.1	1336235	RS_GCF_000518785.1	d__Bacteria	p__Proteobacteria	c__Alphaproteobacteria	o__Rhizobiales	f__Rhizobiaceae	g__Allorhizobium	s__Allorhizobium selenitireducens
Bacteria	RS_GCF_000519125.1	1121406	RS_GCF_000519125.1	d__Bacteria	p__Desulfobacterota	c__Desulfovibrionia	o__Desulfovibrionales	f__Desulfovibrionaceae	g__Desulfocurvus	s__Desulfocurvus vexinensis
Bacteria	RS_GCF_000520755.1	1333846	RS_GCF_000520755.1	d__Bacteria	p__Firmicutes	c__Bacilli	o__Paenibacillales	f__Paenibacillaceae	g__Paenibacillus	s__Paenibacillus sp000520755
Bacteria	RS_GCF_000526255.1	478741	RS_GCF_000526255.1	d__Bacteria	p__Verrucomicrobiota	c__Verrucomicrobiae	o__Methylacidiphilales	f__Methylacidiphilaceae	g__LP2A	s__LP2A sp000526255
Bacteria	RS_GCF_000526495.1	1291050	RS_GCF_000526495.1	d__Bacteria	p__Firmicutes_A	c__Clostridia	o__Acetivibrionales	f__Acetivibrionaceae	g__Ruminiclostridium	s__Ruminiclostridium josui
Bacteria	RS_GCF_000526575.1	1163671	RS_GCF_000526575.1	d__Bacteria	p__Firmicutes_A	c__Clostridia	o__Lachnospirales	f__Lachnospiraceae	g__Hungatella	s__Hungatella sp000526575
Bacteria	RS_GCF_000527035.1	1283284	RS_GCF_000527035.1	d__Bacteria	p__Proteobacteria	c__Gammaproteobacteria	o__Enterobacterales	f__Aeromonadaceae	g__Tolumonas	s__Tolumonas lignilytica
Bacteria	RS_GCF_000527135.1	1119528	RS_GCF_000527135.1	d__Bacteria	p__Proteobacteria	c__Gammaproteobacteria	o__Burkholderiales	f__Rhodocyclaceae	g__Methyloversatilis	s__Methyloversatilis discipulorum
Bacteria	RS_GCF_000576635.1	1385369	RS_GCF_000576635.1	d__Bacteria	p__Proteobacteria	c__Alphaproteobacteria	o__Azospirillales	f__Azospirillaceae	g__Skermanella	s__Skermanella stibiiresistens
Bacteria	RS_GCF_000585355.1	915438	RS_GCF_000585355.1	d__Bacteria	p__Bacteroidota	c__Bacteroidia	o__Bacteroidales	f__Bacteroidaceae	g__Prevotella	s__Prevotella oryzae
Bacteria	RS_GCF_000612505.1	1268072	RS_GCF_000612505.1	d__Bacteria	p__Firmicutes	c__Bacilli	o__Paenibacillales	f__Paenibacillaceae	g__Paenibacillus	s__Paenibacillus sabinae
Bacteria	RS_GCF_000621665.1	1370122	RS_GCF_000621665.1	d__Bacteria	p__Proteobacteria	c__Alphaproteobacteria	o__Rhizobiales	f__Rhizobiaceae	g__Allorhizobium	s__Allorhizobium undicola
Bacteria	RS_GCF_000621745.1	1410652	RS_GCF_000621745.1	d__Bacteria	p__Firmicutes_A	c__Clostridia	o__Clostridiales	f__Clostridiaceae	g__Clostridium	s__Clostridium beijerinckii_A
Bacteria	RS_GCF_000632475.1	192	RS_GCF_000632475.1	d__Bacteria	p__Proteobacteria	c__Alphaproteobacteria	o__Azospirillales	f__Azospirillaceae	g__Azospirillum	s__Azospirillum brasilense_B
Bacteria	RS_GCF_000685035.1	1218076	RS_GCF_000685035.1	d__Bacteria	p__Proteobacteria	c__Gammaproteobacteria	o__Burkholderiales	f__Burkholderiaceae	g__Paraburkholderia	s__Paraburkholderia ferrariae
Bacteria	RS_GCF_000685825.1	107633	RS_GCF_000685825.1	d__Bacteria	p__Proteobacteria	c__Alphaproteobacteria	o__Rhizobiales	f__Beijerinckiaceae	g__Methylosinus	s__Methylosinus sp000685825
Bacteria	RS_GCF_000686525.1	1121413	RS_GCF_000686525.1	d__Bacteria	p__Desulfobacterota	c__Desulfovibrionia	o__Desulfovibrionales	f__Desulfonatronovibrionaceae	g__Desulfonatronovibrio	s__Desulfonatronovibrio hydrogenovorans
Bacteria	RS_GCF_000687455.2	1192124	RS_GCF_000687455.2	d__Bacteria	p__Proteobacteria	c__Gammaproteobacteria	o__Burkholderiales	f__Burkholderiaceae	g__Burkholderia	s__Burkholderia sp000687455
Bacteria	RS_GCF_000688515.1	1120956	RS_GCF_000688515.1	d__Bacteria	p__Proteobacteria	c__Alphaproteobacteria	o__Rhizobiales	f__Afifellaceae	g__Afifella	s__Afifella pfennigii
Bacteria	RS_GCF_000702945.1	1449050	RS_GCF_000702945.1	d__Bacteria	p__Firmicutes_A	c__Clostridia	o__Lachnospirales	f__Lachnospiraceae	g__Anaerocolumna	s__Anaerocolumna sp000702945
Bacteria	RS_GCF_000711735.1	1121447	RS_GCF_000711735.1	d__Bacteria	p__Desulfobacterota	c__Desulfovibrionia	o__Desulfovibrionales	f__Desulfovibrionaceae	g__Maridesulfovibrio	s__Maridesulfovibrio frigidus
Bacteria	RS_GCF_000723885.1	1243663	RS_GCF_000723885.1	d__Bacteria	p__Firmicutes	c__Bacilli	o__Paenibacillales	f__Paenibacillaceae	g__Paenibacillus	s__Paenibacillus camerounensis
Bacteria	RS_GCF_000725345.1	484770	RS_GCF_000725345.1	d__Bacteria	p__Firmicutes_C	c__Negativicutes	o__Propionisporales	f__Pelosinaceae	g__Pelosinus	s__Pelosinus sp000725345
Bacteria	RS_GCF_000730165.1	1441467	RS_GCF_000730165.1	d__Bacteria	p__Proteobacteria	c__Alphaproteobacteria	o__Azospirillales	f__Azospirillaceae	g__Nitrospirillum	s__Nitrospirillum amazonense
Bacteria	RS_GCF_000731315.1	1028800	RS_GCF_000731315.1	d__Bacteria	p__Proteobacteria	c__Alphaproteobacteria	o__Rhizobiales	f__Rhizobiaceae	g__Neorhizobium	s__Neorhizobium galegae
Bacteria	RS_GCF_000733415.1	1487953	RS_GCF_000733415.1	d__Bacteria	p__Cyanobacteria	c__Cyanobacteriia	o__Elainellales	f__Elainellaceae	g__Elainella	s__Elainella sp000733415
Bacteria	RS_GCF_000739775.1	1218080	RS_GCF_000739775.1	d__Bacteria	p__Proteobacteria	c__Gammaproteobacteria	o__Burkholderiales	f__Burkholderiaceae	g__Paraburkholderia	s__Paraburkholderia heleia
Bacteria	RS_GCF_000744515.1	160791	RS_GCF_000744515.1	d__Bacteria	p__Proteobacteria	c__Alphaproteobacteria	o__Sphingomonadales	f__Sphingomonadaceae	g__Rhizorhabdus	s__Rhizorhabdus wittichii_A
Bacteria	RS_GCF_000745215.1	107636	RS_GCF_000745215.1	d__Bacteria	p__Proteobacteria	c__Alphaproteobacteria	o__Rhizobiales	f__Beijerinckiaceae	g__Methylosinus	s__Methylosinus sp000745215
Bacteria	RS_GCF_000745425.1	231434	RS_GCF_000745425.1	d__Bacteria	p__Proteobacteria	c__Alphaproteobacteria	o__Rhizobiales	f__Beijerinckiaceae	g__Beijerinckia	s__Beijerinckia mobilis
Bacteria	RS_GCF_000745975.1	1121398	RS_GCF_000745975.1	d__Bacteria	p__Desulfobacterota	c__Desulfobacteria	o__Desulfobacterales	f__Desulfobacteraceae	g__Desulfobacter	s__Desulfobacter vibrioformis
Bacteria	RS_GCF_000746025.1	1449126	RS_GCF_000746025.1	d__Bacteria	p__Firmicutes_B	c__Peptococcia	o__DRI-13	f__DRI-13	g__DRI-13	s__DRI-13 sp000746025
Bacteria	RS_GCF_000746085.1	663610	RS_GCF_000746085.1	d__Bacteria	p__Proteobacteria	c__Alphaproteobacteria	o__Rhizobiales	f__Beijerinckiaceae	g__Methylocella	s__Methylocella aurea
Bacteria	RS_GCF_000747665.1	28896	RS_GCF_000747665.1	d__Bacteria	p__Firmicutes_A	c__Thermoanaerobacteria	o__Thermoanaerobacterales	f__Thermoanaerobacteraceae	g__Thermoanaerobacterium	s__Thermoanaerobacterium saccharolyticum_A
Bacteria	RS_GCF_000751755.1	1667327	RS_GCF_000751755.1	d__Bacteria	p__Proteobacteria	c__Gammaproteobacteria	o__Enterobacterales	f__Enterobacteriaceae	g__Klebsiella	s__Klebsiella quasipneumoniae
Bacteria	RS_GCF_000757885.1	268407	RS_GCF_000757885.1	d__Bacteria	p__Firmicutes	c__Bacilli	o__Paenibacillales	f__Paenibacillaceae	g__Paenibacillus	s__Paenibacillus wynnii
Bacteria	RS_GCF_000758565.1	1536769	RS_GCF_000758565.1	d__Bacteria	p__Firmicutes	c__Bacilli	o__Paenibacillales	f__Paenibacillaceae	g__Paenibacillus	s__Paenibacillus sp000758565
Bacteria	RS_GCF_000758605.1	1536771	RS_GCF_000758605.1	d__Bacteria	p__Firmicutes	c__Bacilli	o__Paenibacillales	f__Paenibacillaceae	g__Paenibacillus	s__Paenibacillus sp000758605
Bacteria	RS_GCF_000758625.1	1536772	RS_GCF_000758625.1	d__Bacteria	p__Firmicutes	c__Bacilli	o__Paenibacillales	f__Paenibacillaceae	g__Paenibacillus	s__Paenibacillus sp000758625
Bacteria	RS_GCF_000758665.1	160799	RS_GCF_000758665.1	d__Bacteria	p__Firmicutes	c__Bacilli	o__Paenibacillales	f__Paenibacillaceae	g__Paenibacillus	s__Paenibacillus borealis
Bacteria	RS_GCF_000758705.1	189425	RS_GCF_000758705.1	d__Bacteria	p__Firmicutes	c__Bacilli	o__Paenibacillales	f__Paenibacillaceae	g__Paenibacillus	s__Paenibacillus graminis
Bacteria	RS_GCF_000758725.1	189426	RS_GCF_000758725.1	d__Bacteria	p__Firmicutes	c__Bacilli	o__Paenibacillales	f__Paenibacillaceae	g__Paenibacillus	s__Paenibacillus odorifer
Bacteria	RS_GCF_000763385.1	1229172	RS_GCF_000763385.1	d__Bacteria	p__Cyanobacteria	c__Cyanobacteriia	o__Phormidesmiales	f__Phormidesmiaceae	g__Nodosilinea	s__Nodosilinea sp000763385
Bacteria	RS_GCF_000765145.1	1487923	RS_GCF_000765145.1	d__Bacteria	p__Firmicutes_B	c__Desulfitobacteriia	o__Desulfitobacteriales	f__Desulfitobacteriaceae	g__Desulfosporosinus	s__Desulfosporosinus sp000765145
Bacteria	RS_GCF_000768065.1	1538295	RS_GCF_000768065.1	d__Bacteria	p__Proteobacteria	c__Gammaproteobacteria	o__Burkholderiales	f__Burkholderiaceae	g__Aquabacterium	s__Aquabacterium sp000768065
Bacteria	RS_GCF_000775285.1	1497020	RS_GCF_000775285.1	d__Bacteria	p__Cyanobacteria	c__Cyanobacteriia	o__Neosynechococcales	f__Neosynechococcaceae	g__Neosynechococcus	s__Neosynechococcus sphagnicola
Bacteria	RS_GCF_000802225.1	1348853	RS_GCF_000802225.1	d__Bacteria	p__Proteobacteria	c__Alphaproteobacteria	o__Sphingomonadales	f__Sphingomonadaceae	g__Novosphingobium	s__Novosphingobium malaysiense
Bacteria	RS_GCF_000807255.1	1262449	RS_GCF_000807255.1	d__Bacteria	p__Firmicutes_A	c__Clostridia	o__Clostridiales	f__Clostridiaceae	g__Clostridium_I	s__Clostridium_I pasteurianum
Bacteria	RS_GCF_000813145.1	1266765	RS_GCF_000813145.1	d__Bacteria	p__Desulfobacterota	c__Desulfuromonadia	o__Geobacterales	f__Geobacteraceae	g__OR-1	s__OR-1 sp000813145
Bacteria	RS_GCF_000813185.1	1206458	RS_GCF_000813185.1	d__Bacteria	p__Proteobacteria	c__Alphaproteobacteria	o__Sphingomonadales	f__Sphingomonadaceae	g__Novosphingobium	s__Novosphingobium sp000813185
Bacteria	RS_GCF_000817245.1	1202785	RS_GCF_000817245.1	d__Bacteria	p__Verrucomicrobiota	c__Verrucomicrobiae	o__Methylacidiphilales	f__Methylacidiphilaceae	g__Methylacidiphilum	s__Methylacidiphilum kamchatkense
Bacteria	RS_GCF_000824785.1	69974	RS_GCF_000824785.1	d__Bacteria	p__Proteobacteria	c__Alphaproteobacteria	o__Rhizobiales	f__Rhizobiaceae	g__Mesorhizobium	s__Mesorhizobium plurifarium
Bacteria	RS_GCF_000824805.1	1505946	RS_GCF_000824805.1	d__Bacteria	p__Proteobacteria	c__Alphaproteobacteria	o__Rhizobiales	f__Rhizobiaceae	g__Mesorhizobium	s__Mesorhizobium sp000824805
Bacteria	RS_GCF_000824825.2	408180	RS_GCF_000824825.2	d__Bacteria	p__Proteobacteria	c__Alphaproteobacteria	o__Rhizobiales	f__Rhizobiaceae	g__Mesorhizobium	s__Mesorhizobium sp000824825
Bacteria	RS_GCF_000824845.1	408184	RS_GCF_000824845.1	d__Bacteria	p__Proteobacteria	c__Alphaproteobacteria	o__Rhizobiales	f__Rhizobiaceae	g__Mesorhizobium	s__Mesorhizobium sp000824845
Bacteria	RS_GCF_000828055.2	244366	RS_GCF_000828055.2	d__Bacteria	p__Proteobacteria	c__Gammaproteobacteria	o__Enterobacterales	f__Enterobacteriaceae	g__Klebsiella	s__Klebsiella variicola
Bacteria	RS_GCF_000828835.1	40754	RS_GCF_000828835.1	d__Bacteria	p__Proteobacteria	c__Gammaproteobacteria	o__Beggiatoales	f__Beggiatoaceae	g__Thioploca	s__Thioploca ingrica
Bacteria	RS_GCF_000828975.1	1469502	RS_GCF_000828975.1	d__Bacteria	p__Proteobacteria	c__Gammaproteobacteria	o__Burkholderiales	f__Burkholderiaceae	g__GJ-E10	s__GJ-E10 sp000828975
Bacteria	RS_GCF_000829235.1	1228987	RS_GCF_000829235.1	d__Bacteria	p__Cyanobacteria	c__Cyanobacteriia	o__Cyanobacteriales	f__Microcystaceae	g__Rippkaea	s__Rippkaea sp000829235
Bacteria	RS_GCF_000829825.1	272627	RS_GCF_000829825.1	d__Bacteria	p__Proteobacteria	c__Alphaproteobacteria	o__Rhodospirillales	f__Magnetospirillaceae	g__Magnetospirillum_A	s__Magnetospirillum_A magnetotacticum
Bacteria	RS_GCF_000876015.1	68895	RS_GCF_000876015.1	d__Bacteria	p__Proteobacteria	c__Gammaproteobacteria	o__Burkholderiales	f__Burkholderiaceae	g__Cupriavidus	s__Cupriavidus basilensis_B
Bacteria	RS_GCF_000934725.1	1495050	RS_GCF_000934725.1	d__Bacteria	p__Proteobacteria	c__Gammaproteobacteria	o__Methylococcales	f__Methylococcaceae	g__Methyloterricola	s__Methyloterricola oryzae
Bacteria	RS_GCF_000934745.1	617001	RS_GCF_000934745.1	d__Bacteria	p__Desulfobacterota	c__Desulfovibrionia	o__Desulfovibrionales	f__Desulfonatronaceae	g__Desulfonatronum	s__Desulfonatronum thioautotrophicum
Bacteria	RS_GCF_000934755.1	698827	RS_GCF_000934755.1	d__Bacteria	p__Desulfobacterota	c__Desulfovibrionia	o__Desulfovibrionales	f__Desulfonatronovibrionaceae	g__Desulfonatronovibrio	s__Desulfonatronovibrio magnus
Bacteria	RS_GCF_000935205.1	1076	RS_GCF_000935205.1	d__Bacteria	p__Proteobacteria	c__Alphaproteobacteria	o__Rhizobiales	f__Xanthobacteraceae	g__Rhodopseudomonas_A	s__Rhodopseudomonas_A palustris_E
Bacteria	RS_GCF_000936425.1	1385368	RS_GCF_000936425.1	d__Bacteria	p__Proteobacteria	c__Alphaproteobacteria	o__Azospirillales	f__Azospirillaceae	g__Skermanella	s__Skermanella aerolata
Bacteria	RS_GCF_000948395.1	1856	RS_GCF_000948395.1	d__Bacteria	p__Actinobacteriota	c__Actinomycetia	o__Mycobacteriales	f__Frankiaceae	g__Frankia	s__Frankia torreyi
Bacteria	RS_GCF_000949475.1	1544798	RS_GCF_000949475.1	d__Bacteria	p__Bacteroidota	c__Bacteroidia	o__Bacteroidales	f__Prolixibacteraceae	g__Draconibacterium	s__Draconibacterium sediminis
Bacteria	RS_GCF_000953475.1	1156937	RS_GCF_000953475.1	d__Bacteria	p__Verrucomicrobiota	c__Verrucomicrobiae	o__Methylacidiphilales	f__Methylacidiphilaceae	g__Methylacidiphilum	s__Methylacidiphilum fumariolicum
Bacteria	RS_GCF_000955725.1	1387557	RS_GCF_000955725.1	d__Bacteria	p__Firmicutes_A	c__Thermoanaerobacteria	o__Caldicellulosiruptorales	f__Caldicellulosiruptoraceae	g__Caldicellulosiruptor	s__Caldicellulosiruptor danielii
Bacteria	RS_GCF_000955735.1	1387569	RS_GCF_000955735.1	d__Bacteria	p__Firmicutes_A	c__Thermoanaerobacteria	o__Caldicellulosiruptorales	f__Caldicellulosiruptoraceae	g__Caldicellulosiruptor	s__Caldicellulosiruptor naganoensis
Bacteria	RS_GCF_000955745.1	1387555	RS_GCF_000955745.1	d__Bacteria	p__Firmicutes_A	c__Thermoanaerobacteria	o__Caldicellulosiruptorales	f__Caldicellulosiruptoraceae	g__Caldicellulosiruptor	s__Caldicellulosiruptor morganii
Bacteria	RS_GCF_000960765.1	1617025	RS_GCF_000960765.1	d__Bacteria	p__Firmicutes_B	c__Desulfitobacteriia	o__Desulfitobacteriales	f__Desulfitobacteriaceae	g__Desulfosporosinus	s__Desulfosporosinus sp000960765
Bacteria	RS_GCF_000964525.1	1300915	RS_GCF_000964525.1	d__Bacteria	p__Myxococcota	c__Myxococcia	o__Myxococcales	f__Anaeromyxobacteraceae	g__Anaeromyxobacter	s__Anaeromyxobacter sp000964525
Bacteria	RS_GCF_000972705.2	1637645	RS_GCF_000972705.2	d__Bacteria	p__Cyanobacteria	c__Cyanobacteriia	o__Cyanobacteriales	f__Phormidiaceae	g__Lyngbya	s__Lyngbya robusta
Bacteria	RS_GCF_000974365.1	1236989	RS_GCF_000974365.1	d__Bacteria	p__Bacteroidota	c__Bacteroidia	o__Bacteroidales	f__Marinilabiliaceae	g__Geofilum	s__Geofilum rubicundum
Bacteria	RS_GCF_000983115.1	690567	RS_GCF_000983115.1	d__Bacteria	p__Firmicutes_B	c__Syntrophomonadia	o__Syntrophomonadales	f__Syntrophomonadaceae	g__Syntrophomonas_B	s__Syntrophomonas_B zehnderi
Bacteria	RS_GCF_000985875.1	323656	RS_GCF_000985875.1	d__Bacteria	p__Proteobacteria	c__Alphaproteobacteria	o__Rhizobiales	f__Rhizobiaceae	g__Neorhizobium	s__Neorhizobium galegae_C
Bacteria	RS_GCF_000993825.1	1333534	RS_GCF_000993825.1	d__Bacteria	p__Firmicutes	c__Bacilli	o__Paenibacillales	f__Paenibacillaceae	g__Paenibacillus	s__Paenibacillus durus_B
Bacteria	RS_GCF_001017175.1	1225564	RS_GCF_001017175.1	d__Bacteria	p__Proteobacteria	c__Alphaproteobacteria	o__Rhizobiales	f__Beijerinckiaceae	g__Microvirga	s__Microvirga vignae
Bacteria	RS_GCF_001027545.1	1408281	RS_GCF_001027545.1	d__Bacteria	p__Elusimicrobiota	c__Endomicrobia	o__Endomicrobiales	f__Endomicrobiaceae	g__Endomicrobium	s__Endomicrobium proavitum
Bacteria	RS_GCF_001029285.1	476652	RS_GCF_001029285.1	d__Bacteria	p__Firmicutes_B	c__Desulfitobacteriia	o__Desulfitobacteriales	f__Desulfitobacteriaceae	g__Desulfosporosinus	s__Desulfosporosinus acididurans
Bacteria	RS_GCF_001029295.1	999898	RS_GCF_001029295.1	d__Bacteria	p__Firmicutes_B	c__Desulfitobacteriia	o__Desulfitobacteriales	f__Desulfitobacteriaceae	g__CEB3	s__CEB3 sp001029295
Bacteria	RS_GCF_001040945.1	964	RS_GCF_001040945.1	d__Bacteria	p__Proteobacteria	c__Gammaproteobacteria	o__Burkholderiales	f__Burkholderiaceae	g__Herbaspirillum	s__Herbaspirillum seropedicae
Bacteria	RS_GCF_001042715.1	84022	RS_GCF_001042715.1	d__Bacteria	p__Firmicutes_A	c__Clostridia	o__Peptostreptococcales	f__Natronincolaceae	g__Clostridium_W	s__Clostridium_W aceticum
Bacteria	RS_GCF_001189845.1	312253	RS_GCF_001189845.1	d__Bacteria	p__Proteobacteria	c__Alphaproteobacteria	o__Rhizobiales	f__Xanthobacteraceae	g__Bradyrhizobium	s__Bradyrhizobium tropiciagri
Bacteria	RS_GCF_001238275.1	1654716	RS_GCF_001238275.1	d__Bacteria	p__Proteobacteria	c__Alphaproteobacteria	o__Rhizobiales	f__Xanthobacteraceae	g__Bradyrhizobium	s__Bradyrhizobium viridifuturi
Bacteria	RS_GCF_001262605.1	398512	RS_GCF_001262605.1	d__Bacteria	p__Firmicutes_A	c__Clostridia	o__Acetivibrionales	f__Acetivibrionaceae	g__Pseudobacteroides	s__Pseudobacteroides cellulosolvens
Bacteria	RS_GCF_001263355.1	52689	RS_GCF_001263355.1	d__Bacteria	p__Firmicutes_A	c__Clostridia	o__Eubacteriales	f__Eubacteriaceae	g__Acetobacterium	s__Acetobacterium bakii
Bacteria	RS_GCF_001263415.1	281456	RS_GCF_001263415.1	d__Bacteria	p__Firmicutes_B	c__Thermincolia	o__Thermincolales	f__Thermincolaceae	g__Thermincola	s__Thermincola ferriacetica
Bacteria	RS_GCF_001263795.1	1121318	RS_GCF_001263795.1	d__Bacteria	p__Firmicutes_A	c__Clostridia	o__Clostridiales	f__Clostridiaceae	g__Clostridium_H	s__Clostridium_H homopropionicum
Bacteria	RS_GCF_001295845.1	1523430	RS_GCF_001295845.1	d__Bacteria	p__Proteobacteria	c__Alphaproteobacteria	o__Rhizobiales	f__Xanthobacteraceae	g__Rhodopseudomonas	s__Rhodopseudomonas sp001295845
Bacteria	RS_GCF_001298445.1	224013	RS_GCF_001298445.1	d__Bacteria	p__Cyanobacteria	c__Cyanobacteriia	o__Cyanobacteriales	f__Nostocaceae	g__Nostoc_B	s__Nostoc_B piscinale
Bacteria	RS_GCF_001298735.1	1677858	RS_GCF_001298735.1	d__Bacteria	p__Firmicutes_C	c__Negativicutes	o__Propionisporales	f__Propionisporaceae	g__CYSP01	s__CYSP01 sp001298735
Bacteria	RS_GCF_001305615.1	1609966	RS_GCF_001305615.1	d__Bacteria	p__Proteobacteria	c__Alphaproteobacteria	o__Rhodobacterales	f__Rhodobacteraceae	g__Actibacterium	s__Actibacterium sp001305615
Bacteria	RS_GCF_001311845.1	1294021	RS_GCF_001311845.1	d__Bacteria	p__Desulfobacterota	c__Desulfobacteria	o__Desulfobacterales	f__Desulfosarcinaceae	g__Desulfosarcina	s__Desulfosarcina cetonica
Bacteria	RS_GCF_001317355.1	36849	RS_GCF_001317355.1	d__Bacteria	p__Firmicutes_A	c__Clostridia	o__Clostridiales	f__Oxobacteraceae	g__Oxobacter	s__Oxobacter pfennigii
Bacteria	RS_GCF_001402875.1	1079	RS_GCF_001402875.1	d__Bacteria	p__Proteobacteria	c__Alphaproteobacteria	o__Rhizobiales	f__Xanthobacteraceae	g__Blastochloris	s__Blastochloris viridis
Bacteria	RS_GCF_001466305.1	1473580	RS_GCF_001466305.1	d__Bacteria	p__Firmicutes_A	c__Clostridia	o__Lachnospirales	f__Defluviitaleaceae	g__Defluviitalea	s__Defluviitalea phaphyphila
Bacteria	RS_GCF_001486505.1	1720296	RS_GCF_001486505.1	d__Bacteria	p__Firmicutes	c__Bacilli	o__Paenibacillales	f__Paenibacillaceae	g__Paenibacillus_A	s__Paenibacillus_A rubinfantis
Bacteria	RS_GCF_001509575.1	1092	RS_GCF_001509575.1	d__Bacteria	p__Bacteroidota	c__Chlorobia	o__Chlorobiales	f__Chlorobiaceae	g__Chlorobium	s__Chlorobium limicola_A
Bacteria	RS_GCF_001509585.1	1739787	RS_GCF_001509585.1	d__Bacteria	p__Proteobacteria	c__Alphaproteobacteria	o__Rhodobacterales	f__Rhodobacteraceae	g__Tropicimonas	s__Tropicimonas marinistellae
Bacteria	RS_GCF_001511835.1	1663591	RS_GCF_001511835.1	d__Bacteria	p__Proteobacteria	c__Alphaproteobacteria	o__Rhodospirillales	f__Magnetospirillaceae	g__Magnetospirillum_A	s__Magnetospirillum_A sp001511835
Bacteria	RS_GCF_001517085.1	1780103	RS_GCF_001517085.1	d__Bacteria	p__Firmicutes	c__Bacilli	o__Paenibacillales	f__Paenibacillaceae	g__Paenibacillus	s__Paenibacillus sp001517085
Bacteria	RS_GCF_001536285.1	795642	RS_GCF_001536285.1	d__Bacteria	p__Actinobacteriota	c__Actinomycetia	o__Mycobacteriales	f__Frankiaceae	g__Frankia	s__Frankia irregularis
Bacteria	RS_GCF_001542405.1	1864509	RS_GCF_001542405.1	d__Bacteria	p__Proteobacteria	c__Alphaproteobacteria	o__Rhizobiales	f__Rhizobiaceae	g__Rhizobium	s__Rhizobium altiplani
Bacteria	RS_GCF_001548395.1	1080068	RS_GCF_001548395.1	d__Bacteria	p__Cyanobacteria	c__Cyanobacteriia	o__Elainellales	f__Elainellaceae	g__O-77	s__O-77 sp001548395
Bacteria	RS_GCF_001563225.1	1716143	RS_GCF_001563225.1	d__Bacteria	p__Desulfobacterota	c__Desulfovibrionia	o__Desulfovibrionales	f__Desulfovibrionaceae	g__Pseudodesulfovibrio	s__Pseudodesulfovibrio indicus
Bacteria	RS_GCF_001571775.1	36847	RS_GCF_001571775.1	d__Bacteria	p__Firmicutes_A	c__Clostridia	o__Lachnospirales	f__Anaerotignaceae	g__Anaerotignum	s__Anaerotignum neopropionicum
Bacteria	RS_GCF_001611555.1	1794912	RS_GCF_001611555.1	d__Bacteria	p__Firmicutes_C	c__Negativicutes	o__Sporomusales	f__Acetonemaceae	g__Anaerosporomusa	s__Anaerosporomusa subterranea
Bacteria	RS_GCF_001613545.1	690879	RS_GCF_001613545.1	d__Bacteria	p__Verrucomicrobiota	c__Verrucomicrobiae	o__Chthoniobacterales	f__Terrimicrobiaceae	g__Terrimicrobium	s__Terrimicrobium sacchariphilum
Bacteria	RS_GCF_001618385.1	681398	RS_GCF_001618385.1	d__Bacteria	p__Bacteroidota	c__Bacteroidia	o__Bacteroidales	f__Paludibacteraceae	g__Paludibacter_A	s__Paludibacter_A jiangxiensis
Bacteria	RS_GCF_001619755.1	114136	RS_GCF_001619755.1	d__Bacteria	p__Firmicutes	c__Bacilli	o__Paenibacillales	f__Paenibacillaceae	g__Paenibacillus	s__Paenibacillus jamilae_A
Bacteria	RS_GCF_001620265.1	1335048	RS_GCF_001620265.1	d__Bacteria	p__Proteobacteria	c__Alphaproteobacteria	o__Rhodobacterales	f__Rhodobacteraceae	g__Defluviimonas_B	s__Defluviimonas_B alba
Bacteria	RS_GCF_001623875.1	1121326	RS_GCF_001623875.1	d__Bacteria	p__Firmicutes_A	c__Clostridia	o__Clostridiales	f__Clostridiaceae	g__Clostridium_AM	s__Clostridium_AM magnum
Bacteria	RS_GCF_001636565.1	683316	RS_GCF_001636565.1	d__Bacteria	p__Actinobacteriota	c__Actinomycetia	o__Mycobacteriales	f__Frankiaceae	g__Frankia	s__Frankia sp001636565
Bacteria	RS_GCF_001636845.1	1538	RS_GCF_001636845.1	d__Bacteria	p__Firmicutes_A	c__Clostridia	o__Clostridiales	f__Clostridiaceae	g__Clostridium_B	s__Clostridium_B ljungdahlii_A
Bacteria	RS_GCF_001641335.1	1803665	RS_GCF_001641335.1	d__Bacteria	p__Proteobacteria	c__Alphaproteobacteria	o__Rhizobiales	f__Xanthobacteraceae	g__Bradyrhizobium	s__Bradyrhizobium stylosanthis
Bacteria	RS_GCF_001641635.1	1505087	RS_GCF_001641635.1	d__Bacteria	p__Proteobacteria	c__Alphaproteobacteria	o__Rhizobiales	f__Xanthobacteraceae	g__Bradyrhizobium	s__Bradyrhizobium centrolobii
Bacteria	RS_GCF_001641695.1	1497615	RS_GCF_001641695.1	d__Bacteria	p__Proteobacteria	c__Alphaproteobacteria	o__Rhizobiales	f__Xanthobacteraceae	g__Bradyrhizobium	s__Bradyrhizobium neotropicale
Bacteria	RS_GCF_001650635.1	1437059	RS_GCF_001650635.1	d__Bacteria	p__Proteobacteria	c__Alphaproteobacteria	o__Rhodospirillales	f__Magnetospirillaceae	g__Magnetospirillum	s__Magnetospirillum moscoviense
Bacteria	RS_GCF_001651855.1	194963	RS_GCF_001651855.1	d__Bacteria	p__Proteobacteria	c__Alphaproteobacteria	o__Rhizobiales	f__Rhizobiaceae	g__Sinorhizobium	s__Sinorhizobium americanum
Bacteria	RS_GCF_001651875.1	36856	RS_GCF_001651875.1	d__Bacteria	p__Proteobacteria	c__Alphaproteobacteria	o__Rhizobiales	f__Rhizobiaceae	g__Sinorhizobium	s__Sinorhizobium saheli
Bacteria	RS_GCF_001652265.1	384	RS_GCF_001652265.1	d__Bacteria	p__Proteobacteria	c__Alphaproteobacteria	o__Rhizobiales	f__Rhizobiaceae	g__Rhizobium	s__Rhizobium leguminosarum_D
Bacteria	RS_GCF_001655685.1	1838280	RS_GCF_001655685.1	d__Bacteria	p__Firmicutes_B	c__Desulfotomaculia	o__Desulfotomaculales	f__Desulfovirgulaceae	g__Desulfotomaculum_G	s__Desulfotomaculum_G copahuensis
Bacteria	RS_GCF_001657485.1	1825933	RS_GCF_001657485.1	d__Bacteria	p__Proteobacteria	c__Alphaproteobacteria	o__Rhizobiales	f__Rhizobiaceae	g__Rhizobium	s__Rhizobium sp001657485
Bacteria	RS_GCF_001659685.2	1477105	RS_GCF_001659685.2	d__Bacteria	p__Bacteroidota	c__Bacteroidia	o__Bacteroidales	f__Marinilabiliaceae	g__Saccharicrinis	s__Saccharicrinis marinus
Bacteria	RS_GCF_001660705.2	1849719	RS_GCF_001660705.2	d__Bacteria	p__Bacteroidota	c__Bacteroidia	o__Bacteroidales	f__Marinilabiliaceae	g__Labilibacter	s__Labilibacter aurantiacus
Bacteria	RS_GCF_001662055.1	1138189	RS_GCF_001662055.1	d__Bacteria	p__Proteobacteria	c__Alphaproteobacteria	o__Rhizobiales	f__Rhizobiaceae	g__Rhizobium	s__Rhizobium bangladeshense
Bacteria	RS_GCF_001662075.1	1138189	RS_GCF_001662075.1	d__Bacteria	p__Proteobacteria	c__Alphaproteobacteria	o__Rhizobiales	f__Rhizobiaceae	g__Rhizobium	s__Rhizobium bangladeshense_B
Bacteria	RS_GCF_001672355.1	381	RS_GCF_001672355.1	d__Bacteria	p__Proteobacteria	c__Alphaproteobacteria	o__Rhizobiales	f__Rhizobiaceae	g__Mesorhizobium	s__Mesorhizobium loti_D
Bacteria	RS_GCF_001675165.1	1353534	RS_GCF_001675165.1	d__Bacteria	p__Firmicutes_A	c__Clostridia	o__Clostridiales	f__Clostridiaceae	g__Clostridium_B	s__Clostridium_B ragsdalei
Bacteria	RS_GCF_001676585.1	533240	RS_GCF_001676585.1	d__Bacteria	p__Cyanobacteria	c__Cyanobacteriia	o__Cyanobacteriales	f__Nostocaceae	g__Raphidiopsis	s__Raphidiopsis raciborskii
Bacteria	RS_GCF_001686985.1	1082933	RS_GCF_001686985.1	d__Bacteria	p__Proteobacteria	c__Alphaproteobacteria	o__Rhizobiales	f__Rhizobiaceae	g__Mesorhizobium	s__Mesorhizobium amorphae_B
Bacteria	RS_GCF_001687105.1	1792508	RS_GCF_001687105.1	d__Bacteria	p__Proteobacteria	c__Alphaproteobacteria	o__Rhodobacterales	f__Rhodobacteraceae	g__Salipiger	s__Salipiger sp001687105
Bacteria	RS_GCF_001687335.1	1156395	RS_GCF_001687335.1	d__Bacteria	p__Desulfobacterota	c__Dissulfuribacteria	o__Dissulfuribacterales	f__Dissulfuribacteraceae	g__Dissulfuribacter	s__Dissulfuribacter thermophilus
Bacteria	RS_GCF_001693735.1	1413210	RS_GCF_001693735.1	d__Bacteria	p__Firmicutes_F	c__Halanaerobiia	o__Halobacteroidales	f__Halobacteroidaceae	g__Orenia	s__Orenia metallireducens
Bacteria	RS_GCF_001695555.1	1849176	RS_GCF_001695555.1	d__Bacteria	p__Firmicutes_A	c__Clostridia	o__Oscillospirales	f__Acutalibacteraceae	g__UBA1033	s__UBA1033 sp001695555
Bacteria	RS_GCF_001705235.1	1501	RS_GCF_001705235.1	d__Bacteria	p__Firmicutes_A	c__Clostridia	o__Clostridiales	f__Clostridiaceae	g__Clostridium_S	s__Clostridium_S pasteurianum_A
Bacteria	RS_GCF_001709075.1	1406	RS_GCF_001709075.1	d__Bacteria	p__Firmicutes	c__Bacilli	o__Paenibacillales	f__Paenibacillaceae	g__Paenibacillus	s__Paenibacillus polymyxa_D
Bacteria	RS_GCF_001719045.1	1406	RS_GCF_001719045.1	d__Bacteria	p__Firmicutes	c__Bacilli	o__Paenibacillales	f__Paenibacillaceae	g__Paenibacillus	s__Paenibacillus polymyxa_B
Bacteria	RS_GCF_001723275.1	1752398	RS_GCF_001723275.1	d__Bacteria	p__Proteobacteria	c__Alphaproteobacteria	o__Rhizobiales	f__Rhizobiaceae	g__Sinorhizobium	s__Sinorhizobium alkalisoli
Bacteria	RS_GCF_001723285.1	1774968	RS_GCF_001723285.1	d__Bacteria	p__Proteobacteria	c__Alphaproteobacteria	o__Rhizobiales	f__Methyloligellaceae	g__Methyloceanibacter	s__Methyloceanibacter methanicus
Bacteria	RS_GCF_001723355.1	1774970	RS_GCF_001723355.1	d__Bacteria	p__Proteobacteria	c__Alphaproteobacteria	o__Rhizobiales	f__Methyloligellaceae	g__Methyloceanibacter	s__Methyloceanibacter stevinii
Bacteria	RS_GCF_001730225.1	766136	RS_GCF_001730225.1	d__Bacteria	p__Firmicutes	c__Desulfuribacillia	o__Desulfuribacillales	f__Desulfuribacillaceae	g__Desulfuribacillus	s__Desulfuribacillus alkaliarsenatis
Bacteria	RS_GCF_001742305.1	1390249	RS_GCF_001742305.1	d__Bacteria	p__Firmicutes	c__Desulfuribacillia	o__Desulfuribacillales	f__Desulfuribacillaceae	g__Desulfuribacillus_A	s__Desulfuribacillus_A stibiiarsenatis
Bacteria	RS_GCF_001746915.1	1781255	RS_GCF_001746915.1	d__Bacteria	p__Cyanobacteria	c__Cyanobacteriia	o__Cyanobacteriales	f__Desertifilaceae	g__Desertifilum	s__Desertifilum sp001746915
Bacteria	RS_GCF_001747405.1	274537	RS_GCF_001747405.1	d__Bacteria	p__Bacteroidota	c__Chlorobia	o__Chlorobiales	f__Chlorobiaceae	g__Chlorobaculum	s__Chlorobaculum limnaeum
Bacteria	RS_GCF_001749745.1	1560235	RS_GCF_001749745.1	d__Bacteria	p__Spirochaetota	c__Spirochaetia	o__Spirochaetales	f__Marispirochaetaceae	g__Marispirochaeta	s__Marispirochaeta associata
Bacteria	RS_GCF_001750685.1	1424294	RS_GCF_001750685.1	d__Bacteria	p__Firmicutes_A	c__Clostridia	o__Peptostreptococcales	f__Thermotaleaceae	g__Geosporobacter	s__Geosporobacter ferrireducens
Bacteria	RS_GCF_001766835.1	52694	RS_GCF_001766835.1	d__Bacteria	p__Firmicutes_A	c__Clostridia	o__Eubacteriales	f__Eubacteriaceae	g__Acetobacterium	s__Acetobacterium wieringae
Bacteria	RS_GCF_001854185.1	1497	RS_GCF_001854185.1	d__Bacteria	p__Firmicutes_A	c__Clostridia	o__Peptostreptococcales	f__Natronincolaceae	g__Clostridium_W	s__Clostridium_W formicaceticum
Bacteria	RS_GCF_001854655.1	573497	RS_GCF_001854655.1	d__Bacteria	p__Actinobacteriota	c__Actinomycetia	o__Mycobacteriales	f__Frankiaceae	g__Frankia	s__Frankia sp001854655
Bacteria	RS_GCF_001854885.1	1848292	RS_GCF_001854885.1	d__Bacteria	p__Proteobacteria	c__Alphaproteobacteria	o__Rhizobiales	f__Rhizobiaceae	g__Sinorhizobium	s__Sinorhizobium sp001854885
Bacteria	RS_GCF_001866005.1	393763	RS_GCF_001866005.1	d__Bacteria	p__Firmicutes	c__Bacilli	o__Bacillales	f__Anaerobacillaceae	g__Anaerobacillus	s__Anaerobacillus alkalilacustris
Bacteria	RS_GCF_001866055.1	472963	RS_GCF_001866055.1	d__Bacteria	p__Firmicutes	c__Bacilli	o__Bacillales	f__Anaerobacillaceae	g__Anaerobacillus	s__Anaerobacillus alkalidiazotrophicus
Bacteria	RS_GCF_001870905.1	111611	RS_GCF_001870905.1	d__Bacteria	p__Cyanobacteria	c__Cyanobacteriia	o__Cyanobacteriales	f__Geitlerinemaceae_A	g__PCC-9228	s__PCC-9228 sp001870905
Bacteria	RS_GCF_001877035.1	1552	RS_GCF_001877035.1	d__Bacteria	p__Firmicutes_A	c__Clostridia	o__Clostridiales	f__Clostridiaceae	g__Clostridium_AD	s__Clostridium_AD estertheticum
Bacteria	RS_GCF_001904635.1	1921803	RS_GCF_001904635.1	d__Bacteria	p__Cyanobacteria	c__Cyanobacteriia	o__Cyanobacteriales	f__Microcystaceae	g__Hydrococcus	s__Hydrococcus rivularis
Bacteria	RS_GCF_001904655.1	247279	RS_GCF_001904655.1	d__Bacteria	p__Cyanobacteria	c__Cyanobacteriia	o__Cyanobacteriales	f__Chroococcidiopsidaceae	g__Chroogloeocystis	s__Chroogloeocystis siderophila
Bacteria	RS_GCF_001904725.1	454136	RS_GCF_001904725.1	d__Bacteria	p__Cyanobacteria	c__Cyanobacteriia	o__Cyanobacteriales	f__Phormidiaceae_A	g__Phormidium	s__Phormidium ambiguum
Bacteria	RS_GCF_001908205.1	1680159	RS_GCF_001908205.1	d__Bacteria	p__Proteobacteria	c__Alphaproteobacteria	o__Rhizobiales	f__Xanthobacteraceae	g__Bradyrhizobium	s__Bradyrhizobium sp001908205
Bacteria	RS_GCF_001908375.1	538025	RS_GCF_001908375.1	d__Bacteria	p__Proteobacteria	c__Alphaproteobacteria	o__Rhizobiales	f__Rhizobiaceae	g__Rhizobium	s__Rhizobium etli_B
Bacteria	RS_GCF_001909095.1	1349436	RS_GCF_001909095.1	d__Bacteria	p__Firmicutes	c__Bacilli	o__Paenibacillales	f__Paenibacillaceae	g__Paenibacillus	s__Paenibacillus sp001909095
Bacteria	RS_GCF_001936615.1	1888891	RS_GCF_001936615.1	d__Bacteria	p__Firmicutes_B	c__Desulfitobacteriia	o__Desulfitobacteriales	f__Desulfitobacteriaceae	g__Desulfosporosinus	s__Desulfosporosinus sp001936615
Bacteria	RS_GCF_001939115.1	1922337	RS_GCF_001939115.1	d__Bacteria	p__Cyanobacteria	c__Cyanobacteriia	o__Neosynechococcales_A	f__Neosynechococcaceae_A	g__GCF-001939115	s__GCF-001939115 sp001939115
Bacteria	RS_GCF_001941975.1	1337886	RS_GCF_001941975.1	d__Bacteria	p__Firmicutes_C	c__Negativicutes	o__Sporomusales	f__Sporomusaceae	g__Sporomusa	s__Sporomusa sphaeroides
Bacteria	RS_GCF_001950255.1	870242	RS_GCF_001950255.1	d__Bacteria	p__Firmicutes_B	c__Desulfotomaculia	o__Carboxydothermales	f__Carboxydothermaceae	g__Carboxydothermus	s__Carboxydothermus pertinax
Bacteria	RS_GCF_001950325.1	661089	RS_GCF_001950325.1	d__Bacteria	p__Firmicutes_B	c__Desulfotomaculia	o__Carboxydothermales	f__Carboxydothermaceae	g__Carboxydothermus	s__Carboxydothermus islandicus
Bacteria	RS_GCF_001955925.1	1926588	RS_GCF_001955925.1	d__Bacteria	p__Firmicutes	c__Bacilli	o__Paenibacillales	f__Paenibacillaceae	g__Paenibacillus	s__Paenibacillus sp001955925
Bacteria	RS_GCF_002005145.1	1833852	RS_GCF_002005145.1	d__Bacteria	p__Firmicutes_B	c__Desulfotomaculia	o__Desulfotomaculales	f__Desulfotomaculaceae	g__Desulfotomaculum	s__Desulfotomaculum ferrireducens
Bacteria	RS_GCF_002006345.1	29367	RS_GCF_002006345.1	d__Bacteria	p__Firmicutes_A	c__Clostridia	o__Clostridiales	f__Clostridiaceae	g__Clostridium	s__Clostridium puniceum
Bacteria	RS_GCF_002006355.1	1121310	RS_GCF_002006355.1	d__Bacteria	p__Firmicutes_A	c__Clostridia	o__Clostridiales	f__Clostridiaceae	g__Clostridium_S	s__Clostridium_S felsineum
Bacteria	RS_GCF_002006445.1	1520	RS_GCF_002006445.1	d__Bacteria	p__Firmicutes_A	c__Clostridia	o__Clostridiales	f__Clostridiaceae	g__Clostridium	s__Clostridium beijerinckii
Bacteria	RS_GCF_002008165.1	1076926	RS_GCF_002008165.1	d__Bacteria	p__Proteobacteria	c__Alphaproteobacteria	o__Rhizobiales	f__Rhizobiaceae	g__Rhizobium	s__Rhizobium laguerreae
Bacteria	RS_GCF_002008365.1	754774	RS_GCF_002008365.1	d__Bacteria	p__Proteobacteria	c__Alphaproteobacteria	o__Rhizobiales	f__Rhizobiaceae	g__Rhizobium	s__Rhizobium leguminosarum
Bacteria	RS_GCF_002029235.1	1450648	RS_GCF_002029235.1	d__Bacteria	p__Firmicutes_A	c__Clostridia	o__Clostridiales	f__Clostridiaceae	g__Clostridium_AE	s__Clostridium_AE oryzae
Bacteria	RS_GCF_002029255.1	225345	RS_GCF_002029255.1	d__Bacteria	p__Firmicutes_A	c__Clostridia	o__Clostridiales	f__Clostridiaceae	g__Clostridium	s__Clostridium chromiireducens
Bacteria	RS_GCF_002051585.1	48256	RS_GCF_002051585.1	d__Bacteria	p__Firmicutes_A	c__Clostridia	o__Acetivibrionales	f__Acetivibrionaceae	g__Ruminiclostridium	s__Ruminiclostridium hungatei
Bacteria	RS_GCF_002068095.1	1399419	RS_GCF_002068095.1	d__Bacteria	p__Proteobacteria	c__Alphaproteobacteria	o__Rhizobiales	f__Xanthobacteraceae	g__Bradyrhizobium	s__Bradyrhizobium sacchari
Bacteria	RS_GCF_002091395.1	511435	RS_GCF_002091395.1	d__Bacteria	p__Bacteroidota	c__Bacteroidia	o__Bacteroidales	f__Azobacteroidaceae	g__Azobacteroides	s__Azobacteroides pseudotrichonymphae_A
Bacteria	RS_GCF_002091475.1	1219041	RS_GCF_002091475.1	d__Bacteria	p__Proteobacteria	c__Alphaproteobacteria	o__Sphingomonadales	f__Sphingomonadaceae	g__Sphingomonas	s__Sphingomonas azotifigens
Bacteria	RS_GCF_002105195.1	764842	RS_GCF_002105195.1	d__Bacteria	p__Proteobacteria	c__Gammaproteobacteria	o__Burkholderiales	f__Burkholderiaceae	g__Derxia	s__Derxia lacustris
Bacteria	RS_GCF_002110465.1	1981054	RS_GCF_002110465.1	d__Bacteria	p__Cyanobacteria	c__Cyanobacteriia	o__Cyanobacteriales	f__Microcystaceae	g__Rippkaea	s__Rippkaea sp002110465
Bacteria	RS_GCF_002117975.1	60036	RS_GCF_002117975.1	d__Bacteria	p__Desulfobacterota	c__Desulfuromonadia	o__Geobacterales	f__Geobacteraceae	g__Citrifermentans	s__Citrifermentans pelophilum
Bacteria	RS_GCF_002172675.1	1982589	RS_GCF_002172675.1	d__Bacteria	p__Cyanobacteria	c__Cyanobacteriia	o__Cyanobacteriales	f__Microcystaceae	g__Crocosphaera	s__Crocosphaera sp002172675
Bacteria	RS_GCF_002192415.1	414771	RS_GCF_002192415.1	d__Bacteria	p__Firmicutes	c__Bacilli	o__Paenibacillales	f__Paenibacillaceae	g__Paenibacillus	s__Paenibacillus donghaensis
Bacteria	RS_GCF_002196705.1	1969835	RS_GCF_002196705.1	d__Bacteria	p__Firmicutes_B	c__Desulfitobacteriia	o__Desulfitobacteriales	f__Desulfitobacteriaceae	g__Desulfosporosinus	s__Desulfosporosinus sp002196705
Bacteria	RS_GCF_002201795.1	889453	RS_GCF_002201795.1	d__Bacteria	p__Bacteroidota	c__Bacteroidia	o__Bacteroidales	f__Marinilabiliaceae	g__Natronoflexus	s__Natronoflexus saponilacus
Bacteria	RS_GCF_002215035.1	2009322	RS_GCF_002215035.1	d__Bacteria	p__Cyanobacteria	c__Cyanobacteriia	o__Elainellales	f__Elainellaceae	g__Leptolyngbya_A	s__Leptolyngbya_A ohadii
Bacteria	RS_GCF_002240205.1	281093	RS_GCF_002240205.1	d__Bacteria	p__Bacteroidota	c__Chlorobia	o__Chlorobiales	f__Chlorobiaceae	g__Chlorobium_A	s__Chlorobium_A sp002240205
Bacteria	RS_GCF_002240415.1	172713	RS_GCF_002240415.1	d__Bacteria	p__Firmicutes	c__Bacilli	o__Paenibacillales	f__Paenibacillaceae	g__Paenibacillus	s__Paenibacillus kribbensis
Bacteria	RS_GCF_002245955.1	192	RS_GCF_002245955.1	d__Bacteria	p__Proteobacteria	c__Alphaproteobacteria	o__Azospirillales	f__Azospirillaceae	g__Azospirillum	s__Azospirillum brasilense_A
Bacteria	RS_GCF_002252565.1	1792311	RS_GCF_002252565.1	d__Bacteria	p__Firmicutes_A	c__Clostridia	o__SK-Y3	f__SK-Y3	g__Petroclostridium	s__Petroclostridium xylanilyticum
Bacteria	RS_GCF_002257705.1	1123289	RS_GCF_002257705.1	d__Bacteria	p__Firmicutes_C	c__Negativicutes	o__Sporomusales	f__Sporomusaceae	g__Sporomusa_C	s__Sporomusa_C silvacetica
Bacteria	RS_GCF_002266435.2	1404768	RS_GCF_002266435.2	d__Bacteria	p__Proteobacteria	c__Alphaproteobacteria	o__Rhizobiales	f__Xanthobacteraceae	g__Bradyrhizobium	s__Bradyrhizobium sp002266435
Bacteria	RS_GCF_002270295.1	559104	RS_GCF_002270295.1	d__Bacteria	p__Proteobacteria	c__Gammaproteobacteria	o__Enterobacterales	f__Enterobacteriaceae	g__Raoultella	s__Raoultella sp002270295
Bacteria	RS_GCF_002270415.1	1300294	RS_GCF_002270415.1	d__Bacteria	p__Proteobacteria	c__Alphaproteobacteria	o__Rhizobiales	f__Rhizobiaceae	g__Mesorhizobium	s__Mesorhizobium sophorae
Bacteria	RS_GCF_002278135.2	931866	RS_GCF_002278135.2	d__Bacteria	p__Proteobacteria	c__Alphaproteobacteria	o__Rhizobiales	f__Xanthobacteraceae	g__Bradyrhizobium	s__Bradyrhizobium ottawaense
Bacteria	RS_GCF_002284535.1	2014805	RS_GCF_002284535.1	d__Bacteria	p__Proteobacteria	c__Alphaproteobacteria	o__Rhizobiales	f__Rhizobiaceae	g__Mesorhizobium	s__Mesorhizobium wenxiniae
Bacteria	RS_GCF_002284565.1	43617	RS_GCF_002284565.1	d__Bacteria	p__Proteobacteria	c__Alphaproteobacteria	o__Rhizobiales	f__Rhizobiaceae	g__Mesorhizobium	s__Mesorhizobium mediterraneum
Bacteria	RS_GCF_002284575.1	241416	RS_GCF_002284575.1	d__Bacteria	p__Proteobacteria	c__Alphaproteobacteria	o__Rhizobiales	f__Rhizobiaceae	g__Mesorhizobium	s__Mesorhizobium temperatum
Bacteria	RS_GCF_002285435.1	1590614	RS_GCF_002285435.1	d__Bacteria	p__Proteobacteria	c__Alphaproteobacteria	o__Rhodobacterales	f__Rhodobacteraceae	g__Actibacterium	s__Actibacterium ureilyticum
Bacteria	RS_GCF_002294725.1	2029412	RS_GCF_002294725.1	d__Bacteria	p__Proteobacteria	c__Alphaproteobacteria	o__Rhizobiales	f__Rhizobiaceae	g__Mesorhizobium	s__Mesorhizobium sp002294725
Bacteria	RS_GCF_002294985.1	632858	RS_GCF_002294985.1	d__Bacteria	p__Proteobacteria	c__Alphaproteobacteria	o__Rhizobiales	f__Rhizobiaceae	g__Mesorhizobium	s__Mesorhizobium sp002294985
Bacteria	RS_GCF_002294995.1	2029403	RS_GCF_002294995.1	d__Bacteria	p__Proteobacteria	c__Alphaproteobacteria	o__Rhizobiales	f__Rhizobiaceae	g__Mesorhizobium	s__Mesorhizobium sp002294995
Bacteria	RS_GCF_002295065.1	2029402	RS_GCF_002295065.1	d__Bacteria	p__Proteobacteria	c__Alphaproteobacteria	o__Rhizobiales	f__Rhizobiaceae	g__Mesorhizobium	s__Mesorhizobium sp002295065
Bacteria	RS_GCF_002295115.1	2029410	RS_GCF_002295115.1	d__Bacteria	p__Proteobacteria	c__Alphaproteobacteria	o__Rhizobiales	f__Rhizobiaceae	g__Mesorhizobium	s__Mesorhizobium sp002295115
Bacteria	RS_GCF_002307355.1	2042057	RS_GCF_002307355.1	d__Bacteria	p__Proteobacteria	c__Gammaproteobacteria	o__Enterobacterales	f__Enterobacteriaceae	g__Pectobacterium	s__Pectobacterium polaris
Bacteria	RS_GCF_002356295.1	1717717	RS_GCF_002356295.1	d__Bacteria	p__Bacteroidota	c__Bacteroidia	o__Bacteroidales	f__Marinifilaceae	g__Labilibaculum	s__Labilibaculum sp002356295
Bacteria	RS_GCF_002356515.1	381	RS_GCF_002356515.1	d__Bacteria	p__Proteobacteria	c__Alphaproteobacteria	o__Rhizobiales	f__Rhizobiaceae	g__Mesorhizobium	s__Mesorhizobium loti_C
Bacteria	RS_GCF_002368195.1	1954172	RS_GCF_002368195.1	d__Bacteria	p__Cyanobacteria	c__Cyanobacteriia	o__Cyanobacteriales	f__Nostocaceae	g__Aulosira	s__Aulosira sp002368195
Bacteria	RS_GCF_002407205.1	2033869	RS_GCF_002407205.1	d__Bacteria	p__Proteobacteria	c__Alphaproteobacteria	o__Rhodobacterales	f__Rhodobacteraceae	g__Cereibacter	s__Cereibacter sp002407205
Bacteria	RS_GCF_002532535.1	2024553	RS_GCF_002532535.1	d__Bacteria	p__Chloroflexota	c__Chloroflexia	o__Chloroflexales	f__Chloroflexaceae	g__Viridilinea	s__Viridilinea mediisalina
Bacteria	RS_GCF_002556635.1	1962403	RS_GCF_002556635.1	d__Bacteria	p__Proteobacteria	c__Alphaproteobacteria	o__Sphingomonadales	f__Sphingomonadaceae	g__Novosphingobium	s__Novosphingobium sp002556635
Bacteria	RS_GCF_002600635.1	1571470	RS_GCF_002600635.1	d__Bacteria	p__Proteobacteria	c__Alphaproteobacteria	o__Rhizobiales	f__Rhizobiaceae	g__Allorhizobium	s__Allorhizobium sp002600635
Bacteria	RS_GCF_002752655.1	595536	RS_GCF_002752655.1	d__Bacteria	p__Proteobacteria	c__Alphaproteobacteria	o__Rhizobiales	f__Beijerinckiaceae	g__Methylosinus	s__Methylosinus trichosporium
Bacteria	RS_GCF_002760435.1	1352601	RS_GCF_002760435.1	d__Bacteria	p__Firmicutes_A	c__Clostridia	o__Clostridiales	f__Clostridiaceae	g__Clostridium	s__Clostridium sp002760435
Bacteria	RS_GCF_002770725.1	2023338	RS_GCF_002770725.1	d__Bacteria	p__Proteobacteria	c__Alphaproteobacteria	o__Rhizobiales	f__Pleomorphomonadaceae	g__Pleomorphomonas	s__Pleomorphomonas carboxyditropha
Bacteria	RS_GCF_002776695.1	709803	RS_GCF_002776695.1	d__Bacteria	p__Proteobacteria	c__Alphaproteobacteria	o__Rhizobiales	f__Xanthobacteraceae	g__Bradyrhizobium	s__Bradyrhizobium sp002776695
Bacteria	RS_GCF_002804065.1	2055160	RS_GCF_002804065.1	d__Bacteria	p__Firmicutes	c__Alicyclobacillia	o__Kyrpidiales	f__Kyrpidiaceae	g__Kyrpidia	s__Kyrpidia spormannii
Bacteria	RS_GCF_002835805.1	115979	RS_GCF_002835805.1	d__Bacteria	p__Firmicutes	c__Bacilli	o__Bacillales	f__Bacillaceae_A	g__Bacillus_AC	s__Bacillus_AC nealsonii
Bacteria	RS_GCF_002843385.1	1940525	RS_GCF_002843385.1	d__Bacteria	p__Bacteroidota	c__Bacteroidia	o__Bacteroidales	f__Marinifilaceae	g__Labilibaculum	s__Labilibaculum manganireducens
Bacteria	RS_GCF_002844595.1	1166257	RS_GCF_002844595.1	d__Bacteria	p__Proteobacteria	c__Alphaproteobacteria	o__Rhizobiales	f__Pleomorphomonadaceae	g__Pleomorphomonas	s__Pleomorphomonas diazotrophica
Bacteria	RS_GCF_002845745.1	382514	RS_GCF_002845745.1	d__Bacteria	p__Proteobacteria	c__Alphaproteobacteria	o__Rhodospirillales	f__Magnetospirillaceae	g__Telmatospirillum	s__Telmatospirillum siberiense
Bacteria	RS_GCF_002891535.1	199596	RS_GCF_002891535.1	d__Bacteria	p__Proteobacteria	c__Alphaproteobacteria	o__Rhizobiales	f__Beijerinckiaceae	g__Methylocella	s__Methylocella silvestris_A
Bacteria	RS_GCF_002896855.1	84032	RS_GCF_002896855.1	d__Bacteria	p__Firmicutes_A	c__Clostridia	o__Acetivibrionales	f__Acetivibrionaceae	g__Pseudoclostridium	s__Pseudoclostridium thermosuccinogenes
Bacteria	RS_GCF_002906165.1	281252	RS_GCF_002906165.1	d__Bacteria	p__Proteobacteria	c__Alphaproteobacteria	o__Rhizobiales	f__Stappiaceae	g__Roseibium	s__Roseibium marina
Bacteria	RS_GCF_002914525.1	1538159	RS_GCF_002914525.1	d__Bacteria	p__Proteobacteria	c__Alphaproteobacteria	o__Rhizobiales	f__Rhizobiaceae	g__Rhizobium	s__Rhizobium hidalgonense
Bacteria	RS_GCF_002925905.1	1134687	RS_GCF_002925905.1	d__Bacteria	p__Proteobacteria	c__Gammaproteobacteria	o__Enterobacterales	f__Enterobacteriaceae	g__Klebsiella_A	s__Klebsiella_A michiganensis
Bacteria	RS_GCF_002933875.1	1898651	RS_GCF_002933875.1	d__Bacteria	p__Firmicutes_B	c__Desulfotomaculia	o__Desulfotomaculales	f__Desulfocucumaceae	g__Desulfocucumis	s__Desulfocucumis palustris
Bacteria	RS_GCF_002934545.1	384636	RS_GCF_002934545.1	d__Bacteria	p__Firmicutes_A	c__Clostridia	o__Lachnospirales	f__Lachnospiraceae	g__Hungatella	s__Hungatella xylanolytica
Bacteria	RS_GCF_002937075.1	333368	RS_GCF_002937075.1	d__Bacteria	p__Proteobacteria	c__Alphaproteobacteria	o__Rhizobiales	f__Beijerinckiaceae	g__Rhodoblastus	s__Rhodoblastus sphagnicola
Bacteria	RS_GCF_002937115.1	1071	RS_GCF_002937115.1	d__Bacteria	p__Proteobacteria	c__Alphaproteobacteria	o__Acetobacterales	f__Acetobacteraceae	g__Rhodopila	s__Rhodopila globiformis
Bacteria	RS_GCF_002939305.1	1378066	RS_GCF_002939305.1	d__Bacteria	p__Cyanobacteria	c__Cyanobacteriia	o__Cyanobacteriales	f__Chroococcidiopsidaceae	g__Chroogloeocystis	s__Chroogloeocystis sp002939305
Bacteria	RS_GCF_002944315.1	2048897	RS_GCF_002944315.1	d__Bacteria	p__Proteobacteria	c__Alphaproteobacteria	o__Rhizobiales	f__Rhizobiaceae	g__Rhizobium	s__Rhizobium sp002944315
Bacteria	RS_GCF_002944405.1	380	RS_GCF_002944405.1	d__Bacteria	p__Proteobacteria	c__Alphaproteobacteria	o__Rhizobiales	f__Rhizobiaceae	g__Sinorhizobium	s__Sinorhizobium fredii_C
Bacteria	RS_GCF_002953715.1	384	RS_GCF_002953715.1	d__Bacteria	p__Proteobacteria	c__Alphaproteobacteria	o__Rhizobiales	f__Rhizobiaceae	g__Rhizobium	s__Rhizobium leguminosarum_K
Bacteria	RS_GCF_002995745.1	52704	RS_GCF_002995745.1	d__Bacteria	p__Firmicutes_A	c__Clostridia	o__Clostridiales	f__Clostridiaceae	g__Clostridium	s__Clostridium vincentii
Bacteria	RS_GCF_002995845.1	1691940	RS_GCF_002995845.1	d__Bacteria	p__Firmicutes_A	c__Clostridia	o__Clostridiales	f__Clostridiaceae	g__Clostridium_B	s__Clostridium_B luticellarii
Bacteria	RS_GCF_003001995.1	1413210	RS_GCF_003001995.1	d__Bacteria	p__Firmicutes_F	c__Halanaerobiia	o__Halobacteroidales	f__Halobacteroidaceae	g__Orenia	s__Orenia metallireducens_B
Bacteria	RS_GCF_003013815.1	2082950	RS_GCF_003013815.1	d__Bacteria	p__Cyanobacteria	c__Cyanobacteriia	o__Cyanobacteriales	f__Microcystaceae	g__Crocosphaera	s__Crocosphaera sp003013815
Bacteria	RS_GCF_003031265.1	1076	RS_GCF_003031265.1	d__Bacteria	p__Proteobacteria	c__Alphaproteobacteria	o__Rhizobiales	f__Xanthobacteraceae	g__Rhodopseudomonas	s__Rhodopseudomonas palustris_H
Bacteria	RS_GCF_003034915.1	1776423	RS_GCF_003034915.1	d__Bacteria	p__Proteobacteria	c__Alphaproteobacteria	o__Rhizobiales	f__Rhizobiaceae	g__Mesorhizobium	s__Mesorhizobium helmanticense
Bacteria	RS_GCF_003034965.1	1188250	RS_GCF_003034965.1	d__Bacteria	p__Proteobacteria	c__Alphaproteobacteria	o__Rhodobacterales	f__Rhodobacteraceae	g__Fuscovulum	s__Fuscovulum blasticum
Bacteria	RS_GCF_003034985.1	1188249	RS_GCF_003034985.1	d__Bacteria	p__Proteobacteria	c__Alphaproteobacteria	o__Rhodobacterales	f__Rhodobacteraceae	g__Cereibacter	s__Cereibacter changlensis
Bacteria	RS_GCF_003046625.1	1639118	RS_GCF_003046625.1	d__Bacteria	p__Bacteroidota	c__Bacteroidia	o__Bacteroidales	f__Prolixibacteraceae	g__Mangrovibacterium	s__Mangrovibacterium marinum
Bacteria	RS_GCF_003050905.1	43057	RS_GCF_003050905.1	d__Bacteria	p__Proteobacteria	c__Alphaproteobacteria	o__Rhodobacterales	f__Rhodobacteraceae	g__Cereibacter	s__Cereibacter azotoformans
Bacteria	RS_GCF_003053505.1	2135459	RS_GCF_003053505.1	d__Bacteria	p__Desulfobacterota	c__Desulfuromonadia	o__Geobacterales	f__Geobacteraceae	g__QAXR01	s__QAXR01 sp003053505
Bacteria	RS_GCF_003053565.1	43595	RS_GCF_003053565.1	d__Bacteria	p__Firmicutes_F	c__Halanaerobiia	o__Halanaerobiales	f__Halanaerobiaceae	g__Halanaerobium	s__Halanaerobium saccharolyticum_B
Bacteria	RS_GCF_003054495.1	178899	RS_GCF_003054495.1	d__Bacteria	p__Firmicutes_B	c__Thermincolia	o__Carboxydocellales	f__Carboxydocellaceae	g__Carboxydocella	s__Carboxydocella thermautotrophica
Bacteria	RS_GCF_003054655.1	2161866	RS_GCF_003054655.1	d__Bacteria	p__Verrucomicrobiota	c__Verrucomicrobiae	o__Chthoniobacterales	f__Terrimicrobiaceae	g__Terrimicrobium	s__Terrimicrobium sp003054655
Bacteria	RS_GCF_003071365.1	2170729	RS_GCF_003071365.1	d__Bacteria	p__Proteobacteria	c__Alphaproteobacteria	o__Rhizobiales	f__Methyloligellaceae	g__Methyloceanibacter	s__Methyloceanibacter sp003071365
Bacteria	RS_GCF_003075415.1	1862707	RS_GCF_003075415.1	d__Bacteria	p__Proteobacteria	c__Alphaproteobacteria	o__Rhizobiales	f__Beijerinckiaceae	g__Microvirga	s__Microvirga sp003075415
Bacteria	RS_GCF_003115845.1	1508506	RS_GCF_003115845.1	d__Bacteria	p__Proteobacteria	c__Gammaproteobacteria	o__Enterobacterales	f__Enterobacteriaceae	g__Brenneria	s__Brenneria roseae
Bacteria	RS_GCF_003116095.1	716796	RS_GCF_003116095.1	d__Bacteria	p__Proteobacteria	c__Alphaproteobacteria	o__Azospirillales	f__Azospirillaceae	g__Azospirillum	s__Azospirillum sp003116095
Bacteria	RS_GCF_003121985.1	2162893	RS_GCF_003121985.1	d__Bacteria	p__Bacteroidota	c__Bacteroidia	o__Bacteroidales	f__Marinilabiliaceae	g__Marinilabilia	s__Marinilabilia sp003121985
Bacteria	RS_GCF_003148495.1	381	RS_GCF_003148495.1	d__Bacteria	p__Proteobacteria	c__Alphaproteobacteria	o__Rhizobiales	f__Rhizobiaceae	g__Mesorhizobium	s__Mesorhizobium loti
Bacteria	RS_GCF_003173035.1	2211142	RS_GCF_003173035.1	d__Bacteria	p__Proteobacteria	c__Alphaproteobacteria	o__Zavarziniales	f__Zavarziniaceae	g__Zavarzinia	s__Zavarzinia compransoris_A
Bacteria	RS_GCF_003182595.1	2017681	RS_GCF_003182595.1	d__Bacteria	p__Bacteroidota	c__Chlorobia	o__Chlorobiales	f__Chlorobiaceae	g__Chlorobium_A	s__Chlorobium_A sp003182595
Bacteria	RS_GCF_003184265.1	1281578	RS_GCF_003184265.1	d__Bacteria	p__Proteobacteria	c__Gammaproteobacteria	o__Acidiferrobacterales	f__Acidiferrobacteraceae	g__Acidiferrobacter	s__Acidiferrobacter sp003184265
Bacteria	RS_GCF_003207895.1	215220	RS_GCF_003207895.1	d__Bacteria	p__Proteobacteria	c__Alphaproteobacteria	o__Acetobacterales	f__Acetobacteraceae	g__Komagataeibacter	s__Komagataeibacter swingsii
Bacteria	RS_GCF_003208175.1	1121337	RS_GCF_003208175.1	d__Bacteria	p__Firmicutes_A	c__Clostridia	o__Acetivibrionales	f__Acetivibrionaceae	g__Ruminiclostridium	s__Ruminiclostridium sufflavum
Bacteria	RS_GCF_003217325.1	99655	RS_GCF_003217325.1	d__Bacteria	p__Proteobacteria	c__Alphaproteobacteria	o__Rhizobiales	f__Xanthobacteraceae	g__Rhodopseudomonas	s__Rhodopseudomonas faecalis
Bacteria	RS_GCF_003217355.1	1054202	RS_GCF_003217355.1	d__Bacteria	p__Proteobacteria	c__Alphaproteobacteria	o__Rhodobacterales	f__Rhodobacteraceae	g__Rhodobacter	s__Rhodobacter viridis
Bacteria	RS_GCF_003226555.1	1076	RS_GCF_003226555.1	d__Bacteria	p__Proteobacteria	c__Alphaproteobacteria	o__Rhizobiales	f__Xanthobacteraceae	g__Rhodopseudomonas	s__Rhodopseudomonas palustris_I
Bacteria	RS_GCF_003233655.1	682998	RS_GCF_003233655.1	d__Bacteria	p__Proteobacteria	c__Alphaproteobacteria	o__Azospirillales	f__Azospirillaceae	g__Azospirillum	s__Azospirillum sp003233655
Bacteria	RS_GCF_003254275.1	990	RS_GCF_003254275.1	d__Bacteria	p__Bacteroidota	c__Bacteroidia	o__Bacteroidales	f__Marinilabiliaceae	g__Breznakibacter	s__Breznakibacter xylanolytica
Bacteria	RS_GCF_003258595.1	2184697	RS_GCF_003258595.1	d__Bacteria	p__Proteobacteria	c__Alphaproteobacteria	o__Rhizobiales	f__Amorphaceae	g__Acuticoccus	s__Acuticoccus sp003258595
Bacteria	RS_GCF_003258855.1	444923	RS_GCF_003258855.1	d__Bacteria	p__Proteobacteria	c__Alphaproteobacteria	o__Rhizobiales	f__Xanthobacteraceae	g__Rhodoplanes	s__Rhodoplanes piscinae
Bacteria	RS_GCF_003258865.1	29409	RS_GCF_003258865.1	d__Bacteria	p__Proteobacteria	c__Alphaproteobacteria	o__Rhizobiales	f__Xanthobacteraceae	g__Rhodoplanes	s__Rhodoplanes roseus
Bacteria	RS_GCF_003259895.1	43595	RS_GCF_003259895.1	d__Bacteria	p__Firmicutes_F	c__Halanaerobiia	o__Halanaerobiales	f__Halanaerobiaceae	g__Halanaerobium	s__Halanaerobium saccharolyticum_A
Bacteria	RS_GCF_003260995.1	2184575	RS_GCF_003260995.1	d__Bacteria	p__Firmicutes_A	c__Clostridia	o__Eubacteriales	f__Eubacteriaceae	g__Acetobacterium	s__Acetobacterium sp003260995
Bacteria	RS_GCF_003284725.1	2053833	RS_GCF_003284725.1	d__Bacteria	p__Proteobacteria	c__Alphaproteobacteria	o__Rhodospirillales	f__Magnetospirillaceae	g__Magnetospirillum_A	s__Magnetospirillum_A sp003284725
Bacteria	RS_GCF_003285005.1	1742774	RS_GCF_003285005.1	d__Bacteria	p__Firmicutes	c__Bacilli	o__Paenibacillales	f__Paenibacillaceae	g__YN15	s__YN15 sp003285005
Bacteria	RS_GCF_003289945.1	1209954	RS_GCF_003289945.1	d__Bacteria	p__Proteobacteria	c__Alphaproteobacteria	o__Rhizobiales	f__Rhizobiaceae	g__Mesorhizobium	s__Mesorhizobium hawassense
Bacteria	RS_GCF_003289965.1	2233532	RS_GCF_003289965.1	d__Bacteria	p__Proteobacteria	c__Alphaproteobacteria	o__Rhizobiales	f__Rhizobiaceae	g__Mesorhizobium	s__Mesorhizobium sp003289965
Bacteria	RS_GCF_003315135.1	1473586	RS_GCF_003315135.1	d__Bacteria	p__Proteobacteria	c__Alphaproteobacteria	o__Rhizobiales	f__Beijerinckiaceae	g__Roseiarcus	s__Roseiarcus fermentans
Bacteria	RS_GCF_003337355.1	1416533	RS_GCF_003337355.1	d__Bacteria	p__Firmicutes	c__Bacilli	o__Paenibacillales	f__Paenibacillaceae	g__Fontibacillus_B	s__Fontibacillus_B phaseoli
Bacteria	RS_GCF_003337415.1	1297424	RS_GCF_003337415.1	d__Bacteria	p__Firmicutes_A	c__Clostridia	o__Acetivibrionales	f__Acetivibrionaceae	g__Anaerobacterium	s__Anaerobacterium chartisolvens
Bacteria	RS_GCF_003337715.1	1197950	RS_GCF_003337715.1	d__Bacteria	p__Proteobacteria	c__Alphaproteobacteria	o__Rhizobiales	f__Rhizobiaceae	g__Allorhizobium	s__Allorhizobium lividus
Bacteria	RS_GCF_003347665.1	2078013	RS_GCF_003347665.1	d__Bacteria	p__Proteobacteria	c__Alphaproteobacteria	o__Rhizobiales	f__Beijerinckiaceae	g__Microvirga	s__Microvirga sp003347665
Bacteria	RS_GCF_003363435.1	1812858	RS_GCF_003363435.1	d__Bacteria	p__Firmicutes_A	c__Clostridia	o__Lachnospirales	f__Lachnospiraceae	g__MCWD5	s__MCWD5 sp003363435
Bacteria	RS_GCF_003403295.1	2301223	RS_GCF_003403295.1	d__Bacteria	p__Proteobacteria	c__Alphaproteobacteria	o__Acetobacterales	f__Acetobacteraceae	g__Komagataeibacter	s__Komagataeibacter sp003403295
Bacteria	RS_GCF_003432035.1	759821	RS_GCF_003432035.1	d__Bacteria	p__Firmicutes_A	c__Clostridia	o__Lachnospirales	f__Lachnospiraceae	g__Hungatella	s__Hungatella sp003432035
Bacteria	RS_GCF_003574135.1	1763363	RS_GCF_003574135.1	d__Bacteria	p__Cyanobacteria	c__Cyanobacteriia	o__Cyanobacteriales	f__Microcystaceae	g__Rippkaea	s__Rippkaea sp003574135
Bacteria	RS_GCF_003591005.1	1076	RS_GCF_003591005.1	d__Bacteria	p__Proteobacteria	c__Alphaproteobacteria	o__Rhizobiales	f__Xanthobacteraceae	g__Rhodopseudomonas	s__Rhodopseudomonas palustris_K
Bacteria	RS_GCF_003601975.1	1300307	RS_GCF_003601975.1	d__Bacteria	p__Proteobacteria	c__Alphaproteobacteria	o__Rhizobiales	f__Rhizobiaceae	g__Mesorhizobium	s__Mesorhizobium waimense
Bacteria	RS_GCF_003610535.1	1261403	RS_GCF_003610535.1	d__Bacteria	p__Bacteroidota	c__Bacteroidia	o__Bacteroidales	f__Prolixibacteraceae	g__Mangrovibacterium	s__Mangrovibacterium diazotrophicum
Bacteria	RS_GCF_003627755.1	1312183	RS_GCF_003627755.1	d__Bacteria	p__Proteobacteria	c__Alphaproteobacteria	o__Rhizobiales	f__Rhizobiaceae	g__Rhizobium	s__Rhizobium jaguaris
Bacteria	RS_GCF_003627795.1	2364271	RS_GCF_003627795.1	d__Bacteria	p__Proteobacteria	c__Alphaproteobacteria	o__Rhizobiales	f__Rhizobiaceae	g__Rhizobium	s__Rhizobium sp003627795
Bacteria	RS_GCF_003628555.1	356837	RS_GCF_003628555.1	d__Bacteria	p__Proteobacteria	c__Gammaproteobacteria	o__Burkholderiales	f__Rhodocyclaceae	g__Azoarcus_A	s__Azoarcus_A sp003628555
Bacteria	RS_GCF_003719195.1	80842	RS_GCF_003719195.1	d__Bacteria	p__Proteobacteria	c__Gammaproteobacteria	o__Burkholderiales	f__Burkholderiaceae	g__Herbaspirillum	s__Herbaspirillum rubrisubalbicans
Bacteria	RS_GCF_003722355.1	369798	RS_GCF_003722355.1	d__Bacteria	p__Proteobacteria	c__Alphaproteobacteria	o__Rhizobiales	f__Beijerinckiaceae	g__Methylocystis	s__Methylocystis hirsuta
Bacteria	RS_GCF_003833015.1	2487134	RS_GCF_003833015.1	d__Bacteria	p__Firmicutes_A	c__Clostridia	o__Lachnospirales	f__Lachnospiraceae	g__Hungatella	s__Hungatella sp003833015
Bacteria	RS_GCF_003851005.1	45657	RS_GCF_003851005.1	d__Bacteria	p__Desulfobacterota	c__Desulfobacteria	o__Desulfobacterales	f__Desulfococcaceae	g__Desulfonema	s__Desulfonema ishimotonii
Bacteria	RS_GCF_003854965.1	1850366	RS_GCF_003854965.1	d__Bacteria	p__Firmicutes	c__Bacilli	o__Paenibacillales	f__Paenibacillaceae	g__Paenibacillus	s__Paenibacillus sp003854965
Bacteria	RS_GCF_003863365.1	425306	RS_GCF_003863365.1	d__Bacteria	p__Proteobacteria	c__Alphaproteobacteria	o__Rhizobiales	f__Rhizobiaceae	g__Mesorhizobium	s__Mesorhizobium tamadayense
Bacteria	RS_GCF_003863375.1	2283628	RS_GCF_003863375.1	d__Bacteria	p__Bacteroidota	c__Bacteroidia	o__Bacteroidales	f__Marinifilaceae	g__Labilibaculum	s__Labilibaculum sp003863375
Bacteria	RS_GCF_003863965.1	2490856	RS_GCF_003863965.1	d__Bacteria	p__Firmicutes	c__Bacilli	o__Paenibacillales	f__Paenibacillaceae	g__Paenibacillus_A	s__Paenibacillus_A sp003863965
Bacteria	RS_GCF_003864295.1	1920663	RS_GCF_003864295.1	d__Bacteria	p__Cyanobacteria	c__Cyanobacteriia	o__Cyanobacteriales	f__Microcystaceae	g__Aphanothece_B	s__Aphanothece_B sacrum
Bacteria	RS_GCF_003944755.1	68292	RS_GCF_003944755.1	d__Bacteria	p__Proteobacteria	c__Alphaproteobacteria	o__Rhodobacterales	f__Rhodobacteraceae	g__Rhodovulum	s__Rhodovulum robiginosum
Bacteria	RS_GCF_003952365.1	2493668	RS_GCF_003952365.1	d__Bacteria	p__Proteobacteria	c__Alphaproteobacteria	o__Rhizobiales	f__Rhizobiaceae	g__Mesorhizobium	s__Mesorhizobium sp003952365
Bacteria	RS_GCF_003952385.1	2493669	RS_GCF_003952385.1	d__Bacteria	p__Proteobacteria	c__Alphaproteobacteria	o__Rhizobiales	f__Rhizobiaceae	g__Mesorhizobium	s__Mesorhizobium sp003952385
Bacteria	RS_GCF_003952425.1	2493674	RS_GCF_003952425.1	d__Bacteria	p__Proteobacteria	c__Alphaproteobacteria	o__Rhizobiales	f__Rhizobiaceae	g__Mesorhizobium	s__Mesorhizobium sp003952425
Bacteria	RS_GCF_003952465.1	2493673	RS_GCF_003952465.1	d__Bacteria	p__Proteobacteria	c__Alphaproteobacteria	o__Rhizobiales	f__Rhizobiaceae	g__Mesorhizobium	s__Mesorhizobium sp003952465
Bacteria	RS_GCF_003952505.1	2493675	RS_GCF_003952505.1	d__Bacteria	p__Proteobacteria	c__Alphaproteobacteria	o__Rhizobiales	f__Rhizobiaceae	g__Mesorhizobium	s__Mesorhizobium sp003952505
Bacteria	RS_GCF_003952525.1	2493676	RS_GCF_003952525.1	d__Bacteria	p__Proteobacteria	c__Alphaproteobacteria	o__Rhizobiales	f__Rhizobiaceae	g__Mesorhizobium	s__Mesorhizobium sp002294945
Bacteria	RS_GCF_003953885.1	2382161	RS_GCF_003953885.1	d__Bacteria	p__Firmicutes_F	c__Halanaerobiia	o__Halanaerobiales	f__DTU029	g__Halocella	s__Halocella sp003953885
Bacteria	RS_GCF_003985145.1	1184720	RS_GCF_003985145.1	d__Bacteria	p__Proteobacteria	c__Alphaproteobacteria	o__Rhizobiales	f__Rhizobiaceae	g__Rhizobium	s__Rhizobium anhuiense
Bacteria	RS_GCF_003990955.1	1917525	RS_GCF_003990955.1	d__Bacteria	p__Firmicutes_C	c__Negativicutes	o__Selenomonadales_A	f__Dendrosporobacteraceae	g__FL31	s__FL31 sp003990955
Bacteria	RS_GCF_003992725.1	2498452	RS_GCF_003992725.1	d__Bacteria	p__Proteobacteria	c__Alphaproteobacteria	o__Rhizobiales	f__Rhodomicrobiaceae	g__Rhodomicrobium	s__Rhodomicrobium sp003992725
Bacteria	RS_GCF_003993795.1	2496029	RS_GCF_003993795.1	d__Bacteria	p__Proteobacteria	c__Alphaproteobacteria	o__Rhizobiales	f__Xanthobacteraceae	g__Aquabacter	s__Aquabacter sp003993795
Bacteria	RS_GCF_003994475.1	170367	RS_GCF_003994475.1	d__Bacteria	p__Firmicutes	c__Bacilli	o__Paenibacillales	f__Paenibacillaceae	g__Paenibacillus_X	s__Paenibacillus_X anaericanus
Bacteria	RS_GCF_003997495.1	2496742	RS_GCF_003997495.1	d__Bacteria	p__Proteobacteria	c__Alphaproteobacteria	o__Rhizobiales	f__Rhizobiaceae	g__Mesorhizobium	s__Mesorhizobium sp003997495
Bacteria	RS_GCF_003997935.1	2496707	RS_GCF_003997935.1	d__Bacteria	p__Proteobacteria	c__Alphaproteobacteria	o__Rhizobiales	f__Rhizobiaceae	g__Mesorhizobium	s__Mesorhizobium sp003997935
Bacteria	RS_GCF_004010325.2	2500528	RS_GCF_004010325.2	d__Bacteria	p__Proteobacteria	c__Alphaproteobacteria	o__Rhizobiales	f__Rhizobiaceae	g__Mesorhizobium	s__Mesorhizobium sp004010325
Bacteria	RS_GCF_004015185.1	2320868	RS_GCF_004015185.1	d__Bacteria	p__Firmicutes_A	c__Clostridia	o__Clostridiales	f__Clostridiaceae	g__CT4	s__CT4 sp004015185
Bacteria	RS_GCF_004022705.2	2496668	RS_GCF_004022705.2	d__Bacteria	p__Proteobacteria	c__Alphaproteobacteria	o__Rhizobiales	f__Rhizobiaceae	g__Mesorhizobium	s__Mesorhizobium sp004022705
Bacteria	RS_GCF_004023665.1	1909496	RS_GCF_004023665.1	d__Bacteria	p__Proteobacteria	c__Alphaproteobacteria	o__Rhizobiales	f__Afifellaceae	g__Afifella	s__Afifella sp004023665
Bacteria	RS_GCF_004118635.1	2508878	RS_GCF_004118635.1	d__Bacteria	p__Bacteroidota	c__Chlorobia	o__Chlorobiales	f__Chlorobiaceae	g__Chlorobaculum	s__Chlorobaculum sp004118635
Bacteria	RS_GCF_004121075.1	2485000	RS_GCF_004121075.1	d__Bacteria	p__Bacteroidota	c__Bacteroidia	o__Flavobacteriales	f__Flavobacteriaceae	g__Lutibacter	s__Lutibacter sp004121075
Bacteria	RS_GCF_004135935.1	569860	RS_GCF_004135935.1	d__Bacteria	p__Proteobacteria	c__Alphaproteobacteria	o__Rhizobiales	f__Beijerinckiaceae	g__Methylovirgula	s__Methylovirgula ligni
Bacteria	RS_GCF_004138135.1	2496868	RS_GCF_004138135.1	d__Bacteria	p__Chloroflexota	c__Chloroflexia	o__Chloroflexales	f__Chloroflexaceae	g__Oscillochloris	s__Oscillochloris sp004138135
Bacteria	RS_GCF_004138175.1	2496870	RS_GCF_004138175.1	d__Bacteria	p__Chloroflexota	c__Chloroflexia	o__Chloroflexales	f__Chloroflexaceae	g__Oscillochloris	s__Oscillochloris sp004138175
Bacteria	RS_GCF_004319545.1	2291	RS_GCF_004319545.1	d__Bacteria	p__Desulfobacterota	c__Desulfobacteria	o__Desulfobacterales	f__Desulfobacteraceae	g__Desulfobacter	s__Desulfobacter hydrogenophilus
Bacteria	RS_GCF_004332115.1	2491138	RS_GCF_004332115.1	d__Bacteria	p__Bacteroidota	c__Chlorobia	o__Chlorobiales	f__Chlorobiaceae	g__Chlorobium	s__Chlorobium sp004332115
Bacteria	RS_GCF_004339675.1	540251	RS_GCF_004339675.1	d__Bacteria	p__Proteobacteria	c__Alphaproteobacteria	o__Rhodobacterales	f__Rhodobacteraceae	g__Rhodovulum	s__Rhodovulum steppense
Bacteria	RS_GCF_004339805.1	244830	RS_GCF_004339805.1	d__Bacteria	p__Firmicutes_C	c__Negativicutes	o__Sporomusales	f__Thermosinaceae	g__Anaerospora	s__Anaerospora hongkongensis
Bacteria	RS_GCF_004340685.1	1082276	RS_GCF_004340685.1	d__Bacteria	p__Firmicutes_G	c__UBA4882	o__UBA8346	f__UBA8346	g__Hydrogenispora	s__Hydrogenispora ethanolica
Bacteria	RS_GCF_004341375.1	1188247	RS_GCF_004341375.1	d__Bacteria	p__Proteobacteria	c__Alphaproteobacteria	o__Sphingomonadales	f__Rhodothalassiaceae	g__Rhodothalassium	s__Rhodothalassium salexigens
Bacteria	RS_GCF_004343465.1	937254	RS_GCF_004343465.1	d__Bacteria	p__Firmicutes_A	c__Thermoanaerobacteria	o__Thermoanaerobacterales	f__Thermoanaerobacteraceae	g__Thermoanaerobacterium	s__Thermoanaerobacterium thermosaccharolyticum
Bacteria	RS_GCF_004343505.1	992286	RS_GCF_004343505.1	d__Bacteria	p__Proteobacteria	c__Alphaproteobacteria	o__Rhodobacterales	f__Rhodobacteraceae	g__Rhodovulum	s__Rhodovulum bhavnagarense
Bacteria	RS_GCF_004343725.1	2094121	RS_GCF_004343725.1	d__Bacteria	p__Spirochaetota	c__Spirochaetia	o__Treponematales	f__Treponemataceae_B	g__J25	s__J25 sp004343725
Bacteria	RS_GCF_004345615.1	682526	RS_GCF_004345615.1	d__Bacteria	p__Bacteroidota	c__Bacteroidia	o__Bacteroidales	f__Marinilabiliaceae	g__Natronoflexus	s__Natronoflexus pectinivorans
Bacteria	RS_GCF_004345905.1	1734049	RS_GCF_004345905.1	d__Bacteria	p__Firmicutes_A	c__Clostridia	o__Peptostreptococcales	f__Natronincolaceae	g__Serpentinicella	s__Serpentinicella alkaliphila
Bacteria	RS_GCF_004346165.1	1796634	RS_GCF_004346165.1	d__Bacteria	p__Firmicutes_A	c__Clostridia	o__Lachnospirales	f__Lachnospiraceae	g__Muricomes	s__Muricomes intestini
Bacteria	RS_GCF_004362045.1	43595	RS_GCF_004362045.1	d__Bacteria	p__Firmicutes_F	c__Halanaerobiia	o__Halanaerobiales	f__Halanaerobiaceae	g__Halanaerobium	s__Halanaerobium saccharolyticum_C
Bacteria	RS_GCF_004365425.1	1136135	RS_GCF_004365425.1	d__Bacteria	p__Proteobacteria	c__Alphaproteobacteria	o__Rhizobiales	f__Rhizobiaceae	g__Rhizobium	s__Rhizobium azibense
Bacteria	RS_GCF_004366315.1	2135722	RS_GCF_004366315.1	d__Bacteria	p__Proteobacteria	c__Alphaproteobacteria	o__Rhizobiales	f__Pleomorphomonadaceae	g__Pleomorphomonas	s__Pleomorphomonas sp004366315
Bacteria	RS_GCF_004369225.1	258475	RS_GCF_004369225.1	d__Bacteria	p__Firmicutes_B	c__Desulfotomaculia	o__Desulfotomaculales	f__Pelotomaculaceae	g__Pelotomaculum_B	s__Pelotomaculum_B propionicicum
Bacteria	RS_GCF_004421185.1	1847730	RS_GCF_004421185.1	d__Bacteria	p__Verrucomicrobiota	c__Verrucomicrobiae	o__Methylacidiphilales	f__Methylacidiphilaceae	g__Methylacidiphilum	s__Methylacidiphilum sp004421185
Bacteria	RS_GCF_004421255.1	1847729	RS_GCF_004421255.1	d__Bacteria	p__Verrucomicrobiota	c__Verrucomicrobiae	o__Methylacidiphilales	f__Methylacidiphilaceae	g__Methylacidiphilum	s__Methylacidiphilum sp004421255
Bacteria	RS_GCF_004564215.1	1978229	RS_GCF_004564215.1	d__Bacteria	p__Proteobacteria	c__Alphaproteobacteria	o__Rhizobiales	f__Beijerinckiaceae	g__Methylocella	s__Methylocella sp004564215
Bacteria	RS_GCF_004569505.1	163665	RS_GCF_004569505.1	d__Bacteria	p__Bacteroidota	c__Bacteroidia	o__Bacteroidales	f__Dysgonomonadaceae	g__Dysgonomonas	s__Dysgonomonas sp900079735
Bacteria	RS_GCF_004766045.1	2018669	RS_GCF_004766045.1	d__Bacteria	p__Firmicutes_B	c__Desulfitobacteriia	o__Desulfitobacteriales	f__Desulfitobacteriaceae	g__Desulfosporosinus	s__Desulfosporosinus fructosivorans
Bacteria	RS_GCF_004766055.1	2560027	RS_GCF_004766055.1	d__Bacteria	p__Firmicutes_B	c__Desulfitobacteriia	o__Desulfitobacteriales	f__Desulfitobacteriaceae	g__Desulfosporosinus	s__Desulfosporosinus sp004766055
Bacteria	RS_GCF_004791025.1	2563953	RS_GCF_004791025.1	d__Bacteria	p__Proteobacteria	c__Alphaproteobacteria	o__Rhizobiales	f__Rhizobiaceae	g__Mesorhizobium	s__Mesorhizobium sp004791025
Bacteria	RS_GCF_004791165.1	2563971	RS_GCF_004791165.1	d__Bacteria	p__Proteobacteria	c__Alphaproteobacteria	o__Rhizobiales	f__Rhizobiaceae	g__Mesorhizobium	s__Mesorhizobium sp004791165
Bacteria	RS_GCF_004791255.1	2563914	RS_GCF_004791255.1	d__Bacteria	p__Proteobacteria	c__Alphaproteobacteria	o__Rhizobiales	f__Rhizobiaceae	g__Mesorhizobium	s__Mesorhizobium sp004791255
Bacteria	RS_GCF_004791585.1	2563930	RS_GCF_004791585.1	d__Bacteria	p__Proteobacteria	c__Alphaproteobacteria	o__Rhizobiales	f__Rhizobiaceae	g__Mesorhizobium	s__Mesorhizobium sp004791585
Bacteria	RS_GCF_004801255.1	876	RS_GCF_004801255.1	d__Bacteria	p__Desulfobacterota	c__Desulfovibrionia	o__Desulfovibrionales	f__Desulfovibrionaceae	g__Desulfovibrio	s__Desulfovibrio desulfuricans_C
Bacteria	RS_GCF_004919685.1	1085774	RS_GCF_004919685.1	d__Bacteria	p__Proteobacteria	c__Alphaproteobacteria	o__Rhizobiales	f__Rhizobiaceae	g__Mesorhizobium	s__Mesorhizobium sp004919685
Bacteria	RS_GCF_004965515.1	2489173	RS_GCF_004965515.1	d__Bacteria	p__Proteobacteria	c__Alphaproteobacteria	o__Sphingomonadales	f__Sphingomonadaceae	g__Erythrobacter_B	s__Erythrobacter_B sp004965515
Bacteria	RS_GCF_005144475.1	1061	RS_GCF_005144475.1	d__Bacteria	p__Proteobacteria	c__Alphaproteobacteria	o__Rhodobacterales	f__Rhodobacteraceae	g__Rhodobacter	s__Rhodobacter capsulatus_C
Bacteria	RS_GCF_005153485.1	2562284	RS_GCF_005153485.1	d__Bacteria	p__Proteobacteria	c__Alphaproteobacteria	o__Rhizobiales	f__Xanthobacteraceae	g__Pseudolabrys	s__Pseudolabrys sp005153485
Bacteria	RS_GCF_005217455.1	2575567	RS_GCF_005217455.1	d__Bacteria	p__Proteobacteria	c__Gammaproteobacteria	o__Enterobacterales	f__Enterobacteriaceae	g__BGMRC-2031	s__BGMRC-2031 sp005217455
Bacteria	RS_GCF_005860925.1	2582918	RS_GCF_005860925.1	d__Bacteria	p__Proteobacteria	c__Alphaproteobacteria	o__Rhizobiales	f__Rhizobiaceae	g__Rhizobium	s__Rhizobium sp005860925
Bacteria	RS_GCF_005877885.1	2570926	RS_GCF_005877885.1	d__Bacteria	p__Bacteroidota	c__Bacteroidia	o__Bacteroidales	f__Marinilabiliaceae	g__CG51	s__CG51 sp005877885
Bacteria	RS_GCF_006265165.1	115852	RS_GCF_006265165.1	d__Bacteria	p__Bacteroidota	c__Chlorobia	o__Chlorobiales	f__Chlorobiaceae	g__Chlorobaculum	s__Chlorobaculum thiosulfatiphilum
Bacteria	RS_GCF_006265245.1	1098	RS_GCF_006265245.1	d__Bacteria	p__Bacteroidota	c__Chlorobia	o__Chlorobiales	f__Chlorobiaceae	g__Prosthecochloris	s__Prosthecochloris vibrioformis
Bacteria	RS_GCF_006440775.1	2589908	RS_GCF_006440775.1	d__Bacteria	p__Proteobacteria	c__Alphaproteobacteria	o__Rhizobiales	f__Rhizobiaceae	g__Mesorhizobium	s__Mesorhizobium sp006440775
Bacteria	RS_GCF_006516955.1	2590451	RS_GCF_006516955.1	d__Bacteria	p__Proteobacteria	c__Alphaproteobacteria	o__Rhizobiales	f__Rhizobiaceae	g__Martelella	s__Martelella sp006516955
Bacteria	RS_GCF_006539345.1	104098	RS_GCF_006539345.1	d__Bacteria	p__Proteobacteria	c__Alphaproteobacteria	o__Acetobacterales	f__Acetobacteraceae	g__Acetobacter	s__Acetobacter peroxydans
Bacteria	RS_GCF_006546985.1	2578211	RS_GCF_006546985.1	d__Bacteria	p__Firmicutes	c__Bacilli	o__Bacillales	f__Bacillaceae_A	g__VATK01	s__VATK01 sp006546985
Bacteria	RS_GCF_006742065.1	1492	RS_GCF_006742065.1	d__Bacteria	p__Firmicutes_A	c__Clostridia	o__Clostridiales	f__Clostridiaceae	g__Clostridium	s__Clostridium butyricum
Bacteria	RS_GCF_007003975.1	2589885	RS_GCF_007003975.1	d__Bacteria	p__Proteobacteria	c__Alphaproteobacteria	o__Rhizobiales	f__Rhizobiaceae	g__Mesorhizobium	s__Mesorhizobium sp007003975
Bacteria	RS_GCF_007115085.1	2571128	RS_GCF_007115085.1	d__Bacteria	p__Firmicutes_A	c__Clostridia	o__Clostridiales	f__Clostridiaceae	g__Clostridium	s__Clostridium sp007115085
Bacteria	RS_GCF_900009145.1	671072	RS_GCF_900009145.1	d__Bacteria	p__Cyanobacteria	c__Cyanobacteriia	o__Cyanobacteriales	f__Phormidiaceae	g__Planktothrix	s__Planktothrix tepida
Bacteria	RS_GCF_900094565.1	293958	RS_GCF_900094565.1	d__Bacteria	p__Proteobacteria	c__Alphaproteobacteria	o__Rhizobiales	f__Rhizobiaceae	g__Rhizobium	s__Rhizobium lusitanum
Bacteria	RS_GCF_900094795.1	1005667	RS_GCF_900094795.1	d__Bacteria	p__Proteobacteria	c__Gammaproteobacteria	o__Enterobacterales	f__Enterobacteriaceae	g__Kosakonia	s__Kosakonia oryziphila
Bacteria	RS_GCF_900094925.1	1005665	RS_GCF_900094925.1	d__Bacteria	p__Proteobacteria	c__Gammaproteobacteria	o__Enterobacterales	f__Enterobacteriaceae	g__Kosakonia	s__Kosakonia oryzendophytica
Bacteria	RS_GCF_900095725.1	1892843	RS_GCF_900095725.1	d__Bacteria	p__Firmicutes_A	c__Clostridia	o__Lachnospirales	f__Cellulosilyticaceae	g__Cellulosilyticum	s__Cellulosilyticum sp900095725
Bacteria	RS_GCF_900099765.1	1174501	RS_GCF_900099765.1	d__Bacteria	p__Firmicutes	c__Bacilli	o__Paenibacillales	f__Paenibacillaceae	g__Paenibacillus	s__Paenibacillus typhae
Bacteria	RS_GCF_900099855.1	1855321	RS_GCF_900099855.1	d__Bacteria	p__Proteobacteria	c__Alphaproteobacteria	o__Rhizobiales	f__Xanthobacteraceae	g__Bradyrhizobium	s__Bradyrhizobium zhanjiangense
Bacteria	RS_GCF_900099905.1	1004279	RS_GCF_900099905.1	d__Bacteria	p__Proteobacteria	c__Alphaproteobacteria	o__Rhizobiales	f__Rhizobiaceae	g__Mesorhizobium	s__Mesorhizobium muleiense
Bacteria	RS_GCF_900100785.1	1121419	RS_GCF_900100785.1	d__Bacteria	p__Firmicutes_B	c__Desulfitobacteriia	o__Desulfitobacteriales	f__Desulfitobacteriaceae	g__Desulfosporosinus	s__Desulfosporosinus hippei
Bacteria	RS_GCF_900101845.1	112900	RS_GCF_900101845.1	d__Bacteria	p__Firmicutes_C	c__Negativicutes	o__Sporomusales	f__Sporomusaceae	g__Sporomusa_C	s__Sporomusa_C acidovorans
Bacteria	RS_GCF_900102485.1	571438	RS_GCF_900102485.1	d__Bacteria	p__Desulfobacterota	c__Desulfovibrionia	o__Desulfovibrionales	f__Desulfovibrionaceae	g__Desulfovibrio	s__Desulfovibrio legallii_A
Bacteria	RS_GCF_900102695.1	1120955	RS_GCF_900102695.1	d__Bacteria	p__Proteobacteria	c__Alphaproteobacteria	o__Rhizobiales	f__Afifellaceae	g__Afifella	s__Afifella marina
Bacteria	RS_GCF_900102965.1	682956	RS_GCF_900102965.1	d__Bacteria	p__Firmicutes	c__Bacilli	o__Paenibacillales	f__Paenibacillaceae	g__Paenibacillus	s__Paenibacillus jilunlii
Bacteria	RS_GCF_900103325.1	1165689	RS_GCF_900103325.1	d__Bacteria	p__Proteobacteria	c__Alphaproteobacteria	o__Rhizobiales	f__Rhizobiaceae	g__Mesorhizobium	s__Mesorhizobium qingshengii
Bacteria	RS_GCF_900104215.1	617002	RS_GCF_900104215.1	d__Bacteria	p__Desulfobacterota	c__Desulfovibrionia	o__Desulfovibrionales	f__Desulfonatronaceae	g__Desulfonatronum	s__Desulfonatronum thiosulfatophilum
Bacteria	RS_GCF_900104455.1	146817	RS_GCF_900104455.1	d__Bacteria	p__Firmicutes_C	c__Negativicutes	o__Selenomonadales_A	f__Dendrosporobacteraceae	g__Dendrosporobacter	s__Dendrosporobacter quercicolus
Bacteria	RS_GCF_900104585.1	1852362	RS_GCF_900104585.1	d__Bacteria	p__Bacteroidota	c__Bacteroidia	o__Bacteroidales	f__Bacteroidaceae	g__Bacteroides	s__Bacteroides ihuae
Bacteria	RS_GCF_900107275.1	1503961	RS_GCF_900107275.1	d__Bacteria	p__Firmicutes	c__Bacilli	o__Bacillales	f__Salisediminibacteriaceae	g__Bacillus_AR	s__Bacillus_AR caseinilyticus
Bacteria	RS_GCF_900108475.1	1082	RS_GCF_900108475.1	d__Bacteria	p__Proteobacteria	c__Alphaproteobacteria	o__Rhodospirillales	f__Magnetospirillaceae	g__Phaeospirillum	s__Phaeospirillum fulvum_A
Bacteria	RS_GCF_900109225.1	84035	RS_GCF_900109225.1	d__Bacteria	p__Firmicutes_C	c__Negativicutes	o__Selenomonadales	f__Selenomonadaceae	g__Propionispira	s__Propionispira arboris
Bacteria	RS_GCF_900109495.1	1396821	RS_GCF_900109495.1	d__Bacteria	p__Proteobacteria	c__Gammaproteobacteria	o__Ectothiorhodospirales	f__Ectothiorhodospiraceae	g__Ectothiorhodospira	s__Ectothiorhodospira marina
Bacteria	RS_GCF_900109885.1	43775	RS_GCF_900109885.1	d__Bacteria	p__Desulfobacterota	c__Syntrophia	o__Syntrophales	f__Syntrophaceae	g__Syntrophus	s__Syntrophus gentianae
Bacteria	RS_GCF_900110205.1	501024	RS_GCF_900110205.1	d__Bacteria	p__Proteobacteria	c__Alphaproteobacteria	o__Rhizobiales	f__Rhizobiaceae	g__Rhizobium	s__Rhizobium tibeticum
Bacteria	RS_GCF_900110315.1	1333845	RS_GCF_900110315.1	d__Bacteria	p__Firmicutes	c__Bacilli	o__Paenibacillales	f__Paenibacillaceae	g__Paenibacillus	s__Paenibacillus sophorae
Bacteria	RS_GCF_900110435.1	1513892	RS_GCF_900110435.1	d__Bacteria	p__Proteobacteria	c__Alphaproteobacteria	o__Rhizobiales	f__Xanthobacteraceae	g__Rhodopseudomonas	s__Rhodopseudomonas pseudopalustris
Bacteria	RS_GCF_900110485.1	112903	RS_GCF_900110485.1	d__Bacteria	p__Firmicutes_C	c__Negativicutes	o__Propionisporales	f__Propionisporaceae	g__Propionispora	s__Propionispora vibrioides
Bacteria	RS_GCF_900111095.1	355243	RS_GCF_900111095.1	d__Bacteria	p__Proteobacteria	c__Gammaproteobacteria	o__Pseudomonadales	f__Nitrincolaceae	g__Amphritea	s__Amphritea atlantica
Bacteria	RS_GCF_900111235.1	99656	RS_GCF_900111235.1	d__Bacteria	p__Firmicutes_A	c__Clostridia	o__Lachnospirales	f__Lachnospiraceae	g__Clostridium_N	s__Clostridium_N fimetarium
Bacteria	RS_GCF_900111365.1	64702	RS_GCF_900111365.1	d__Bacteria	p__Actinobacteriota	c__Actinomycetia	o__Propionibacteriales	f__Propionibacteriaceae	g__Propionibacterium	s__Propionibacterium cyclohexanicum
Bacteria	RS_GCF_900111565.1	1566279	RS_GCF_900111565.1	d__Bacteria	p__Firmicutes	c__Bacilli	o__Paenibacillales	f__Paenibacillaceae	g__Paenibacillus	s__Paenibacillus sp900111565
Bacteria	RS_GCF_900112335.1	441112	RS_GCF_900112335.1	d__Bacteria	p__Proteobacteria	c__Alphaproteobacteria	o__Rhodobacterales	f__Rhodobacteraceae	g__Tropicimonas	s__Tropicimonas isoalkanivorans
Bacteria	RS_GCF_900113255.1	1884364	RS_GCF_900113255.1	d__Bacteria	p__Proteobacteria	c__Alphaproteobacteria	o__Sphingomonadales	f__Sphingomonadaceae	g__Novosphingobium	s__Novosphingobium sp900113255
Bacteria	RS_GCF_900113335.1	1121424	RS_GCF_900113335.1	d__Bacteria	p__Firmicutes_B	c__Desulfotomaculia	o__Desulfotomaculales	f__Desulfotomaculaceae_A	g__Desulfallas_A	s__Desulfallas_A arcticus
Bacteria	RS_GCF_900113735.1	1855318	RS_GCF_900113735.1	d__Bacteria	p__Proteobacteria	c__Alphaproteobacteria	o__Rhizobiales	f__Xanthobacteraceae	g__Bradyrhizobium	s__Bradyrhizobium sp900113735
Bacteria	RS_GCF_900114285.1	1612308	RS_GCF_900114285.1	d__Bacteria	p__Proteobacteria	c__Alphaproteobacteria	o__Rhizobiales	f__Beijerinckiaceae	g__Methylocella	s__Methylocella palsarum
Bacteria	RS_GCF_900114545.1	29563	RS_GCF_900114545.1	d__Bacteria	p__Firmicutes_F	c__Halanaerobiia	o__Halanaerobiales	f__Halanaerobiaceae	g__Halanaerobium	s__Halanaerobium salsuginis
Bacteria	RS_GCF_900114595.1	52561	RS_GCF_900114595.1	d__Bacteria	p__Desulfobacterota	c__Desulfovibrionia	o__Desulfovibrionales	f__Desulfomicrobiaceae	g__Desulfomicrobium	s__Desulfomicrobium norvegicum
Bacteria	RS_GCF_900114615.1	1123291	RS_GCF_900114615.1	d__Bacteria	p__Firmicutes_C	c__Negativicutes	o__Propionisporales	f__Pelosinaceae	g__Pelosinus	s__Pelosinus propionicus
Bacteria	RS_GCF_900115225.1	655353	RS_GCF_900115225.1	d__Bacteria	p__Proteobacteria	c__Alphaproteobacteria	o__Rhizobiales	f__Cohaesibacteraceae	g__Cohaesibacter	s__Cohaesibacter marisflavi
Bacteria	RS_GCF_900115265.1	1855319	RS_GCF_900115265.1	d__Bacteria	p__Proteobacteria	c__Alphaproteobacteria	o__Rhizobiales	f__Xanthobacteraceae	g__Bradyrhizobium	s__Bradyrhizobium sp900115265
Bacteria	RS_GCF_900115975.1	1121426	RS_GCF_900115975.1	d__Bacteria	p__Firmicutes_B	c__Desulfotomaculia	o__Desulfotomaculales	f__Desulfotomaculaceae_A	g__Desulfallas_B	s__Desulfallas_B geothermicus
Bacteria	RS_GCF_900116195.1	311180	RS_GCF_900116195.1	d__Bacteria	p__Proteobacteria	c__Alphaproteobacteria	o__Rhodobacterales	f__Rhodobacteraceae	g__Salipiger	s__Salipiger pacificus
Bacteria	RS_GCF_900116535.1	551989	RS_GCF_900116535.1	d__Bacteria	p__Proteobacteria	c__Gammaproteobacteria	o__Enterobacterales	f__Enterobacteriaceae	g__Kosakonia	s__Kosakonia arachidis
Bacteria	RS_GCF_900117445.1	1892846	RS_GCF_900117445.1	d__Bacteria	p__Proteobacteria	c__Alphaproteobacteria	o__Rhizobiales	f__Hyphomicrobiaceae	g__Hyphomicrobium_A	s__Hyphomicrobium_A sp900117445
Bacteria	RS_GCF_900128885.1	1120975	RS_GCF_900128885.1	d__Bacteria	p__Firmicutes_A	c__Clostridia	o__Eubacteriales	f__Alkalibacteraceae	g__Alkalibacter	s__Alkalibacter saccharofermentans
Bacteria	RS_GCF_900128905.1	1297750	RS_GCF_900128905.1	d__Bacteria	p__Bacteroidota	c__Bacteroidia	o__Bacteroidales	f__Bacteroidaceae	g__Bacteroides	s__Bacteroides luti
Bacteria	RS_GCF_900129195.1	1121429	RS_GCF_900129195.1	d__Bacteria	p__Firmicutes_B	c__Desulfotomaculia	o__Desulfotomaculales	f__Desulfotomaculaceae	g__Desulfotomaculum	s__Desulfotomaculum putei
Bacteria	RS_GCF_900129305.1	1121391	RS_GCF_900129305.1	d__Bacteria	p__Desulfobacterota	c__Syntrophobacteria	o__Syntrophobacterales	f__DSM-9756	g__Desulfacinum	s__Desulfacinum infernum
Bacteria	RS_GCF_900129935.1	1121420	RS_GCF_900129935.1	d__Bacteria	p__Firmicutes_B	c__Desulfitobacteriia	o__Desulfitobacteriales	f__Desulfitobacteriaceae	g__Desulfosporosinus	s__Desulfosporosinus lacus
Bacteria	RS_GCF_900129965.1	1121316	RS_GCF_900129965.1	d__Bacteria	p__Firmicutes_A	c__Clostridia	o__Clostridiales	f__Clostridiaceae	g__Clostridium_AF	s__Clostridium_AF grantii
Bacteria	RS_GCF_900130015.1	1121409	RS_GCF_900130015.1	d__Bacteria	p__Desulfobacterota	c__Desulfobulbia	o__Desulfobulbales	f__Desulfocapsaceae	g__Desulfofustis	s__Desulfofustis glycolicus
Bacteria	RS_GCF_900130055.1	1121320	RS_GCF_900130055.1	d__Bacteria	p__Firmicutes_A	c__Clostridia	o__Clostridiales	f__Clostridiaceae	g__Clostridium_T	s__Clostridium_T intestinale
Bacteria	RS_GCF_900130065.1	1123282	RS_GCF_900130065.1	d__Bacteria	p__Firmicutes_A	c__Clostridia	o__Oscillospirales	f__Oscillospiraceae	g__Sporobacter	s__Sporobacter termitidis
Bacteria	RS_GCF_900141895.1	1122934	RS_GCF_900141895.1	d__Bacteria	p__Firmicutes_A	c__Clostridia	o__Lachnospirales	f__Lachnospiraceae	g__Parasporobacterium	s__Parasporobacterium paucivorans
Bacteria	RS_GCF_900142005.1	1121476	RS_GCF_900142005.1	d__Bacteria	p__Firmicutes_A	c__Clostridia	o__Tissierellales	f__Dethiosulfatibacteraceae	g__Dethiosulfatibacter	s__Dethiosulfatibacter aminovorans
Bacteria	RS_GCF_900142135.1	1121393	RS_GCF_900142135.1	d__Bacteria	p__Desulfobacterota	c__Desulfobacteria	o__Desulfobacterales	f__Desulfatibacillaceae	g__Desulfatibacillum	s__Desulfatibacillum alkenivorans
Bacteria	RS_GCF_900142215.1	1121322	RS_GCF_900142215.1	d__Bacteria	p__Firmicutes_A	c__Clostridia	o__Lachnospirales	f__Lachnospiraceae	g__Anaerocolumna	s__Anaerocolumna jejuensis
Bacteria	RS_GCF_900142375.1	1121421	RS_GCF_900142375.1	d__Bacteria	p__Firmicutes_B	c__Desulfotomaculia	o__Desulfotomaculales	f__Desulfotomaculaceae	g__Desulfotomaculum	s__Desulfotomaculum aeronauticum
Bacteria	RS_GCF_900142955.1	1120996	RS_GCF_900142955.1	d__Bacteria	p__Firmicutes_A	c__Clostridia	o__Lachnospirales	f__Lachnospiraceae	g__Anaerosporobacter	s__Anaerosporobacter mobilis
Bacteria	RS_GCF_900143285.1	1121395	RS_GCF_900143285.1	d__Bacteria	p__Firmicutes_B	c__Desulfitobacteriia	o__Desulfitobacteriales	f__Desulfitobacteriaceae	g__Desulfitobacterium	s__Desulfitobacterium chlororespirans
Bacteria	RS_GCF_900143645.1	1121345	RS_GCF_900143645.1	d__Bacteria	p__Firmicutes_A	c__Clostridia	o__Lachnospirales	f__Lachnospiraceae	g__Anaerocolumna	s__Anaerocolumna xylanovorans
Bacteria	RS_GCF_900155545.1	1805471	RS_GCF_900155545.1	d__Bacteria	p__Firmicutes_A	c__Clostridia	o__Lachnospirales	f__Lachnospiraceae	g__Hungatella	s__Hungatella sp900155545
Bacteria	RS_GCF_900156155.1	34027	RS_GCF_900156155.1	d__Bacteria	p__Proteobacteria	c__Gammaproteobacteria	o__Burkholderiales	f__Rhodocyclaceae	g__Azoarcus_A	s__Azoarcus_A tolulyticus
Bacteria	RS_GCF_900156605.1	80876	RS_GCF_900156605.1	d__Bacteria	p__Proteobacteria	c__Alphaproteobacteria	o__Rhodospirillales	f__Rhodospirillaceae	g__Insolitispirillum	s__Insolitispirillum peregrinum
Bacteria	RS_GCF_900156655.1	453582	RS_GCF_900156655.1	d__Bacteria	p__Proteobacteria	c__Alphaproteobacteria	o__Rhodobacterales	f__Rhodobacteraceae	g__Rhodobacter	s__Rhodobacter aestuarii
Bacteria	RS_GCF_900156695.1	407234	RS_GCF_900156695.1	d__Bacteria	p__Proteobacteria	c__Alphaproteobacteria	o__Rhodobacterales	f__Rhodobacteraceae	g__Rhodobacter_C	s__Rhodobacter_C vinaykumarii
Bacteria	RS_GCF_900156895.1	1631249	RS_GCF_900156895.1	d__Bacteria	p__Proteobacteria	c__Alphaproteobacteria	o__Rhizobiales	f__Rhizobiaceae	g__Mesorhizobium	s__Mesorhizobium prunaredense
Bacteria	RS_GCF_900167345.1	1123491	RS_GCF_900167345.1	d__Bacteria	p__Proteobacteria	c__Gammaproteobacteria	o__Enterobacterales	f__Vibrionaceae	g__Vibrio	s__Vibrio cincinnatiensis
Bacteria	RS_GCF_900167365.1	1365950	RS_GCF_900167365.1	d__Bacteria	p__Proteobacteria	c__Alphaproteobacteria	o__Rhizobiales	f__Rhizobiaceae	g__Consotaella	s__Consotaella salsifontis
Bacteria	RS_GCF_900169785.1	50338	RS_GCF_900169785.1	d__Bacteria	p__Proteobacteria	c__Alphaproteobacteria	o__Rhizobiales	f__Rhizobiaceae	g__Rhizobium	s__Rhizobium sullae
Bacteria	RS_GCF_900170035.1	1246637	RS_GCF_900170035.1	d__Bacteria	p__Desulfobacterota	c__Desulfobacteria	o__Desulfobacterales	f__Desulfobacteraceae	g__Desulfamplus	s__Desulfamplus magnetovallimortis
Bacteria	RS_GCF_900176205.1	115808	RS_GCF_900176205.1	d__Bacteria	p__Proteobacteria	c__Alphaproteobacteria	o__Rhizobiales	f__Xanthobacteraceae	g__Bradyrhizobium	s__Bradyrhizobium sp900176205
Bacteria	RS_GCF_900176305.1	1121291	RS_GCF_900176305.1	d__Bacteria	p__Firmicutes_A	c__Clostridia	o__Clostridiales	f__Clostridiaceae	g__Clostridium_I	s__Clostridium_I acidisoli
Bacteria	RS_GCF_900176355.1	112901	RS_GCF_900176355.1	d__Bacteria	p__Firmicutes_C	c__Negativicutes	o__Sporomusales	f__Sporomusaceae	g__Sporomusa_B	s__Sporomusa_B malonica
Bacteria	RS_GCF_900177375.1	1519643	RS_GCF_900177375.1	d__Bacteria	p__Desulfobacterota	c__Desulfovibrionia	o__Desulfovibrionales	f__Desulfovibrionaceae	g__Maridesulfovibrio	s__Maridesulfovibrio gilichinskyi
Bacteria	RS_GCF_900177475.1	193	RS_GCF_900177475.1	d__Bacteria	p__Proteobacteria	c__Alphaproteobacteria	o__Azospirillales	f__Azospirillaceae	g__Azospirillum	s__Azospirillum lipoferum_A
Bacteria	RS_GCF_900184035.1	1646340	RS_GCF_900184035.1	d__Bacteria	p__Proteobacteria	c__Gammaproteobacteria	o__Enterobacterales	f__Enterobacteriaceae	g__Kosakonia	s__Kosakonia pseudosacchari
Bacteria	RS_GCF_900184095.1	474394	RS_GCF_900184095.1	d__Bacteria	p__Proteobacteria	c__Gammaproteobacteria	o__Enterobacterales	f__Vibrionaceae	g__Vibrio	s__Vibrio mangrovi
Bacteria	RS_GCF_900184995.1	2002841	RS_GCF_900184995.1	d__Bacteria	p__Firmicutes_A	c__Clostridia	o__Lachnospirales	f__Lachnospiraceae	g__Lachnotalea	s__Lachnotalea sp900184995
Bacteria	RS_GCF_900186535.1	1944642	RS_GCF_900186535.1	d__Bacteria	p__Firmicutes_A	c__Clostridia	o__Oscillospirales	f__Ruminococcaceae	g__Anaerotruncus	s__Anaerotruncus massiliensis_A
Bacteria	RS_GCF_900187365.1	1074	RS_GCF_900187365.1	d__Bacteria	p__Proteobacteria	c__Alphaproteobacteria	o__Rhizobiales	f__Beijerinckiaceae	g__Rhodoblastus	s__Rhodoblastus acidophilus
Bacteria	RS_GCF_900188235.1	1109740	RS_GCF_900188235.1	d__Bacteria	p__Bacteroidota	c__Bacteroidia	o__Flavobacteriales	f__Flavobacteriaceae	g__Lutibacter	s__Lutibacter agarilyticus
Bacteria	RS_GCF_900188395.1	240169	RS_GCF_900188395.1	d__Bacteria	p__Aquificota	c__Desulfurobacteriia	o__Desulfurobacteriales	f__Desulfurobacteriaceae	g__Desulfurobacterium_A	s__Desulfurobacterium_A atlanticum
Bacteria	RS_GCF_900207575.1	439529	RS_GCF_900207575.1	d__Bacteria	p__Proteobacteria	c__Alphaproteobacteria	o__Rhodobacterales	f__Rhodobacteraceae	g__Cereibacter	s__Cereibacter ovatus
Bacteria	RS_GCF_900217235.1	57320	RS_GCF_900217235.1	d__Bacteria	p__Desulfobacterota	c__Desulfovibrionia	o__Desulfovibrionales	f__Desulfovibrionaceae	g__Pseudodesulfovibrio	s__Pseudodesulfovibrio profundus
Bacteria	RS_GCF_900217815.1	446682	RS_GCF_900217815.1	d__Bacteria	p__Proteobacteria	c__Alphaproteobacteria	o__Rhodobacterales	f__Rhodobacteraceae	g__Rhodobacter	s__Rhodobacter maris
Bacteria	RS_GCF_900218015.1	999699	RS_GCF_900218015.1	d__Bacteria	p__Proteobacteria	c__Alphaproteobacteria	o__Rhizobiales	f__Xanthobacteraceae	g__Rhodopseudomonas	s__Rhodopseudomonas pentothenatexigens
Bacteria	RS_GCF_900454495.1	44252	RS_GCF_900454495.1	d__Bacteria	p__Firmicutes	c__Bacilli	o__Paenibacillales	f__Paenibacillaceae	g__Paenibacillus_A	s__Paenibacillus_A macerans
Bacteria	RS_GCF_900466575.1	1909294	RS_GCF_900466575.1	d__Bacteria	p__Proteobacteria	c__Alphaproteobacteria	o__Rhizobiales	f__Rhizobiaceae	g__Ensifer_A	s__Ensifer_A sp900466575
Bacteria	RS_GCF_900473245.1	1909294	RS_GCF_900473245.1	d__Bacteria	p__Proteobacteria	c__Alphaproteobacteria	o__Rhizobiales	f__Rhizobiaceae	g__Allorhizobium	s__Allorhizobium sp900473245
Bacteria	RS_GCF_900476375.1	1351585	RS_GCF_900476375.1	d__Bacteria	p__Firmicutes_C	c__Negativicutes	o__Sporomusales	f__UPPP01	g__Lucifera	s__Lucifera butyrica
Bacteria	RS_GCF_900538275.1	2173034	RS_GCF_900538275.1	d__Bacteria	p__Firmicutes_A	c__Clostridia	o__Lachnospirales	f__Vallitaleaceae	g__HGW-2	s__HGW-2 sp900538275
Bacteria	RS_GCF_900749825.1	227605	RS_GCF_900749825.1	d__Bacteria	p__Proteobacteria	c__Alphaproteobacteria	o__Rhizobiales	f__Beijerinckiaceae	g__Methylocella	s__Methylocella tundrae

## Sheet: Species inf1
domain	GTDB genome ID	ncbi_taxid	HDKENB	GTDB phyla	GTDB species	group of nitrognease	nif gene cluster	-	nifH gene ID	-
Archaea	GB_GCA_000007345.1	188937	the six-nif-gene set	Halobacteriota	Methanosarcina acetivorans	II	HI1I2DKEN	-	AE010299.1_4100	-
Archaea	GB_GCA_000007345.1	188937	the six-nif-gene set	Halobacteriota	Methanosarcina acetivorans	anf	anfHI1I2DGK--H	-	AE010299.1_1248	-
Archaea	GB_GCA_000007345.1	188937	the six-nif-gene set	Halobacteriota	Methanosarcina acetivorans	vnf	vnfHI1I2DGKEN	-	AE010299.1_1248	-
Archaea	GB_GCA_001577565.1	1794908	the six-nif-gene set	Halobacteriota	Methanolobus zinderi	II	HI1I2DKEN	-	LSRV01000026.1_28	-
Archaea	GB_GCA_001602645.1	1674798	the six-nif-gene set	Halobacteriota	Methanothrix_A sp001602645	II	HI1I2DKEN	-	LUYE01000048.1_22	-
Archaea	GB_GCA_001714685.2	1882735	the six-nif-gene set	Halobacteriota	Methanosarcina sp001714685	II	HI1I2DKEN	-	MDTP02000079.1_26	-
Archaea	GB_GCA_002067275.1	1811679	the six-nif-gene set	Halobacteriota	Methanomethylovorans sp002067275	II	HI1I2DKEN	-	MVQX01000087.1_97	-
Archaea	GB_GCA_002067365.1	1811688	the six-nif-gene set	Halobacteriota	Methanothrix sp002067365	II	HI1I2DKEN	-	MVRK01000029.1_105	-
Archaea	GB_GCA_002067705.1	1811689	the six-nif-gene set	Halobacteriota	Methanothrix sp002067705	II	HI1I2DKEN	-	MVRL01000089.1_8	-
Archaea	GB_GCA_002067755.1	1811684	the six-nif-gene set	Halobacteriota	Methanothrix sp002067755	II	HI1I2DKEN	-	MVQH01000075.1_42	-
Archaea	GB_GCA_002501695.1	1915528	the six-nif-gene set	Halobacteriota	Methanolobus sp002501695	II	HI1I2DKEN	-	DANZ01000141.1_28	-
Archaea	GB_GCA_002503885.1	2198	the six-nif-gene set	Halobacteriota	Methanoculleus marisnigri_B	II	HI1I2DKEN	-	DASQ01000002.1_34	-
Archaea	GB_GCA_002505485.1	1915593	the six-nif-gene set	Halobacteriota	Methanosarcina sp002505485	IV	H--DK	-	DAVG01000122.1_12	-
Archaea	GB_GCA_002505485.1	1915593	the six-nif-gene set	Halobacteriota	Methanosarcina sp002505485	II	HI1I2DKEN	-	DAVG01000112.1_113	-
Archaea	GB_GCA_002508425.1	1915682	the six-nif-gene set	Halobacteriota	Methanomethylovorans sp002508425	II	HI1I2DKEN	-	DAKU01000064.1_8	-
Archaea	GB_GCA_002508705.1	1915505	the six-nif-gene set	Halobacteriota	Methanoculleus sp002508705	II	HI1I2DKEN	-	DAYL01000034.1_80	-
Archaea	GB_GCA_006546655.1	38026	the six-nif-gene set	Halobacteriota	Methanolobus vulcani_A	II	HI1I2DKEN	-	VIAQ01000015.1_120	-
Archaea	GB_GCA_900100715.1	38026	the six-nif-gene set	Halobacteriota	Methanolobus vulcani	II	HI1I2DKEN	-	FNCA01000003.1_233	-
Archaea	RS_GCF_000017625.1	456442	the six-nif-gene set	Halobacteriota	Methanoregula boonei	II	HI1I2DKEN	-	NC_009712.1_1172	-
Archaea	RS_GCF_000021965.1	521011	the six-nif-gene set	Halobacteriota	Methanosphaerula palustris	II	HI1I2DKEN	-	NC_011832.1_564	-
Archaea	RS_GCF_000147875.1	679926	the six-nif-gene set	Halobacteriota	Methanolacinia petrolearia	II	HI1I2DKEN	-	NC_014507.1_263	-
Archaea	RS_GCF_000251105.1	1041930	the six-nif-gene set	Halobacteriota	Methanocella conradii	II	HI1I2DKEN	-	NC_017034.1_141	-
Archaea	RS_GCF_000275865.1	28892	the six-nif-gene set	Halobacteriota	Methanofollis liminatans	II	HI1I2DKEN	-	NZ_CM001555.1_533	-
Archaea	RS_GCF_000306725.1	1094980	the six-nif-gene set	Halobacteriota	Methanolobus psychrophilus	II	HI1I2DKEN	-	NC_018876.1_1272	-
Archaea	RS_GCF_000504205.1	1090322	the six-nif-gene set	Halobacteriota	Methanolobus tindarius	II	HI1I2DKEN	-	NZ_AZAJ01000001.1_1878	-
Archaea	RS_GCF_000784355.1	230356	the six-nif-gene set	Halobacteriota	Methanolacinia paynteri	II	HI1I2DKEN	-	NZ_KN360939.1_51	-
Archaea	RS_GCF_000970025.1	1434108	the six-nif-gene set	Halobacteriota	Methanosarcina barkeri	II	HI1I2DKEN	-	NZ_CP009528.1_3032	-
Archaea	RS_GCF_000970025.1	1434108	the six-nif-gene set	Halobacteriota	Methanosarcina barkeri	vnf	vnfHI1I2DGKEN	-	NZ_CP009528.1_1458	-
Archaea	RS_GCF_000970085.1	1434120	the six-nif-gene set	Halobacteriota	Methanosarcina siciliae	II	HI1I2DKEN	-	NZ_CP009506.1_3465	-
Archaea	RS_GCF_000970085.1	1434120	the six-nif-gene set	Halobacteriota	Methanosarcina siciliae	anf	anfHI1I2DGK	-	NZ_CP009506.1_3117	-
Archaea	RS_GCF_000970085.1	1434120	the six-nif-gene set	Halobacteriota	Methanosarcina siciliae	vnf	vnfHI1I2DGKEN	-	NZ_CP009506.1_3117	-
Archaea	RS_GCF_000970205.1	213585	the six-nif-gene set	Halobacteriota	Methanosarcina mazei	II	HI1I2DKEN	-	NZ_CP009512.1_621	-
Archaea	RS_GCF_000970285.1	1434110	the six-nif-gene set	Halobacteriota	Methanosarcina horonobensis	II	HI1I2DKEN	-	NZ_CP009516.1_737	-
Archaea	RS_GCF_002243045.1	1874706	the six-nif-gene set	Halobacteriota	Methanolobus psychrotolerans	II	HI1I2DKEN	-	NZ_MBKP01000025.1_21	-
Archaea	RS_GCF_002287235.1	1036679	the six-nif-gene set	Halobacteriota	Methanosarcina spelaei	II	HI1I2DKEN	-	NZ_LMVP01000001.1_8	-
Archaea	RS_GCF_002287235.1	1036679	the six-nif-gene set	Halobacteriota	Methanosarcina spelaei	anf	anfDGKH	-	NZ_LMVP01000090.1_19	-
Archaea	RS_GCF_002287235.1	1036679	the six-nif-gene set	Halobacteriota	Methanosarcina spelaei	vnf	vnfHI1I2DGKEN	-	NZ_LMVP01000090.1_19	-
Archaea	RS_GCF_003173335.1	1277351	the six-nif-gene set	Halobacteriota	Methanospirillum stamsii	II	HI1I2DKEN	-	NZ_QGMZ01000051.1_9	-
Archaea	RS_GCF_003173355.1	668570	the six-nif-gene set	Halobacteriota	Methanospirillum lacunae	IV	HDK	-	NZ_QGMY01000009.1_81	-
Archaea	RS_GCF_003173355.1	668570	the six-nif-gene set	Halobacteriota	Methanospirillum lacunae	II	HI1I2DKEN	-	NZ_QGMY01000002.1_550	-
Archaea	RS_GCF_004099695.1	2507075	the six-nif-gene set	Halobacteriota	Methanosarcina sp004099695	II	HI1I2DKEN	-	NZ_SCHL01000008.1_93	-
Archaea	RS_GCF_004102725.1	1550565	the six-nif-gene set	Halobacteriota	Methanoculleus_A taiwanensis	II	HI1I2DKEN	-	NZ_LHQS01000002.1_293	-
Archaea	RS_GCF_004745425.1	2052935	the six-nif-gene set	Halobacteriota	Methanolobus sp004745425	II	HI1I2DKEN	-	NZ_PGGK01000004.1_118	-
Archaea	RS_GCF_900114835.1	487685	the six-nif-gene set	Halobacteriota	Methanolobus profundi	II	HI1I2DKEN	-	NZ_FOUJ01000005.1_126	-
Archaea	GB_GCA_000309865.1	1220534	the six-nif-gene set	Methanobacteriota	Methanobacterium sp000309865	III	HI1I2DKEN	-	AMGN01000049.1_12	-
Archaea	GB_GCA_002067065.1	1811674	the six-nif-gene set	Methanobacteriota	Methanobacterium sp002067065	III	HI1I2DKEN	-	MVPY01000087.1_17	-
Archaea	GB_GCA_002067325.1	1811675	the six-nif-gene set	Methanobacteriota	Methanobacterium_A sp002067325	III	HI1I2DKEN	-	MVQY01000165.1_35	-
Archaea	GB_GCA_002495625.1	1915451	the six-nif-gene set	Methanobacteriota	Methanobacterium_A sp002495625	IV	HDK	-	DAGC01000013.1_55	-
Archaea	GB_GCA_002495625.1	1915451	the six-nif-gene set	Methanobacteriota	Methanobacterium_A sp002495625	III	HI1I2DKEN	-	DAGC01000013.1_93	-
Archaea	GB_GCA_002505765.1	1915424	the six-nif-gene set	Methanobacteriota	Methanobacterium_D sp002505765	III	HI1I2DKEN	-	DAVZ01000055.1_101	-
Archaea	GB_GCA_002839705.1	2013815	the six-nif-gene set	Methanobacteriota	UBA349 sp002839705	III	HI1I2DKEN	-	PGYO01000007.1_88	-
Archaea	GB_GCA_003491285.1	2025350	the six-nif-gene set	Methanobacteriota	UBA117 sp002494785	III	HI1I2DKEN	-	CP022705.1_1262	-
Archaea	GB_GCA_003600755.1	2164	the six-nif-gene set	Methanobacteriota	UBA588 sp002509085	IV	HKDB	-	NPZC01000004.1_39	-
Archaea	GB_GCA_003600755.1	2164	the six-nif-gene set	Methanobacteriota	UBA588 sp002509085	III	HI1I2DKEN	-	NPZC01000016.1_26	-
Archaea	RS_GCF_000008645.1	187420	the six-nif-gene set	Methanobacteriota	Methanothermobacter thermautotrophicus	III	HI1I2DKEN	-	NC_000916.1_1523	-
Archaea	RS_GCF_000016125.1	402880	the six-nif-gene set	Methanobacteriota	Methanococcus maripaludis_D	III	HI1I2DKEN	-	NC_009135.1_667	-
Archaea	RS_GCF_000017165.1	406327	the six-nif-gene set	Methanobacteriota	Methanococcus vannielii	III	HI1I2DKEN	-	NC_009634.1_67	-
Archaea	RS_GCF_000017225.1	426368	the six-nif-gene set	Methanobacteriota	Methanococcus maripaludis_A	III	HI1I2DKENX	-	NC_009637.1_106	-
Archaea	RS_GCF_000018485.1	444158	the six-nif-gene set	Methanobacteriota	Methanococcus maripaludis_C	III	HI1I2DKENX	-	NC_009975.1_1826	-
Archaea	RS_GCF_000025525.1	644281	the five-nif-gene set	Methanobacteriota	Methanocaldococcus sp000025525	III	HI1I2DK--E	-	NC_013887.1_32	-
Archaea	RS_GCF_000092305.1	573063	the five-nif-gene set	Methanobacteriota	Methanocaldococcus_A infernus	III	HI1I2DK--E	-	NC_014122.1_40	-
Archaea	RS_GCF_000179575.2	647113	the six-nif-gene set	Methanobacteriota	Methanothermococcus_A okinawensis	III	HI1I2DKEN	-	NC_015636.1_1144	-
Archaea	RS_GCF_000214725.1	868131	the six-nif-gene set	Methanobacteriota	Methanobacterium_C paludis	IV	HKDB	-	NC_015574.1_1023	-
Archaea	RS_GCF_000214725.1	868131	the six-nif-gene set	Methanobacteriota	Methanobacterium_C paludis	III	HI1I2DKEN	-	NC_015574.1_2019	-
Archaea	RS_GCF_000302455.1	1204725	the six-nif-gene set	Methanobacteriota	Methanobacterium formicicum_A	III	HI1I2DKEN	-	NZ_AMPO01000001.1_482	-
Archaea	RS_GCF_000376965.1	523845	the six-nif-gene set	Methanobacteriota	Methanothermococcus thermolithotrophicus	III	HI1I2DKEN	-	NZ_AQXV01000055.1_132	-
Archaea	RS_GCF_000745485.1	408577	the six-nif-gene set	Methanobacteriota	Methanobacterium_D veterum	III	HI1I2DKEN	-	NZ_JQJK01000015.1_201	-
Archaea	RS_GCF_001639265.1	55758	the five-nif-gene set	Methanobacteriota	Methanobrevibacter_D filiformis	IV	HDK	-	NZ_LWMT01000264.1_9	-
Archaea	RS_GCF_001639285.1	47311	the six-nif-gene set	Methanobacteriota	Methanobrevibacter_C cuticularis	IV	HDK	-	NZ_LWMW01000147.1_32	-
Archaea	RS_GCF_001639285.1	47311	the six-nif-gene set	Methanobacteriota	Methanobrevibacter_C cuticularis	III	HI1I2DKEN	-	NZ_LWMW01000115.1_2	-
Archaea	RS_GCF_002072215.1	1300164	the six-nif-gene set	Methanobacteriota	Methanobrevibacter_C arboriphilus	IV	HDK	-	NZ_JXMW01000016.1_9	-
Archaea	RS_GCF_002072215.1	1300164	the six-nif-gene set	Methanobacteriota	Methanobrevibacter_C arboriphilus	III	HI1I2DKEN	-	NZ_JXMW01000001.1_71	-
Archaea	RS_GCF_002287175.1	2161	the six-nif-gene set	Methanobacteriota	Methanobacterium_D bryantii	III	HI1I2DKEN	-	NZ_LMVM01000041.1_88	-
Archaea	RS_GCF_002813695.1	59277	the six-nif-gene set	Methanobacteriota	Methanobacterium subterraneum	III	HI1I2DKEN	-	NZ_CP017768.1_2081	-
Archaea	RS_GCF_002945325.1	39152	the six-nif-gene set	Methanobacteriota	Methanococcus maripaludis	III	HI1I2DKEN	-	NZ_CP026606.1_143	-
Archaea	RS_GCF_900095295.1	118062	the six-nif-gene set	Methanobacteriota	Methanobacterium_C congolense	III	HI1I2DKEN	-	NZ_LT607756.1_1900	-
Archaea	RS_GCF_000308215.1	1175296	the six-nif-gene set	Thermoplasmatota	Methanomassiliicoccus luminyensis	IV	BHDK	-	NZ_CAJE01000024.1_117	-
Archaea	RS_GCF_000308215.1	1175296	the six-nif-gene set	Thermoplasmatota	Methanomassiliicoccus luminyensis	II	HI1I2DKEN	-	NZ_CAJE01000024.1_39	-
Archaea	RS_GCF_000308215.1	1175296	the six-nif-gene set	Thermoplasmatota	Methanomassiliicoccus luminyensis	anf	anfHI1I2DGK	-	NZ_CAJE01000013.1_252	-
Bacteria	GB_GCA_003138795.1	1969471	the six-nif-gene set	Acidobacteriota	UBA5172 sp003138795	I	HDKENX	-	PLHC01000066.1_108	-
Bacteria	GB_GCA_003138955.1	2052142	the six-nif-gene set	Acidobacteriota	Bog-209 sp003138955	II	HDKENB	-	PLHP01000198.1_2	-
Bacteria	GB_GCA_003142185.1	2026791	the six-nif-gene set	Acidobacteriota	Bog-375 sp003142185	II	HDKENB	-	PLOR01000108.1_36	-
Bacteria	GB_GCA_003158505.1	2052165	the six-nif-gene set	Acidobacteriota	Geothrix sp003158505	II	HDKENB	-	PMJK01000033.1_30	-
Bacteria	GB_GCA_003164035.1	2026791	the six-nif-gene set	Acidobacteriota	Bog-375 sp003164035	I	HDKENX	-	PLRS01000073.1_92	-
Bacteria	RS_GCF_000242615.2	903818	the six-nif-gene set	Acidobacteriota	Holophaga foetida	II	HI1I2DKENB	-	NZ_KI912268.1_870	-
Bacteria	GB_GCA_002417975.1	1951646	the six-nif-gene set	Actinobacteriota	UBA5808 sp002417975	II	HI1I2DK(EN)B	-	DIDE01000065.1_21	-
Bacteria	GB_GCA_002841335.1	2013647	the six-nif-gene set	Actinobacteriota	Propionicimonas sp002841335	I	HDKENB	-	PHEY01000006.1_195	-
Bacteria	GB_GCA_003599855.1	2093372	the six-nif-gene set	Actinobacteriota	SURF-19 sp003599855	II	HI1I2DKENB	-	QZKG01000006.1_39	-
Bacteria	RS_GCF_000013345.1	106370	the six-nif-gene set	Actinobacteriota	Frankia casuarinae	I	HDKENX	-	NC_007777.1_4721	-
Bacteria	RS_GCF_000018005.1	298653	the six-nif-gene set	Actinobacteriota	Frankia soli	I	HDKENX	-	NC_009921.1_7102	-
Bacteria	RS_GCF_000058485.1	326424	the six-nif-gene set	Actinobacteriota	Frankia alni	I	HDKENX	-	NC_008278.1_6022	-
Bacteria	RS_GCF_000177675.1	102897	the six-nif-gene set	Actinobacteriota	Frankia sp000177675	I	HDKENX	-	NZ_ADGX01000041.1_51	-
Bacteria	RS_GCF_000262465.1	710111	the six-nif-gene set	Actinobacteriota	Frankia sp000262465	I	HDKENX	-	NZ_CM001489.1_4808	-
Bacteria	RS_GCF_000373365.1	365528	the six-nif-gene set	Actinobacteriota	Frankia discariae	I	HDKENX	-	NZ_KB891181.1_18	-
Bacteria	RS_GCF_000374165.1	222534	the six-nif-gene set	Actinobacteriota	Frankia elaeagni	I	HDKENX	-	NZ_KB893720.1_65	-
Bacteria	RS_GCF_000948395.1	1856	the six-nif-gene set	Actinobacteriota	Frankia torreyi	I	HDKENX	-	NZ_JYFN01000021.1_16	-
Bacteria	RS_GCF_001536285.1	795642	the six-nif-gene set	Actinobacteriota	Frankia irregularis	I	HDK-ENX	-	NZ_FAOZ01000004.1_313	-
Bacteria	RS_GCF_001636565.1	683316	the six-nif-gene set	Actinobacteriota	Frankia sp001636565	I	HDKENX	-	NZ_LRTK01000011.1_59	-
Bacteria	RS_GCF_001854655.1	573497	the six-nif-gene set	Actinobacteriota	Frankia sp001854655	I	HDKENX	-	NZ_MBLM01000120.1_34	-
Bacteria	RS_GCF_900111365.1	64702	the six-nif-gene set	Actinobacteriota	Propionibacterium cyclohexanicum	II	HDKENB	-	NZ_FOGZ01000032.1_5	-
Bacteria	RS_GCF_900188395.1	240169	the six-nif-gene set	Aquificota	Desulfurobacterium_A atlanticum	I	HDKE-NXI1I2	-	NZ_FZOB01000004.1_89	-
Bacteria	GB_GCA_001602925.1	1674889	the six-nif-gene set	Bacteroidota	Chlorobaculum sp001602925	II	HI1I2DKENB	-	LUZT01000011.1_96	-
Bacteria	GB_GCA_001602925.1	1674889	the six-nif-gene set	Bacteroidota	Chlorobaculum sp001602925	anf	anfHI1I2DGK	-	LUZT01000006.1_395	-
Bacteria	GB_GCA_001622165.1	1100	the six-nif-gene set	Bacteroidota	Chlorobium luteolum_B	II	HI1I2DKENB	-	LVWG01000032.1_130	-
Bacteria	GB_GCA_002307035.1	1946083	the six-nif-gene set	Bacteroidota	Bacteroides sp002307035	II	HI1I2DKENB	-	DBTL01000044.1_80	-
Bacteria	GB_GCA_002307035.1	1946083	the six-nif-gene set	Bacteroidota	Bacteroides sp002307035	anf	anfHI1I2DGK	-	DBTL01000134.1_23	-
Bacteria	GB_GCA_002307185.1	1950405	the six-nif-gene set	Bacteroidota	UBA1309 sp002307185	II	HI1I2DKENB	-	DBTT01000046.1_83	-
Bacteria	GB_GCA_002307185.1	1950405	the six-nif-gene set	Bacteroidota	UBA1309 sp002307185	anf	anfHI1I2DGK	-	DBTT01000042.1_12	-
Bacteria	GB_GCA_002408065.1	1950623	the six-nif-gene set	Bacteroidota	UBA5342 sp002408065	II	HI1I2DKENB	-	DHQI01000129.1_10	-
Bacteria	GB_GCA_002427885.1	1947026	the six-nif-gene set	Bacteroidota	Paludibacter sp002427885	II	HI1I2DKENB	-	DIZI01000008.1_199	-
Bacteria	GB_GCA_002429385.1	1952949	the six-nif-gene set	Bacteroidota	UBA6024 sp002429385	II	HI1I2DKENB	-	DIZL01000042.1_18	-
Bacteria	GB_GCA_003246935.1	1940457	the six-nif-gene set	Bacteroidota	Mangrovibacterium sp003246935	II	HI1I2DKENB	-	QKCF01000252.1_2	-
Bacteria	GB_GCA_003249255.1	2030927	the six-nif-gene set	Bacteroidota	SZUA-609 sp003249255	II	HI1I2DKENB	-	QKJP01000063.1_33	-
Bacteria	GB_GCA_003250355.1	1898104	the six-nif-gene set	Bacteroidota	SZUA-534 sp003250355	II	HI1I2DKENB	-	QKGS01000086.1_11	-
Bacteria	GB_GCA_005843805.1	1095	the six-nif-gene set	Bacteroidota	Chlorobium sp005843805	II	HI1I2DKENB	-	SZXY01000114.1_5	-
Bacteria	GB_GCA_005843825.1	1095	the six-nif-gene set	Bacteroidota	Chlorobium sp005843825	II	HI1I2DKENB	-	SZXX01000015.1_85	-
Bacteria	GB_GCA_005843835.1	1095	the six-nif-gene set	Bacteroidota	Chlorobium sp005843835	II	HI1I2DKENB	-	SZXZ01000084.1_1	-
Bacteria	GB_GCA_005862225.1	1095	the six-nif-gene set	Bacteroidota	Chlorobium sp005862225	IV	HDK	-	SZXV01000010.1_157	-
Bacteria	GB_GCA_005862225.1	1095	the six-nif-gene set	Bacteroidota	Chlorobium sp005862225	II	HI1I2DKENB	-	SZXV01000003.1_214	-
Bacteria	GB_GCA_005862225.1	1095	the six-nif-gene set	Bacteroidota	Chlorobium sp005862225	II	HI1I2DKENB	-	SZXW01000010.1_271	-
Bacteria	RS_GCF_000010645.1	511995	the six-nif-gene set	Bacteroidota	Azobacteroides pseudotrichonymphae_B	II	HI1I2DKENB	-	NC_011565.1_637	-
Bacteria	RS_GCF_000012485.1	319225	the six-nif-gene set	Bacteroidota	Chlorobium luteolum	II	HI1I2DKENB	-	NC_007512.1_1574	-
Bacteria	RS_GCF_000012585.1	340177	the six-nif-gene set	Bacteroidota	Chlorobium chlorochromatii	II	HI1I2DKENB	-	NC_007514.1_1295	-
Bacteria	RS_GCF_000015125.1	290317	the six-nif-gene set	Bacteroidota	Chlorobium phaeobacteroides	II	HI1I2DKENB	-	NC_008639.1_772	-
Bacteria	RS_GCF_000016085.1	290318	the six-nif-gene set	Bacteroidota	Chlorobium phaeovibrioides	II	HI1I2DKENB	-	NC_009337.1_1363	-
Bacteria	RS_GCF_000020465.1	290315	the six-nif-gene set	Bacteroidota	Chlorobium limicola	II	HI1I2DKENB	-	NC_010803.1_695	-
Bacteria	RS_GCF_000020505.1	517417	the six-nif-gene set	Bacteroidota	Chlorobaculum parvum_A	II	HI1I2DKENB	-	NC_011027.1_1622	-
Bacteria	RS_GCF_000020525.1	517418	the six-nif-gene set	Bacteroidota	Chloroherpeton thalassium	II	HI1I2DKENB	-	NC_011026.1_1064	-
Bacteria	RS_GCF_000020545.1	331678	the six-nif-gene set	Bacteroidota	Chlorobium_A phaeobacteroides_A	II	HI1I2DKENB	-	NC_010831.1_1780	-
Bacteria	RS_GCF_000020625.1	290512	the six-nif-gene set	Bacteroidota	Prosthecochloris aestuarii	II	HI1I2DKENB	-	NC_011059.1_1621	-
Bacteria	RS_GCF_000020645.1	324925	the six-nif-gene set	Bacteroidota	Chlorobium phaeoclathratiforme	II	HI1I2DKENB	-	NC_011060.1_1961	-
Bacteria	RS_GCF_000168715.1	377431	the six-nif-gene set	Bacteroidota	Chlorobium ferrooxidans	II	HI1I2DKENB	-	NZ_AASE01000001.1_44	-
Bacteria	RS_GCF_000183135.1	694427	the six-nif-gene set	Bacteroidota	Paludibacter propionicigenes	II	HI1I2DKENB	-	NC_014734.1_1432	-
Bacteria	RS_GCF_000183135.1	694427	the six-nif-gene set	Bacteroidota	Paludibacter propionicigenes	anf	anfHI1I2DGK	-	NC_014734.1_1374	-
Bacteria	RS_GCF_000213555.1	742766	the six-nif-gene set	Bacteroidota	Dysgonomonas gadei	II	HI1I2DKENB	-	NZ_GL891979.1_631	-
Bacteria	RS_GCF_000403135.1	1150600	the six-nif-gene set	Bacteroidota	Arcticibacter svalbardensis	II	HI1I2DKENB	-	NZ_AQPN01000090.1_41	-
Bacteria	RS_GCF_000426485.1	1121485	the six-nif-gene set	Bacteroidota	Dysgonomonas capnocytophagoides	II	HI1I2DKENB	-	NZ_AUFL01000011.1_116	-
Bacteria	RS_GCF_000426485.1	1121485	the six-nif-gene set	Bacteroidota	Dysgonomonas capnocytophagoides	anf	anfHI1I2DGK	-	NZ_AUFL01000008.1_105	-
Bacteria	RS_GCF_000428125.1	1121097	the six-nif-gene set	Bacteroidota	Bacteroides graminisolvens	II	HI1I2DKENB	-	NZ_KE386627.1_200	-
Bacteria	RS_GCF_000517085.1	869213	the six-nif-gene set	Bacteroidota	Saccharicrinis fermentans	II	HI1I2DKENB	-	NZ_KI912107.1_4066	-
Bacteria	RS_GCF_000585355.1	915438	the six-nif-gene set	Bacteroidota	Prevotella oryzae	II	HI1I2DKENB	-	NZ_KK073873.1_2552	-
Bacteria	RS_GCF_000949475.1	1544798	the six-nif-gene set	Bacteroidota	Draconibacterium sediminis	II	HI1I2DKENB	-	NZ_JRHC01000008.1_16	-
Bacteria	RS_GCF_000974365.1	1236989	the six-nif-gene set	Bacteroidota	Geofilum rubicundum	II	HI1I2DKE-NB	-	NZ_BAZW01000003.1_124	-
Bacteria	RS_GCF_001509575.1	1092	the six-nif-gene set	Bacteroidota	Chlorobium limicola_A	II	HI1I2DKENB	-	NZ_LMBR01000001.1_63	-
Bacteria	RS_GCF_001618385.1	681398	the six-nif-gene set	Bacteroidota	Microbacter jiangxiensis	II	HI1I2DKEN-B	-	NZ_BDCR01000002.1_21	-
Bacteria	RS_GCF_001657575.1	1633200	the six-nif-gene set	Bacteroidota	Barb7 sp001657575	anf	anfHI1I2DGK	-	NZ_LBCX01000005.1_26	-
Bacteria	RS_GCF_001659685.2	1477105	the six-nif-gene set	Bacteroidota	Saccharicrinis marinus	II	HI1I2DKENB	-	NZ_LXYE02000053.1_76	-
Bacteria	RS_GCF_001660705.2	1849719	the six-nif-gene set	Bacteroidota	Saccharicrinis aurantiacus	II	HI1I2DKENB	-	NZ_LYBV02000034.1_12	-
Bacteria	RS_GCF_001747405.1	274537	the six-nif-gene set	Bacteroidota	Chlorobaculum limnaeum	II	HI1I2DKENB	-	NZ_CP017305.1_619	-
Bacteria	RS_GCF_002091395.1	511435	the six-nif-gene set	Bacteroidota	Azobacteroides pseudotrichonymphae_A	II	HI1I2DKENB	-	NZ_AP017913.1_201	-
Bacteria	RS_GCF_002201795.1	889453	the six-nif-gene set	Bacteroidota	Natronoflexus saponilacus	II	HI1I2DKENB	-	NZ_CP021904.1_674	-
Bacteria	RS_GCF_002240205.1	281093	the six-nif-gene set	Bacteroidota	Chlorobium_A sp002240205	II	HI1I2DKENB	-	NZ_CP022571.1_1532	-
Bacteria	RS_GCF_002356295.1	1717717	the six-nif-gene set	Bacteroidota	Labilibaculum antarcticum	II	HI1I2DKENB	-	NZ_AP018042.1_881	-
Bacteria	RS_GCF_002843385.1	1940525	the six-nif-gene set	Bacteroidota	Labilibaculum manganireducens	II	HI1I2DKENB	-	NZ_MVDE01000017.1_12	-
Bacteria	RS_GCF_003046625.1	1639118	the six-nif-gene set	Bacteroidota	Mangrovibacterium marinum	II	HI1I2DKENB	-	NZ_QAAD01000014.1_51	-
Bacteria	RS_GCF_003121985.1	2162893	the six-nif-gene set	Bacteroidota	Marinilabilia sp003121985	II	HI1I2DKENB	-	NZ_QEWP01000002.1_11	-
Bacteria	RS_GCF_003182595.1	2017681	the six-nif-gene set	Bacteroidota	Chlorobium_A marina	II	HI1I2DKENB	-	NZ_PDNZ01000007.1_87	-
Bacteria	RS_GCF_003254275.1	990	the six-nif-gene set	Bacteroidota	Breznakibacter xylanolyticus	II	HI1I2DKENB	-	NZ_QKZK01000008.1_27	-
Bacteria	RS_GCF_003610535.1	1261403	the six-nif-gene set	Bacteroidota	Mangrovibacterium diazotrophicum	II	HI1I2DKENB	-	NZ_RAPN01000001.1_3236	-
Bacteria	RS_GCF_003863375.1	2283628	the six-nif-gene set	Bacteroidota	Labilibaculum sp003863375	II	HI1I2DKENB	-	NZ_QTZN01000004.1_286	-
Bacteria	RS_GCF_004118635.1	2508878	the six-nif-gene set	Bacteroidota	Chlorobaculum sp004118635	II	HI1I2DKENB	-	NZ_SDGU01000072.1_3	-
Bacteria	RS_GCF_004121075.1	2485000	the six-nif-gene set	Bacteroidota	Lutibacter sp004121075	II	HI1I2DKENB	-	NZ_RHLN01000159.1_34	-
Bacteria	RS_GCF_004332115.1	2491138	the six-nif-gene set	Bacteroidota	Chlorobium sp004332115	II	HI1I2DKENB	-	NZ_SJPA01000001.1_399	-
Bacteria	RS_GCF_004345615.1	682526	the six-nif-gene set	Bacteroidota	Natronoflexus pectinivorans	II	HI1I2DKENB	-	NZ_SLWK01000010.1_127	-
Bacteria	RS_GCF_004569505.1	163665	the six-nif-gene set	Bacteroidota	Dysgonomonas sp900079735	II	HI1I2DKENB	-	NZ_SPPK01000008.1_17	-
Bacteria	RS_GCF_005877885.1	2570926	the six-nif-gene set	Bacteroidota	Saccharicrinis sediminis	II	HI1I2DKENB	-	NZ_VCHY01000011.1_97	-
Bacteria	RS_GCF_006265165.1	115852	the six-nif-gene set	Bacteroidota	Chlorobaculum thiosulfatiphilum	II	HI1I2DKENB	-	NZ_VDCH01000015.1_9	-
Bacteria	RS_GCF_006265245.1	1098	the six-nif-gene set	Bacteroidota	Prosthecochloris vibrioformis	II	HI1I2DKENB	-	NZ_VDCI01000001.1_509	-
Bacteria	RS_GCF_900104585.1	1852362	the six-nif-gene set	Bacteroidota	Bacteroides ihuae	II	HI1I2DKENB	-	NZ_FNVX01000005.1_990	-
Bacteria	RS_GCF_900128905.1	1297750	the six-nif-gene set	Bacteroidota	Bacteroides_G luti	II	HI1I2DKENB	-	NZ_FQTV01000005.1_101	-
Bacteria	RS_GCF_900188235.1	1109740	the six-nif-gene set	Bacteroidota	Lutibacter agarilyticus	II	HI1I2DKENB	-	NZ_FZNT01000008.1_161	-
Bacteria	RS_GCF_000196135.1	273121	the six-nif-gene set	Campylobacterota	Wolinella succinogenes	I	HDKENX	-	NC_005090.1_1301	-
Bacteria	GB_GCA_002325605.1	1951568	the four-nif-gene set	Chloroflexota	UBA1466 sp002325605	III	HBDK	-	DCSM01000168.1_13	-
Bacteria	GB_GCA_002367275.1	1948495	the five-nif-gene set	Chloroflexota	UBA3088 sp002367275	III	HI1I2DKE--B	-	DFBE01000048.1_3	-
Bacteria	GB_GCA_003153955.1	2026734	the six-nif-gene set	Chloroflexota	Fen-1064 sp003153955	II	HI1I2DKEN--B	-	PMCB01000075.1_16	-
Bacteria	GB_GCA_003158255.1	1898103	the six-nif-gene set	Chloroflexota	Fen-1039 sp003165675	vnf	vnfHDGK	-	PMIH01000030.1_57	-
Bacteria	GB_GCA_004297765.1	2026724	the six-nif-gene set	Chloroflexota	FW602-bin16|sp004297765	II	HI1I2DKENB	-	SCTZ01000199.1_10	-
Bacteria	RS_GCF_000011905.1	243164	the six-nif-gene set	Chloroflexota	Dehalococcoides mccartyi	II	HI1I2DKENB	-	NC_002936.3_1093	-
Bacteria	RS_GCF_000016665.1	357808	the four-nif-gene set	Chloroflexota	Roseiflexus sp000016665	III	HBDK	-	NC_009523.1_1294	-
Bacteria	RS_GCF_000017805.1	383372	the four-nif-gene set	Chloroflexota	Roseiflexus castenholzii	III	HBDK	-	NC_009767.1_4472	-
Bacteria	RS_GCF_000152145.1	765420	the four-nif-gene set	Chloroflexota	Oscillochloris trichoides	III	HBDK	-	NZ_GL501401.1_8	-
Bacteria	RS_GCF_002532535.1	2024553	the four-nif-gene set	Chloroflexota	Viridilinea mediisalina	III	HBDK	-	NZ_NQWI01000003.1_50	-
Bacteria	RS_GCF_004138135.1	2496868	the four-nif-gene set	Chloroflexota	Oscillochloris fontis	III	HBDK	-	NZ_RYFD01000021.1_9	-
Bacteria	RS_GCF_004138175.1	2496870	the four-nif-gene set	Chloroflexota	Oscillochloris sp004138175	III	HBDK	-	NZ_RYFE01000017.1_14	-
Bacteria	GB_GCA_000737945.1	1527444	the six-nif-gene set	Cyanobacteria	Atelocyanobacterium thalassa_A	I	HDKENX	-	JPSP01000010.1_51	-
Bacteria	GB_GCA_001314905.1	1666905	the six-nif-gene set	Cyanobacteria	Phormidium_A sp001314905	II	HI1I2DK-EN	-	LJZT01000032.1_8	-
Bacteria	GB_GCA_001890975.1	1925591	the six-nif-gene set	Cyanobacteria	Roseofilum reptotaenium	II	HI1I2DKENB	-	MLAW01000023.1_30	-
Bacteria	GB_GCA_002148405.1	1934309	the six-nif-gene set	Cyanobacteria	MUGG01 sp002148405	I	HDKENX	-	MUGG01000119.1_44	-
Bacteria	GB_GCA_002340255.1	1947876	the six-nif-gene set	Cyanobacteria	Roseofilum sp002340255	II	HI1I2DKENB	-	DDLS01000181.1_16	-
Bacteria	GB_GCA_003990705.1	196308	the six-nif-gene set	Cyanobacteria	Anabaenopsis sp003990705	I	HDKENX	-	AP018318.1_3459	-
Bacteria	RS_GCF_000014265.1	203124	the six-nif-gene set	Cyanobacteria	Trichodesmium erythraeum	I	HDK(EN)X	-	NC_008312.1_4388	-
Bacteria	RS_GCF_000017845.1	43989	the six-nif-gene set	Cyanobacteria	Crocosphaera subtropica	I	HDKENX	-	NC_010546.1_539	-
Bacteria	RS_GCF_000021805.1	41431	the six-nif-gene set	Cyanobacteria	Rippkaea orientalis	I	HDKENX	-	NC_011726.1_1778	-
Bacteria	RS_GCF_000021825.1	65393	the six-nif-gene set	Cyanobacteria	Gloeothece citriformis	I	HDKENX	-	NC_011729.1_2117	-
Bacteria	RS_GCF_000025125.1	1453429	the six-nif-gene set	Cyanobacteria	Atelocyanobacterium thalassa	I	HDKENX	-	NC_013771.1_565	-
Bacteria	RS_GCF_000147335.1	497965	the six-nif-gene set	Cyanobacteria	Gloeothece verrucosa	I	HDKENX	-	NC_014501.1_3655	-
Bacteria	RS_GCF_000155555.1	118168	the six-nif-gene set	Cyanobacteria	Coleofasciculus chthonoplastes	II	HI1I2DKENB	-	NZ_DS989843.1_36	-
Bacteria	RS_GCF_000167195.1	165597	the six-nif-gene set	Cyanobacteria	Crocosphaera watsonii	I	HDKENX	-	NZ_AADV02000024.1_15	-
Bacteria	RS_GCF_000169095.1	313612	the six-nif-gene set	Cyanobacteria	Lyngbya sp000169095	I	HDKENX	-	NZ_AAVU01000012.1_54	-
Bacteria	RS_GCF_000169335.1	391612	the six-nif-gene set	Cyanobacteria	Crocosphaera chwakensis	I	HDKENX	-	NZ_AAXW01000004.1_155	-
Bacteria	RS_GCF_000196515.1	551115	the six-nif-gene set	Cyanobacteria	Trichormus_B azollae	I	HDKENX	-	NC_014248.1_1660	-
Bacteria	RS_GCF_000309385.1	118166	the six-nif-gene set	Cyanobacteria	Nodosilinea nodulosa	I	HDKZ(EN)X	-	NZ_JH976537.1_2376	-
Bacteria	RS_GCF_000309945.1	864702	the six-nif-gene set	Cyanobacteria	JSC-12 sp000309945	I	HDKENX	-	NZ_CM001633.1_4871	-
Bacteria	RS_GCF_000316115.1	102129	the six-nif-gene set	Cyanobacteria	PCC-7375 sp000316115	I	HDKZEX	-	NZ_JH993797.1_1067	-
Bacteria	RS_GCF_000317025.1	118163	the six-nif-gene set	Cyanobacteria	Hydrococcus minor	I	HDKENX	-	NC_019689.1_3482	-
Bacteria	RS_GCF_000317025.1	118163	the six-nif-gene set	Cyanobacteria	Hydrococcus minor	II	HI1I2DK(EN)B	-	NC_019689.1_3939	-
Bacteria	RS_GCF_000317125.1	251229	the six-nif-gene set	Cyanobacteria	Chroococcidiopsis thermalis	I	HDK(EN)X	-	NC_019695.1_4580	-
Bacteria	RS_GCF_000317205.1	306281	the six-nif-gene set	Cyanobacteria	Fischerella muscicola	I	HDKENX	-	NZ_AJLK01000041.1_8	-
Bacteria	RS_GCF_000317225.1	98439	the six-nif-gene set	Cyanobacteria	Fischerella thermalis	I	HDKENX	-	NZ_AJLL01000081.1_61	-
Bacteria	RS_GCF_000317245.1	372781	the six-nif-gene set	Cyanobacteria	Fischerella muscicola_A	I	HDKENX	-	NZ_AJLJ01000270.1_13	-
Bacteria	RS_GCF_000317635.1	65093	the six-nif-gene set	Cyanobacteria	Halothece sp000317635	I	HDKZENX	-	NC_019779.1_1778	-
Bacteria	RS_GCF_000332055.1	102125	the six-nif-gene set	Cyanobacteria	Xenococcus sp000332055	I	HDKZENX	-	NZ_ALVZ01000230.1_6	-
Bacteria	RS_GCF_000332155.1	402777	the six-nif-gene set	Cyanobacteria	Kamptonema formosum	I	HDKENX	-	NZ_KB235903.1_597	-
Bacteria	RS_GCF_000332175.1	118173	the six-nif-gene set	Cyanobacteria	PCC-6802 sp000332175	I	HDKENX	-	NZ_KB235914.1_584	-
Bacteria	RS_GCF_000332255.1	1173021	the six-nif-gene set	Cyanobacteria	Chlorogloeopsis sp000332255	I	HDKENX	-	NZ_KB235926.1_1288	-
Bacteria	RS_GCF_000332335.1	1173028	the six-nif-gene set	Cyanobacteria	PCC-10802 sp000332335	I	HDKENX	-	NZ_KB235948.1_1852	-
Bacteria	RS_GCF_000380225.1	1128427	the six-nif-gene set	Cyanobacteria	ESFC-1 sp000380225	I	HDKZ-ENX	-	NZ_KB904821.1_2327	-
Bacteria	RS_GCF_000478195.2	1348334	the six-nif-gene set	Cyanobacteria	Lyngbya aestuarii	I	HDKENX	-	NZ_AUZM01000010.1_63	-
Bacteria	RS_GCF_000517105.1	1173024	the six-nif-gene set	Cyanobacteria	Fischerella sp000517105	I	HDKENX	-	NZ_ALVT01000034.1_261	-
Bacteria	RS_GCF_000733415.1	1487953	the six-nif-gene set	Cyanobacteria	Elainella sp000733415	I	HDKENX	-	NZ_KL662192.1_73	-
Bacteria	RS_GCF_000763385.1	1229172	the six-nif-gene set	Cyanobacteria	Nodosilinea sp000763385	I	HDKZ(EN)X	-	NZ_JQFA01000002.1_562	-
Bacteria	RS_GCF_000775285.1	1497020	the six-nif-gene set	Cyanobacteria	Neosynechococcus sphagnicola	I	HDKENX	-	NZ_JJML01000003.1_107	-
Bacteria	RS_GCF_000829235.1	1228987	the six-nif-gene set	Cyanobacteria	Rippkaea sp000829235	I	HDKENX	-	NZ_AP012549.1_1444	-
Bacteria	RS_GCF_000972705.2	1637645	the six-nif-gene set	Cyanobacteria	Lyngbya robusta	I	HDK-EN-X	-	NZ_LATL02000154.1_15	-
Bacteria	RS_GCF_001298445.1	224013	the six-nif-gene set	Cyanobacteria	Nostoc_B piscinale	I	HDK-ENX	-	NZ_CP012036.1_2687	-
Bacteria	RS_GCF_001548395.1	1080068	the six-nif-gene set	Cyanobacteria	O-77 sp001548395	I	HDKZ-ENX	-	NZ_AP017367.1_4694	-
Bacteria	RS_GCF_001676585.1	533240	the six-nif-gene set	Cyanobacteria	Raphidiopsis raciborskii	I	HDKENX	-	NZ_LYXA01000001.1_2074	-
Bacteria	RS_GCF_001746915.1	1781255	the six-nif-gene set	Cyanobacteria	Desertifilum sp001746915	I	HDK-(EN)X	-	NZ_MJGC01000099.1_94	-
Bacteria	RS_GCF_001870905.1	111611	the six-nif-gene set	Cyanobacteria	PCC-9228 sp001870905	II	HI1I2DKENB	-	NZ_LNDC01000078.1_33	-
Bacteria	RS_GCF_001904635.1	1921803	the six-nif-gene set	Cyanobacteria	Hydrococcus rivularis	II	HI1I2DK-EN	-	NZ_MRCB01000004.1_91	-
Bacteria	RS_GCF_001904655.1	247279	the six-nif-gene set	Cyanobacteria	Chroogloeocystis siderophila	I	HDK(EN)X	-	NZ_MRCC01000005.1_254	-
Bacteria	RS_GCF_001904725.1	454136	the six-nif-gene set	Cyanobacteria	Phormidium_B ambiguum	I	HDK(EN)X	-	NZ_MRCE01000006.1_229	-
Bacteria	RS_GCF_001939115.1	1922337	the six-nif-gene set	Cyanobacteria	GCF-001939115 sp001939115	I	HDK-ENX	-	NZ_MQTZ01000047.1_56	-
Bacteria	RS_GCF_002110465.1	1981054	the six-nif-gene set	Cyanobacteria	Rippkaea sp002110465	I	HDK-ENX	-	NZ_NEED01000049.1_256	-
Bacteria	RS_GCF_002172675.1	1982589	the six-nif-gene set	Cyanobacteria	Crocosphaera sp002172675	I	HDK-ENX	-	NZ_NETF01000165.1_37	-
Bacteria	RS_GCF_002215035.1	2009322	the six-nif-gene set	Cyanobacteria	Leptolyngbya_A ohadii	I	HDK-ENX	-	NZ_NKFP01000006.1_208	-
Bacteria	RS_GCF_002368195.1	1954172	the six-nif-gene set	Cyanobacteria	Aulosira sp002368195	I	HDK-(EN)X	-	NZ_AP018178.1_268	-
Bacteria	RS_GCF_002939305.1	1378066	the six-nif-gene set	Cyanobacteria	Chroogloeocystis sp002939305	I	HDK-(EN)X	-	NZ_MVDI01000001.1_159	-
Bacteria	RS_GCF_003013815.1	2082950	the six-nif-gene set	Cyanobacteria	Crocosphaera sp003013815	I	HDK-ENX	-	NZ_PRLH01000006.1_24	-
Bacteria	RS_GCF_003574135.1	1763363	the six-nif-gene set	Cyanobacteria	Rippkaea sp003574135	I	HDKENX	-	NZ_AP018341.1_1623	-
Bacteria	RS_GCF_003864295.1	1920663	the six-nif-gene set	Cyanobacteria	Aphanothece_B sacrum	I	HDKENX	-	NZ_BDQK01000001.1_425	-
Bacteria	RS_GCF_900009145.1	671072	the six-nif-gene set	Cyanobacteria	Planktothrix tepida	I	HDKENX	-	NZ_LN889813.1_38	-
Bacteria	GB_GCA_002869145.1	2053308	the six-nif-gene set	Deferribacterota	Denitrovibrio sp002869145	I	HDKENX	-	PKTM01000026.1_24	-
Bacteria	RS_GCF_000025725.1	522772	the six-nif-gene set	Deferribacterota	Denitrovibrio acetiphilus	I	HDKTENX	-	NC_013943.1_1043	-
Bacteria	GB_GCA_000747625.2	1499107	the six-nif-gene set	Desulfobacterota	Smithella sp000747625	II	HI1I2DKENB	-	JQDQ01000073.1_12	-
Bacteria	GB_GCA_000961655.1	1629708	the six-nif-gene set	Desulfobacterota	Desulfatitalea sp000961655	II	HI1I2DKENB	-	LADR01000085.1_11	-
Bacteria	GB_GCA_000961725.1	1629713	the six-nif-gene set	Desulfobacterota	Desulforhopalus sp000961725	II	HI1I2DKBENB	-	LADS01000004.1_67	-
Bacteria	GB_GCA_001443525.1	1735114	the six-nif-gene set	Desulfobacterota	RAAP-1 sp001443525	anf	anfHI1I2DGK	-	LKPX01000006.1_69	-
Bacteria	GB_GCA_001799395.1	1797914	the six-nif-gene set	Desulfobacterota	Desulfobacula sp001799395	II	HI1I2DKENB	-	MGTJ01000180.1_11	-
Bacteria	GB_GCA_002237645.1	1899016	the six-nif-gene set	Desulfobacterota	Desulfovibrio sp002237645	II	HI1I2DKEB	-	MJUZ01000014.1_9	-
Bacteria	GB_GCA_002403385.1	1961433	the six-nif-gene set	Desulfobacterota	UBA4767 sp002403385	II	HI1I2DKENB	-	DHHR01000071.1_13	-
Bacteria	GB_GCA_002428705.1	1961408	the six-nif-gene set	Desulfobacterota	UBA6079 sp002428705	II	HI1I2DKENB	-	DIXN01000004.1_67	-
Bacteria	GB_GCA_002733995.1	2030813	the six-nif-gene set	Desulfobacterota	Desulforhopalus sp002733995	II	HI1I2DKBENB	-	NVXR01000005.1_140	-
Bacteria	GB_GCA_002840405.1	2013758	the six-nif-gene set	Desulfobacterota	Humidesulfovibrio sp002840405	II	HI1I2DK--ENB	-	PHAR01000004.1_10	-
Bacteria	GB_GCA_003139775.1	2052184	the six-nif-gene set	Desulfobacterota	Smithella sp003139775	II	HI1I2DKENB	-	PLGI01000198.1_18	-
Bacteria	GB_GCA_003165235.1	2052185	the six-nif-gene set	Desulfobacterota	SbD1 sp003165235	II	HI1I2DKENB	-	PLSV01000141.1_133	-
Bacteria	GB_GCA_003194495.1	2026735	the six-nif-gene set	Desulfobacterota	UBA3076 sp003194495	II	HI1I2DKENB	-	PQXE01000038.1_17	-
Bacteria	GB_GCA_003574895.1	46610	the six-nif-gene set	Desulfobacterota	Pseudopelobacter sp003574895	anf	anfHDGK	-	PJFB01000002.1_333	-
Bacteria	GB_GCA_003599865.1	2049433	the six-nif-gene set	Desulfobacterota	SURF-7 sp003599865	II	HI1I2DKENB	-	QZKS01000054.1_31	-
Bacteria	GB_GCA_004193595.1	2528438	the six-nif-gene set	Desulfobacterota	S5133MH16 sp004193595	II	HI1I2DKENB	-	RPGQ01000013.1_50	-
Bacteria	GB_GCA_004796375.1	2049433	the six-nif-gene set	Desulfobacterota	MADRE2 sp004796375	II	HI1I2DKENB	-	QZLA01000161.1_6	-
Bacteria	GB_GCA_007127235.1	2049433	the six-nif-gene set	Desulfobacterota	SKZT01 sp007127235	II	HI1I2DKENB	-	SKZT01000016.1_18	-
Bacteria	GB_GCA_900095395.1	167968	the six-nif-gene set	Desulfobacterota	Desulfovibrio sp900095395	II	HI1I2DKE(NB)	-	LT608333.1_2042	-
Bacteria	RS_GCF_000014965.1	335543	the six-nif-gene set	Desulfobacterota	Syntrophobacter fumaroxidans	II	HI1I2DKENB	-	NC_008554.1_1041	-
Bacteria	RS_GCF_000020365.1	177437	the six-nif-gene set	Desulfobacterota	Desulfobacterium_B autotrophicum	II	HI1I2DKENB	-	NC_012108.1_971	-
Bacteria	RS_GCF_000021385.1	883	the six-nif-gene set	Desulfobacterota	Nitratidesulfovibrio vulgaris_A	II	HI1I2DKB-ENB	-	NC_011769.1_2652	-
Bacteria	RS_GCF_000023225.1	525897	the six-nif-gene set	Desulfobacterota	Desulfomicrobium baculatum	II	HI1I2DKENB	-	NC_013173.1_829	-
Bacteria	RS_GCF_000174435.1	555779	the six-nif-gene set	Desulfobacterota	Desulfonatronospira thiodismutans	II	HI1I2DKENB	-	NZ_ACJN02000001.1_320	-
Bacteria	RS_GCF_000176915.2	643562	the six-nif-gene set	Desulfobacterota	Pseudodesulfovibrio aespoeensis	II	HI1I2DKB-ENB	-	NC_014844.1_1019	-
Bacteria	RS_GCF_000179315.1	88274	the six-nif-gene set	Desulfobacterota	NaphS2 sp000179315	II	HI1I2DKENB	-	NZ_ADZZ01000138.1_15	-
Bacteria	RS_GCF_000195295.1	880072	the six-nif-gene set	Desulfobacterota	Desulfobacca acetoxidans	II	HI1I2DKENB	-	NC_015388.1_352	-
Bacteria	RS_GCF_000226255.1	298701	the six-nif-gene set	Desulfobacterota	Nitratidesulfovibrio sp000226255	II	HI1I2DKB-ENB	-	NZ_AGFG01000060.1_111	-
Bacteria	RS_GCF_000233695.2	879212	the six-nif-gene set	Desulfobacterota	Desulfobacter postgatei	II	HDKENB	-	NZ_CM001488.1_3182	-
Bacteria	RS_GCF_000266945.1	706587	the six-nif-gene set	Desulfobacterota	Desulfomonile tiedjei	II	HI1I2DKENB	-	NC_018025.1_5444	-
Bacteria	RS_GCF_000341895.1	1322246	the six-nif-gene set	Desulfobacterota	Pseudodesulfovibrio piezophilus	II	HI1I2DKB--ENB	-	NC_020409.1_2870	-
Bacteria	RS_GCF_000375485.1	1121459	the six-nif-gene set	Desulfobacterota	Pseudodesulfovibrio oxyclinae	II	HI1I2DKENB	-	NZ_AQXE01000007.1_143	-
Bacteria	RS_GCF_000420085.1	1265505	the six-nif-gene set	Desulfobacterota	Desulfospira joergensenii	II	HI1I2DKENB	-	NZ_ATUG01000002.1_1628	-
Bacteria	RS_GCF_000420465.1	1121445	the six-nif-gene set	Desulfobacterota	Desulfovibrio desulfuricans	II	HI1I2DKE(NB)	-	NZ_ATUZ01000015.1_112	-
Bacteria	RS_GCF_000420485.1	1121456	the six-nif-gene set	Desulfobacterota	Paucidesulfovibrio longus	II	HI1I2DKB-ENB	-	NZ_ATVA01000015.1_100	-
Bacteria	RS_GCF_000426225.1	1304885	the six-nif-gene set	Desulfobacterota	Desulforegula conservatrix	II	HI1I2DKENB	-	NZ_AUEY01000015.1_19	-
Bacteria	RS_GCF_000429905.1	1121392	the six-nif-gene set	Desulfobacterota	Desulfatibacillum aliphaticivorans	II	HI1I2DKENB	-	NZ_AUCT01000001.1_186	-
Bacteria	RS_GCF_000504305.1	644897	the six-nif-gene set	Desulfobacterota	Nitratidesulfovibrio termitidis	II	BHI1I2DKB-ENB	-	NZ_KI632512.1_2811	-
Bacteria	RS_GCF_000519125.1	1121406	the six-nif-gene set	Desulfobacterota	Desulfocurvus vexinensis	II	HI1I2DKB--ENB	-	NZ_JAEX01000002.1_42	-
Bacteria	RS_GCF_000621145.1	1121402	the six-nif-gene set	Desulfobacterota	Desulfobulbus elongatus	anf	anfHI1I2DGK	-	NZ_JHZB01000015.1_69	-
Bacteria	RS_GCF_000686525.1	1121413	the six-nif-gene set	Desulfobacterota	Desulfonatronovibrio hydrogenovorans	II	HI1I2DKENB	-	NZ_JMKT01000002.1_27	-
Bacteria	RS_GCF_000711735.1	1121447	the six-nif-gene set	Desulfobacterota	Maridesulfovibrio frigidus	II	HI1I2DKB--ENB	-	NZ_JONL01000005.1_23	-
Bacteria	RS_GCF_000745975.1	1121398	the six-nif-gene set	Desulfobacterota	Desulfobacter vibrioformis	II	HI1I2DKENB	-	NZ_JQKJ01000010.1_12	-
Bacteria	RS_GCF_000934745.1	617001	the six-nif-gene set	Desulfobacterota	Desulfonatronum thioautotrophicum	II	HI1I2DKENB	-	NZ_JYNO01000012.1_51	-
Bacteria	RS_GCF_000934755.1	698827	the six-nif-gene set	Desulfobacterota	Desulfonatronovibrio magnus	II	HI1I2DKENB	-	NZ_KN882176.1_59	-
Bacteria	RS_GCF_001311845.1	1294021	the six-nif-gene set	Desulfobacterota	Desulfosarcina cetonica	II	HI1I2DKENB	-	NZ_BBCC01000105.1_16	-
Bacteria	RS_GCF_001563225.1	1716143	the six-nif-gene set	Desulfobacterota	Pseudodesulfovibrio indicus	II	HI1I2DKB--ENB	-	NZ_CP014206.1_1519	-
Bacteria	RS_GCF_001687335.1	1156395	the six-nif-gene set	Desulfobacterota	Dissulfuribacter thermophilus	II	HI1I2DKENB	-	NZ_MAGO01000009.1_83	-
Bacteria	RS_GCF_003851005.1	45657	the six-nif-gene set	Desulfobacterota	Desulfonema ishimotonii	II	HI1I2DKENB	-	NZ_BEXT01000001.1_2734	-
Bacteria	RS_GCF_004319545.1	2291	the six-nif-gene set	Desulfobacterota	Desulfobacter hydrogenophilus	II	HI1I2DKENB	-	NZ_CP036313.1_3063	-
Bacteria	RS_GCF_004801255.1	876	the six-nif-gene set	Desulfobacterota	Desulfovibrio desulfuricans_C	II	HI1I2DKE(NB)	-	NZ_CP036295.1_1118	-
Bacteria	RS_GCF_900102485.1	571438	the six-nif-gene set	Desulfobacterota	Desulfovibrio legallii_A	II	HI1I2DKE(NB)	-	NZ_FNBX01000016.1_16	-
Bacteria	RS_GCF_900102485.1	571438	the six-nif-gene set	Desulfobacterota	Desulfovibrio legallii_A	anf	anfHI1I2DGK	-	NZ_FNBX01000001.1_169	-
Bacteria	RS_GCF_900104215.1	617002	the six-nif-gene set	Desulfobacterota	Desulfonatronum thiosulfatophilum	II	HI1I2DKENB	-	NZ_FMXO01000011.1_72	-
Bacteria	RS_GCF_900109885.1	43775	the six-nif-gene set	Desulfobacterota	Syntrophus gentianae	II	HI1I2DKENB	-	NZ_FOBS01000018.1_23	-
Bacteria	RS_GCF_900114595.1	52561	the six-nif-gene set	Desulfobacterota	Desulfomicrobium norvegicum	II	HI1I2DKENB	-	NZ_FOTO01000012.1_47	-
Bacteria	RS_GCF_900129305.1	1121391	the six-nif-gene set	Desulfobacterota	Desulfacinum infernum	II	HI1I2DKENB	-	NZ_FQVB01000048.1_6	-
Bacteria	RS_GCF_900130015.1	1121409	the six-nif-gene set	Desulfobacterota	Desulfofustis glycolicus	II	HI1I2DKB-ENB	-	NZ_FQXS01000023.1_43	-
Bacteria	RS_GCF_900142135.1	1121393	the six-nif-gene set	Desulfobacterota	Desulfatibacillum alkenivorans	II	HI1I2DKENB	-	NZ_FQZU01000040.1_11	-
Bacteria	RS_GCF_900170035.1	1246637	the six-nif-gene set	Desulfobacterota	Desulfamplus magnetovallimortis	II	HI1I2DKENB	-	NZ_LT828541.1_362	-
Bacteria	RS_GCF_900177375.1	1519643	the six-nif-gene set	Desulfobacterota	Maridesulfovibrio gilichinskyi	II	HI1I2DKB--ENB	-	NZ_FWZU01000001.1_912	-
Bacteria	RS_GCF_900217235.1	57320	the six-nif-gene set	Desulfobacterota	Pseudodesulfovibrio profundus	II	HI1I2DKB--ENB	-	NZ_LT907975.1_3389	-
Bacteria	RS_GCF_000022265.1	316067	the six-nif-gene set	Desulfobacterota_F	Geotalea daltonii	IV	HBH-DK	-	NC_011979.1_2454	-
Bacteria	RS_GCF_000813145.1	1266765	the six-nif-gene set	Desulfobacterota_F	OR-1 sp000813145	IV	HDK	-	NZ_BAZF01000011.1_74	-
Bacteria	RS_GCF_002117975.1	60036	the six-nif-gene set	Desulfobacterota_F	Geomonas pelophila	I	HDK(EN)X	-	NZ_BDQG01000001.1_1844	-
Bacteria	RS_GCF_003053505.1	2135459	the six-nif-gene set	Desulfobacterota_F	QAXR01 sp003053505	I	HDK-(EN)X	-	NZ_QAXR01000003.1_196	-
Bacteria	RS_GCF_001027545.1	1408281	the four-nif-gene set	Elusimicrobiota	Endomicrobium proavitum	IV-A Nfa	H-B--KD	-	NZ_CP009498.1_694	-
Bacteria	GB_GCA_003164335.1	2052160	the six-nif-gene set	Fibrobacterota	BOG-1184 sp003164335	IV	HB--DK	-	PLTF01000106.1_9	-
Bacteria	GB_GCA_003164335.1	2052160	the six-nif-gene set	Fibrobacterota	BOG-1184 sp003164335	II	HI1I2DKENB	-	PLTF01000063.1_40	-
Bacteria	GB_GCA_007115975.1	1962313	the six-nif-gene set	Fibrobacterota	Chitinispirillum sp007115975	II	HI1I2DKEN-B	-	SKJJ01000113.1_2	-
Bacteria	GB_GCA_900543345.1	544435	the six-nif-gene set	Firmicutes	Sporolactobacillus sp900543345	II	HDKEN	-	UQRJ01000161.1_1	-
Bacteria	RS_GCF_000235585.1	985665	the six-nif-gene set	Firmicutes	Paenibacillus terrae_B	I	BHDKENX	-	NC_016641.1_2548	-
Bacteria	RS_GCF_000316285.1	1173684	the six-nif-gene set	Firmicutes	Paenibacillus sonchi	I	BHDKEN	-	NZ_AJTY01000505.1_5	-
Bacteria	RS_GCF_000374185.1	1034769	the six-nif-gene set	Firmicutes	Paenibacillus sp000374185	anf	anfHDGK	-	NZ_KB910518.1_2917	-
Bacteria	RS_GCF_000426545.1	1122922	the six-nif-gene set	Firmicutes	Paenibacillus panacisoli	I	BHDKENX	-	NZ_AUFO01000017.1_22	-
Bacteria	RS_GCF_000430625.1	1121002	the six-nif-gene set	Firmicutes	Aneurinibacillus_B terranovensis	I	BHDKENX	-	NZ_KE387171.1_235	-
Bacteria	RS_GCF_000455265.1	1274374	the six-nif-gene set	Firmicutes	Paenibacillus_A antibioticophila	I	BHDKENX	-	NZ_HG005141.1_498	-
Bacteria	RS_GCF_000455485.1	1280390	the six-nif-gene set	Firmicutes	Gorillibacterium massiliense	IV	H-KD	-	NZ_CBQR020000152.1_62	-
Bacteria	RS_GCF_000510645.1	1089548	the six-nif-gene set	Firmicutes	Thermicanus aegyptius	I	HDKENX	-	NZ_KI783301.1_243	-
Bacteria	RS_GCF_000520735.1	1333861	the six-nif-gene set	Firmicutes	Paenibacillus forsythiae	anf	anfHDGK	-	NZ_ASSC01000067.1_6	-
Bacteria	RS_GCF_000520755.1	1333846	the six-nif-gene set	Firmicutes	Paenibacillus brasilensis	I	BHDKENX	-	NZ_ASSB01000168.1_8	-
Bacteria	RS_GCF_000612505.1	1268072	the six-nif-gene set	Firmicutes	Paenibacillus sabinae	IV	H-DK	-	NZ_CP004078.1_2358	-
Bacteria	RS_GCF_000723885.1	1243663	the six-nif-gene set	Firmicutes	Paenibacillus camerounensis	I	BHDKENX	-	NZ_CCDG010000076.1_19	-
Bacteria	RS_GCF_000723885.1	1243663	the six-nif-gene set	Firmicutes	Paenibacillus camerounensis	anf	anfHDGK	-	NZ_CCDG010000021.1_226	-
Bacteria	RS_GCF_000757885.1	268407	the six-nif-gene set	Firmicutes	Paenibacillus wynnii	I	BHDKENX	-	NZ_JQCR01000003.1_2424	-
Bacteria	RS_GCF_000758525.1	1536774	the six-nif-gene set	Firmicutes	Paenibacillus sp000758525	anf	anfHDGK	-	NZ_CP009241.1_2654	-
Bacteria	RS_GCF_000758565.1	1536769	the six-nif-gene set	Firmicutes	Paenibacillus sp000758565	I	BHDKENX	-	NZ_CP009280.1_5999	-
Bacteria	RS_GCF_000758605.1	1536771	the six-nif-gene set	Firmicutes	Paenibacillus sp000758605	I	BHDKENX	-	NZ_CP009282.1_5405	-
Bacteria	RS_GCF_000758625.1	1536772	the six-nif-gene set	Firmicutes	Paenibacillus sp000758625	I	BHDKENX	-	NZ_CP009283.1_5135	-
Bacteria	RS_GCF_000758665.1	160799	the six-nif-gene set	Firmicutes	Paenibacillus borealis	I	BHDKENX	-	NZ_CP009285.1_5674	-
Bacteria	RS_GCF_000758665.1	160799	the six-nif-gene set	Firmicutes	Paenibacillus borealis	IV	HB--DK	-	NZ_CP009285.1_3991	-
Bacteria	RS_GCF_000758665.1	160799	the six-nif-gene set	Firmicutes	Paenibacillus borealis	anf	anfHDGK	-	NZ_CP009285.1_2701	-
Bacteria	RS_GCF_000758705.1	189425	the six-nif-gene set	Firmicutes	Paenibacillus graminis	I	BHDKENX	-	NZ_CP009287.1_5069	-
Bacteria	RS_GCF_000758725.1	189426	the six-nif-gene set	Firmicutes	Paenibacillus odorifer	I	BHDKENX	-	NZ_CP009428.1_4899	-
Bacteria	RS_GCF_000981585.1	1073571	the six-nif-gene set	Firmicutes	Paenibacillus riograndensis	anf	anfHDGK	-	NZ_LN831776.1_2646	-
Bacteria	RS_GCF_000993825.1	1333534	the six-nif-gene set	Firmicutes	Paenibacillus durus_B	I	BHDKENX	-	NZ_CP011114.1_3302	-
Bacteria	RS_GCF_000993825.1	1333534	the six-nif-gene set	Firmicutes	Paenibacillus durus_B	IV	HDK	-	NZ_CP011114.1_1722	-
Bacteria	RS_GCF_000993825.1	1333534	the six-nif-gene set	Firmicutes	Paenibacillus durus_B	IV	HDK	-	NZ_CP011114.1_3860	-
Bacteria	RS_GCF_000993825.1	1333534	the six-nif-gene set	Firmicutes	Paenibacillus durus_B	vnf	vnfHDGK	-	NZ_CP011114.1_1425	-
Bacteria	RS_GCF_001457415.1	1689269	the six-nif-gene set	Firmicutes	Gorillibacterium timonense	anf	anfHDGK	-	NZ_LN881724.1_1843	-
Bacteria	RS_GCF_001486505.1	1720296	the six-nif-gene set	Firmicutes	Paenibacillus_A rubinfantis	I	BHDKENX	-	NZ_LN909065.1_290	-
Bacteria	RS_GCF_001517085.1	1780103	the six-nif-gene set	Firmicutes	Paenibacillus sp001517085	I	BHDKEN	-	NZ_LRAC01000151.1_33	-
Bacteria	RS_GCF_001619755.1	114136	the six-nif-gene set	Firmicutes	Paenibacillus ottowii	I	BHDKENX	-	NZ_LQQX01000120.1_84	-
Bacteria	RS_GCF_001709075.1	1406	the six-nif-gene set	Firmicutes	Paenibacillus polymyxa_D	I	BHDKENX	-	NZ_LYMX01000055.1_34	-
Bacteria	RS_GCF_001719045.1	1406	the six-nif-gene set	Firmicutes	Paenibacillus polymyxa_B	I	BHDKENX	-	NZ_CP015423.1_3581	-
Bacteria	RS_GCF_001730225.1	766136	the six-nif-gene set	Firmicutes	Desulfuribacillus alkaliarsenatis	II	HI1I2DKENB	-	NZ_MIJE01000032.1_125	-
Bacteria	RS_GCF_001742305.1	1390249	the six-nif-gene set	Firmicutes	Desulfuribacillus_A stibiiarsenatis	II	HI1I2DKENB	-	NZ_MJAT01000037.1_128	-
Bacteria	RS_GCF_001866005.1	393763	the six-nif-gene set	Firmicutes	Anaerobacillus alkalilacustris	I	BHDKENX	-	NZ_MLQR01000001.1_357	-
Bacteria	RS_GCF_001866055.1	472963	the six-nif-gene set	Firmicutes	Anaerobacillus alkalidiazotrophicus	I	BHDKENX	-	NZ_MLQS01000001.1_57	-
Bacteria	RS_GCF_001909095.1	1349436	the six-nif-gene set	Firmicutes	Paenibacillus helianthi	I	BHDKENX	-	NZ_LVYZ01000035.1_81	-
Bacteria	RS_GCF_001955925.1	1926588	the six-nif-gene set	Firmicutes	Paenibacillus sp001955925	I	BHDKENX	-	NZ_MRTX01000021.1_78	-
Bacteria	RS_GCF_002192415.1	414771	the six-nif-gene set	Firmicutes	Paenibacillus donghaensis	I	BHDKENX	-	NZ_CP021780.1_5208	-
Bacteria	RS_GCF_002240415.1	172713	the six-nif-gene set	Firmicutes	Paenibacillus kribbensis	I	BHDKENX	-	NZ_CP020028.1_3987	-
Bacteria	RS_GCF_002804065.1	2055160	the six-nif-gene set	Firmicutes	Kyrpidia spormannii	I	HDKENX	-	NZ_CP024955.1_1592	-
Bacteria	RS_GCF_002835805.1	115979	the six-nif-gene set	Firmicutes	Niallia nealsonii	I	BHDKENX	-	NZ_PISE01000044.1_47	-
Bacteria	RS_GCF_003285005.1	1742774	the six-nif-gene set	Firmicutes	YN15 sp003285005	IV	H-DK	-	NZ_QMFA01000008.1_138	-
Bacteria	RS_GCF_003285005.1	1742774	the six-nif-gene set	Firmicutes	YN15 sp003285005	IV	B-H-KD	-	NZ_QMFA01000005.1_152	-
Bacteria	RS_GCF_003285005.1	1742774	the six-nif-gene set	Firmicutes	YN15 sp003285005	anf	anfHDGK	-	NZ_QMFA01000024.1_64	-
Bacteria	RS_GCF_003337355.1	1416533	the six-nif-gene set	Firmicutes	Paenibacillus_A phaseoli	I	BHDKENX	-	NZ_QPJW01000002.1_341	-
Bacteria	RS_GCF_003854965.1	1850366	the six-nif-gene set	Firmicutes	Paenibacillus sp003854965	IV	HDK	-	NZ_RQPI01000013.1_85	-
Bacteria	RS_GCF_003863965.1	2490856	the six-nif-gene set	Firmicutes	Paenibacillus_A oralis	I	BHDKENX	-	NZ_RRCN01000001.1_5462	-
Bacteria	RS_GCF_003994475.1	170367	the six-nif-gene set	Firmicutes	Paenibacillus_A anaericanus	I	BHDKENX	-	NZ_RZNY01000006.1_227	-
Bacteria	RS_GCF_006546985.1	2578211	the six-nif-gene set	Firmicutes	VATK01 sp006546985	I	BHDKENX	-	NZ_VATK01000011.1_31	-
Bacteria	RS_GCF_900099765.1	1174501	the six-nif-gene set	Firmicutes	Paenibacillus typhae	I	BHDKENX	-	NZ_FNDX01000013.1_79	-
Bacteria	RS_GCF_900102215.1	670482	the six-nif-gene set	Firmicutes	Paenibacillus_A panacisegetis	anf	anfHDGK	-	NZ_FNBG01000001.1_82	-
Bacteria	RS_GCF_900102965.1	682956	the six-nif-gene set	Firmicutes	Paenibacillus jilunlii	I	HDKENX	-	NZ_FNGM01000011.1_159	-
Bacteria	RS_GCF_900107275.1	1503961	the six-nif-gene set	Firmicutes	Bacillus_AR caseinilyticus	I	BHDKENX	-	NZ_FNPI01000001.1_745	-
Bacteria	RS_GCF_900110315.1	1333845	the six-nif-gene set	Firmicutes	Paenibacillus sophorae	I	HDKENX	-	NZ_FODH01000008.1_176	-
Bacteria	RS_GCF_900110315.1	1333845	the six-nif-gene set	Firmicutes	Paenibacillus sophorae	IV	HDK	-	NZ_FODH01000012.1_79	-
Bacteria	RS_GCF_900110315.1	1333845	the six-nif-gene set	Firmicutes	Paenibacillus sophorae	IV	H-DK	-	NZ_FODH01000003.1_267	-
Bacteria	RS_GCF_900110315.1	1333845	the six-nif-gene set	Firmicutes	Paenibacillus sophorae	anf	anfHDGK	-	NZ_FODH01000018.1_13	-
Bacteria	RS_GCF_900111565.1	1566279	the six-nif-gene set	Firmicutes	Paenibacillus sp900111565	I	BHDKEN	-	NZ_FOIK01000004.1_104	-
Bacteria	RS_GCF_900454495.1	44252	the six-nif-gene set	Firmicutes	Paenibacillus_A macerans	I	BHDKENX	-	NZ_UGSI01000001.1_1811	-
Bacteria	GB_GCA_000307585.2	1094508	the six-nif-gene set	Firmicutes_A	Thermoanaerobacterium aotearoense	II	BHDKI1I2EN	-	CP003184.1_2240	-
Bacteria	GB_GCA_001603035.1	1674851	the six-nif-gene set	Firmicutes_A	Firm-13 sp001603035	II	HI1I2DKE(NB)	-	LVAS01000062.1_6	-
Bacteria	GB_GCA_002294045.1	1946709	the six-nif-gene set	Firmicutes_A	Anaerocolumna sp002294045	IV	BHKD	-	DBEP01000075.1_41	-
Bacteria	GB_GCA_002294045.1	1946709	the six-nif-gene set	Firmicutes_A	Anaerocolumna sp002294045	II	HI1I2DKE(NB)	-	DBEP01000051.1_48	-
Bacteria	GB_GCA_002306975.1	1952279	the six-nif-gene set	Firmicutes_A	Ruminiclostridium_D sp002306975	IV	H-KD	-	DBTI01000267.1_18	-
Bacteria	GB_GCA_002306975.1	1952279	the six-nif-gene set	Firmicutes_A	Ruminiclostridium_D sp002306975	II	HI1I2DKE(NB)	-	DBTI01000098.1_20	-
Bacteria	GB_GCA_002307055.1	1950814	the six-nif-gene set	Firmicutes_A	Sporobacter sp002307055	II	HI1I2DKE(NB)	-	DBTM01000036.1_119	-
Bacteria	GB_GCA_002342805.1	1950840	the six-nif-gene set	Firmicutes_A	UBA1351 sp002342805	II	HI1I2DKENB	-	DDQW01000093.1_19	-
Bacteria	GB_GCA_002389905.1	1946596	the six-nif-gene set	Firmicutes_A	Lacrimispora sp002389905	II	HI1I2DKEB	-	DGRE01000019.1_14	-
Bacteria	GB_GCA_002403785.1	1946364	the six-nif-gene set	Firmicutes_A	Clostridium_AD sp002403785	IV	BHDK	-	DHIM01000379.1_25	-
Bacteria	GB_GCA_002423435.1	1950909	the six-nif-gene set	Firmicutes_A	UBA6114 sp002423435	II	HI1I2DKEB	-	DIWE01000032.1_42	-
Bacteria	GB_GCA_002841375.1	2013788	the six-nif-gene set	Firmicutes_A	HGW-1 sp002841375	II	HI1I2DKENB	-	PGZO01000004.1_46	-
Bacteria	GB_GCA_002841495.1	2013781	the six-nif-gene set	Firmicutes_A	Petrocella sp002841495	II	HI1I2DKENB	-	PGZV01000004.1_88	-
Bacteria	GB_GCA_002841625.1	2013770	the six-nif-gene set	Firmicutes_A	HGW-1 sp002841625	II	HI1I2DKENB	-	PHAG01000007.1_75	-
Bacteria	GB_GCA_003249225.1	2044939	the six-nif-gene set	Firmicutes_A	SZUA-448 sp003249225	II	HI1I2DKEB	-	QKJQ01000027.1_185	-
Bacteria	GB_GCA_900546895.1	541003	the six-nif-gene set	Firmicutes_A	Caproiciproducens sp900546895	II	HI1I2DKEB	-	UREO01000034.1_13	-
Bacteria	RS_GCF_000008765.1	272562	the six-nif-gene set	Firmicutes_A	Clostridium_S acetobutylicum	II	HI1I2DKE(NB)	-	NC_003030.1_260	-
Bacteria	RS_GCF_000016545.1	351627	the five-nif-gene set	Firmicutes_A	Caldicellulosiruptor saccharolyticus	III	HI1I2DKEB	-	NC_009437.1_2544	-
Bacteria	RS_GCF_000016985.1	293826	the six-nif-gene set	Firmicutes_A	Alkaliphilus_A metalliredigens	II	HI1I2DKENB	-	NC_009633.1_3534	-
Bacteria	RS_GCF_000145275.1	573061	the six-nif-gene set	Firmicutes_A	Clostridium_K cellulovorans	II	HI1I2DKE(NB)	-	NC_014393.1_2841	-
Bacteria	RS_GCF_000166355.1	632292	the five-nif-gene set	Firmicutes_A	Caldicellulosiruptor hydrothermalis	III	HI1I2DKEB	-	NC_014652.1_2160	-
Bacteria	RS_GCF_000166775.1	632348	the five-nif-gene set	Firmicutes_A	Caldicellulosiruptor kronotskyensis	III	HI1I2DKEB	-	NC_014720.1_2128	-
Bacteria	RS_GCF_000175795.2	588581	the six-nif-gene set	Firmicutes_A	Ruminiclostridium papyrosolvens	II	HI1I2DKE(NB)	-	NZ_ACXX02000015.1_82	-
Bacteria	RS_GCF_000178115.2	663278	the six-nif-gene set	Firmicutes_A	Ethanoligenens harbinense	II	HI1I2DKE(NB)	-	NC_014828.1_1561	-
Bacteria	RS_GCF_000178115.2	663278	the six-nif-gene set	Firmicutes_A	Ethanoligenens harbinense	vnf	vnfHI1I2DGKENB	-	NC_014828.1_2297	-
Bacteria	RS_GCF_000179595.2	509191	the six-nif-gene set	Firmicutes_A	Acetivibrio cellulolyticus	II	HI1I2DKE(NB)	-	NZ_JH556659.1_645	-
Bacteria	RS_GCF_000193435.2	632516	the five-nif-gene set	Firmicutes_A	Caldicellulosiruptor lactoaceticus	III	HI1I2DKEB	-	NC_015949.1_1235	-
Bacteria	RS_GCF_000230835.1	641107	the six-nif-gene set	Firmicutes_A	Clostridium sp000230835	II	HI1I2DKE(NB)	-	NZ_CM001240.1_3260	-
Bacteria	RS_GCF_000237085.1	720554	the six-nif-gene set	Firmicutes_A	Acetivibrio clariflavus	II	HI1I2DKE(NB)	-	NC_016627.1_1263	-
Bacteria	RS_GCF_000244875.1	755731	the six-nif-gene set	Firmicutes_A	Ruminiclostridium sp000244875	IV-A Nfa	BBHDK	-	NC_016791.1_1756	-
Bacteria	RS_GCF_000244875.1	755731	the six-nif-gene set	Firmicutes_A	Ruminiclostridium sp000244875	II	HI1I2DKE(NB)	-	NC_016791.1_2540	-
Bacteria	RS_GCF_000350485.1	1195236	the six-nif-gene set	Firmicutes_A	Ruminiclostridium termitidis	IV-A Nfa	BBHDK	-	NZ_AORV01000043.1_69	-
Bacteria	RS_GCF_000350485.1	1195236	the six-nif-gene set	Firmicutes_A	Ruminiclostridium termitidis	II	HI1I2DKE(NB)	-	NZ_AORV01000038.1_18	-
Bacteria	RS_GCF_000350485.1	1195236	the six-nif-gene set	Firmicutes_A	Ruminiclostridium termitidis	anf	anfHI1I2DGK	-	NZ_AORV01000040.1_21	-
Bacteria	RS_GCF_000359585.1	1121342	the six-nif-gene set	Firmicutes_A	Clostridium_B tyrobutyricum	IV	H--DK	-	NZ_APMH01000013.1_79	-
Bacteria	RS_GCF_000359585.1	1121342	the six-nif-gene set	Firmicutes_A	Clostridium_B tyrobutyricum	II	HI1I2DKE(NB)	-	NZ_APMH01000045.1_12	-
Bacteria	RS_GCF_000389635.1	86416	the six-nif-gene set	Firmicutes_A	Clostridium_I pasteurianum_A	IV	HDK	-	NC_021182.1_4033	-
Bacteria	RS_GCF_000389635.1	86416	the six-nif-gene set	Firmicutes_A	Clostridium_I pasteurianum_A	II	HDKE(NB)--I1I2	-	NC_021182.1_3329	-
Bacteria	RS_GCF_000389635.1	86416	the six-nif-gene set	Firmicutes_A	Clostridium_I pasteurianum_A	vnf	vnfHDGKEN	-	NC_021182.1_3339	-
Bacteria	RS_GCF_000421965.1	1330534	the six-nif-gene set	Firmicutes_A	Ruminiclostridium papyrosolvens_A	IV	BHDK	-	NZ_ATAY01000019.1_13	-
Bacteria	RS_GCF_000421965.1	1330534	the six-nif-gene set	Firmicutes_A	Ruminiclostridium papyrosolvens_A	II	HI1I2DKE(NB)	-	NZ_ATAY01000031.1_26	-
Bacteria	RS_GCF_000427425.1	935948	the six-nif-gene set	Firmicutes_A	Caldanaerobius polysaccharolyticus	II	HI1I2DKENB	-	NZ_KE386494.1_453	-
Bacteria	RS_GCF_000472665.1	1068975	the six-nif-gene set	Firmicutes_A	Acetobacterium dehalogenans	II	HI1I2DKE(NB)	-	NZ_AXAC01000027.1_11	-
Bacteria	RS_GCF_000495435.3	994573	the six-nif-gene set	Firmicutes_A	Youngiibacter fragilis	II	HI1I2DKE(NB)	-	NZ_AXUN02000180.1_30	-
Bacteria	RS_GCF_000526495.1	1291050	the six-nif-gene set	Firmicutes_A	Ruminiclostridium josui	IV-A Nfa	BBHDK	-	NZ_JAGE01000002.1_587	-
Bacteria	RS_GCF_000526495.1	1291050	the six-nif-gene set	Firmicutes_A	Ruminiclostridium josui	IV-C Mar	H--KD	-	NZ_JAGE01000002.1_451	-
Bacteria	RS_GCF_000526495.1	1291050	the six-nif-gene set	Firmicutes_A	Ruminiclostridium josui	II	HI1I2DKE(NB)	-	NZ_JAGE01000001.1_356	-
Bacteria	RS_GCF_000526575.1	1163671	the six-nif-gene set	Firmicutes_A	Lacrimispora sp000526575	II	HI1I2DKE(NB)	-	NZ_JAGI01000003.1_533	-
Bacteria	RS_GCF_000621745.1	1410652	the six-nif-gene set	Firmicutes_A	Clostridium beijerinckii_A	IV	H-KD	-	NZ_JHXK01000012.1_40	-
Bacteria	RS_GCF_000621745.1	1410652	the six-nif-gene set	Firmicutes_A	Clostridium beijerinckii_A	IV-C Mar	H--B--DK	-	NZ_JHXK01000012.1_40	-
Bacteria	RS_GCF_000621745.1	1410652	the six-nif-gene set	Firmicutes_A	Clostridium beijerinckii_A	II	HI1I2DKE(NB)	-	NZ_KK211339.1_43	-
Bacteria	RS_GCF_000686725.1	1121293	the six-nif-gene set	Firmicutes_A	Clostridium_I akagii	anf	anfHDGK	-	NZ_JMLK01000019.1_66	-
Bacteria	RS_GCF_000702945.1	1449050	the six-nif-gene set	Firmicutes_A	Anaerocolumna sp000702945	II	HI1I2DKE(NB)	-	NZ_JNLE01000003.1_2663	-
Bacteria	RS_GCF_000747665.1	28896	the six-nif-gene set	Firmicutes_A	Thermoanaerobacterium saccharolyticum_A	II	BHDKI1I2EN	-	NZ_BBKT01000028.1_10	-
Bacteria	RS_GCF_000807255.1	1262449	the six-nif-gene set	Firmicutes_A	Clostridium_I pasteurianum	IV	HDK	-	NZ_CP009268.1_3290	-
Bacteria	RS_GCF_000807255.1	1262449	the six-nif-gene set	Firmicutes_A	Clostridium_I pasteurianum	II	HDKE(NB)--I1I2	-	NZ_CP009268.1_1382	-
Bacteria	RS_GCF_000807255.1	1262449	the six-nif-gene set	Firmicutes_A	Clostridium_I pasteurianum	anf	anfHDGKDKDK	-	NZ_CP009268.1_3730	-
Bacteria	RS_GCF_000807255.1	1262449	the six-nif-gene set	Firmicutes_A	Clostridium_I pasteurianum	vnf	vnfHDGKEN	-	NZ_CP009268.1_3730	-
Bacteria	RS_GCF_000955725.1	1387557	the five-nif-gene set	Firmicutes_A	Caldicellulosiruptor danielii	III	HI1I2DKEB	-	NZ_LACM01000001.1_683	-
Bacteria	RS_GCF_000955735.1	1387569	the five-nif-gene set	Firmicutes_A	Caldicellulosiruptor naganoensis	III	HI1I2DKEB	-	NZ_LACN01000012.1_296	-
Bacteria	RS_GCF_000955745.1	1387555	the five-nif-gene set	Firmicutes_A	Caldicellulosiruptor morganii	III	HI1I2DKEB	-	NZ_LACO01000002.1_230	-
Bacteria	RS_GCF_001042715.1	84022	the six-nif-gene set	Firmicutes_A	Clostridium_W aceticum	II	HI1I2DKENB	-	NZ_CP009687.1_1352	-
Bacteria	RS_GCF_001262605.1	398512	the six-nif-gene set	Firmicutes_A	Pseudobacteroides cellulosolvens	II	HI1I2DKE(NB)	-	NZ_LGTC01000001.1_5337	-
Bacteria	RS_GCF_001263355.1	52689	the six-nif-gene set	Firmicutes_A	Acetobacterium bakii	II	HI1I2DKE(NB)	-	NZ_LGYO01000022.1_259	-
Bacteria	RS_GCF_001263795.1	1121318	the six-nif-gene set	Firmicutes_A	Clostridium_H homopropionicum	II	HI1I2DKE(NB)	-	NZ_LHUR01000010.1_74	-
Bacteria	RS_GCF_001317355.1	36849	the six-nif-gene set	Firmicutes_A	Oxobacter pfennigii	II	HI1I2DKE(NB)	-	NZ_LKET01000021.1_304	-
Bacteria	RS_GCF_001466305.1	1473580	the six-nif-gene set	Firmicutes_A	Defluviitalea phaphyphila	II	HI1I2DKENB	-	NZ_JWID01000003.1_205	-
Bacteria	RS_GCF_001571775.1	36847	the six-nif-gene set	Firmicutes_A	Anaerotignum neopropionicum	II	HI1I2DKE(NB)	-	NZ_LRVM01000004.1_230	-
Bacteria	RS_GCF_001623875.1	1121326	the six-nif-gene set	Firmicutes_A	Clostridium_AM magnum	II	HI1I2DKE(NB)	-	NZ_LWAE01000003.1_286	-
Bacteria	RS_GCF_001636845.1	1538	the six-nif-gene set	Firmicutes_A	Clostridium_B ljungdahlii_A	IV-A Nfa	BHKD	-	NZ_LITT01000063.1_112	-
Bacteria	RS_GCF_001636845.1	1538	the six-nif-gene set	Firmicutes_A	Clostridium_B ljungdahlii_A	IV-C Mar	BHDK	-	NZ_LITT01000046.1_79	-
Bacteria	RS_GCF_001636845.1	1538	the six-nif-gene set	Firmicutes_A	Clostridium_B ljungdahlii_A	II	HI1I2DKE(NB)	-	NZ_LITT01000023.1_282	-
Bacteria	RS_GCF_001675165.1	1353534	the six-nif-gene set	Firmicutes_A	Clostridium_B ragsdalei	IV	BHKD	-	NZ_LROS01000005.1_90	-
Bacteria	RS_GCF_001675165.1	1353534	the six-nif-gene set	Firmicutes_A	Clostridium_B ragsdalei	II	HI1I2DKE(NB)	-	NZ_LROS01000077.1_65	-
Bacteria	RS_GCF_001695555.1	1849176	the six-nif-gene set	Firmicutes_A	Caprobacter fermentans	II	HI1I2DKE(NB)	-	NZ_MBSV01000105.1_13	-
Bacteria	RS_GCF_001705235.1	1501	the six-nif-gene set	Firmicutes_A	Clostridium_S pasteurianum_A	IV-C Mar	HKDB	-	NZ_MCGV01000001.1_987	-
Bacteria	RS_GCF_001705235.1	1501	the six-nif-gene set	Firmicutes_A	Clostridium_S pasteurianum_A	II	HI1I2DKE(NB)	-	NZ_MCGV01000001.1_1740	-
Bacteria	RS_GCF_001750685.1	1424294	the six-nif-gene set	Firmicutes_A	Geosporobacter ferrireducens	II	HI1I2DKENB	-	NZ_CP017269.1_3670	-
Bacteria	RS_GCF_001766835.1	52694	the six-nif-gene set	Firmicutes_A	Acetobacterium wieringae	II	HI1I2DKE(NB)	-	NZ_LKEU01000018.1_11	-
Bacteria	RS_GCF_001854185.1	1497	the six-nif-gene set	Firmicutes_A	Clostridium_W formicaceticum	II	HI1I2DKENB	-	NZ_CP017603.1_2425	-
Bacteria	RS_GCF_001877035.1	1552	the six-nif-gene set	Firmicutes_A	Clostridium_AD estertheticum	II	HI1I2DKE(NB)	-	NZ_CP015756.1_1232	-
Bacteria	RS_GCF_002006345.1	29367	the six-nif-gene set	Firmicutes_A	Clostridium puniceum	II	HI1I2DKE(NB)	-	NZ_LZZM01000215.1_10	-
Bacteria	RS_GCF_002006355.1	1121310	the six-nif-gene set	Firmicutes_A	Clostridium_S felsineum	II	HDKE(NB)	-	NZ_LZYT01000046.1_8	-
Bacteria	RS_GCF_002006355.1	1121310	the six-nif-gene set	Firmicutes_A	Clostridium_S felsineum	IV	BHDKB	-	NZ_LZYT01000032.1_14	-
Bacteria	RS_GCF_002006445.1	1520	the six-nif-gene set	Firmicutes_A	Clostridium beijerinckii	IV	H-KD	-	NZ_LZZC01000075.1_19	-
Bacteria	RS_GCF_002006445.1	1520	the six-nif-gene set	Firmicutes_A	Clostridium beijerinckii	II	HI1I2DKE(NB)	-	NZ_LZZC01000027.1_27	-
Bacteria	RS_GCF_002029235.1	1450648	the six-nif-gene set	Firmicutes_A	Clostridium_AE oryzae	II	HI1I2DKE(NB)	-	NZ_MZGV01000018.1_18	-
Bacteria	RS_GCF_002029255.1	225345	the six-nif-gene set	Firmicutes_A	Clostridium chromiireducens	IV	HDK	-	NZ_MZGT01000035.1_43	-
Bacteria	RS_GCF_002029255.1	225345	the six-nif-gene set	Firmicutes_A	Clostridium chromiireducens	IV	HKD	-	NZ_MZGT01000029.1_3	-
Bacteria	RS_GCF_002029255.1	225345	the six-nif-gene set	Firmicutes_A	Clostridium chromiireducens	IV	H-KD	-	NZ_MZGT01000015.1_6	-
Bacteria	RS_GCF_002029255.1	225345	the six-nif-gene set	Firmicutes_A	Clostridium chromiireducens	II	HI1I2DKE(NB)	-	NZ_MZGT01000078.1_6	-
Bacteria	RS_GCF_002051585.1	48256	the six-nif-gene set	Firmicutes_A	Ruminiclostridium hungatei	IV	HDK	-	NZ_MZGX01000019.1_59	-
Bacteria	RS_GCF_002051585.1	48256	the six-nif-gene set	Firmicutes_A	Ruminiclostridium hungatei	IV	HDKDK	-	NZ_MZGX01000021.1_48	-
Bacteria	RS_GCF_002051585.1	48256	the six-nif-gene set	Firmicutes_A	Ruminiclostridium hungatei	IV-A Nfa	BBHDK	-	NZ_MZGX01000028.1_74	-
Bacteria	RS_GCF_002051585.1	48256	the six-nif-gene set	Firmicutes_A	Ruminiclostridium hungatei	II	HI1I2DKE(NB)	-	NZ_MZGX01000024.1_42	-
Bacteria	RS_GCF_002051585.1	48256	the six-nif-gene set	Firmicutes_A	Ruminiclostridium hungatei	anf	anfHDGK-I1I2	-	NZ_MZGX01000002.1_101	-
Bacteria	RS_GCF_002051585.1	48256	the six-nif-gene set	Firmicutes_A	Ruminiclostridium hungatei	vnf	vnfHI1I2DGKENB	-	NZ_MZGX01000002.1_101	-
Bacteria	RS_GCF_002252565.1	1792311	the six-nif-gene set	Firmicutes_A	Petroclostridium xylanilyticum	II	HI1I2DKE(NB)	-	NZ_NPML01000019.1_408	-
Bacteria	RS_GCF_002760435.1	1352601	the six-nif-gene set	Firmicutes_A	Clostridium sp002760435	IV	H--KD	-	NZ_AUUU01000006.1_101	-
Bacteria	RS_GCF_002760435.1	1352601	the six-nif-gene set	Firmicutes_A	Clostridium sp002760435	II	HI1I2DKE(NB)	-	NZ_AUUU01000066.1_15	-
Bacteria	RS_GCF_002896855.1	84032	the six-nif-gene set	Firmicutes_A	Pseudoclostridium thermosuccinogenes	II	H-I1I2DKENB	-	NZ_CP021850.1_1009	-
Bacteria	RS_GCF_002934545.1	384636	the six-nif-gene set	Firmicutes_A	Lacrimispora xylanolytic_A	IV	H-KD	-	NZ_PTJA01000011.1_18	-
Bacteria	RS_GCF_002934545.1	384636	the six-nif-gene set	Firmicutes_A	Lacrimispora xylanolytic_A	II	HI1I2DKE(NB)	-	NZ_PTJA01000002.1_67	-
Bacteria	RS_GCF_002995745.1	52704	the six-nif-gene set	Firmicutes_A	Clostridium vincentii	II	HI1I2DKE(NB)	-	NZ_PVXQ01000001.1_146	-
Bacteria	RS_GCF_002995845.1	1691940	the six-nif-gene set	Firmicutes_A	Clostridium_B luticellarii	IV	H--DK	-	NZ_PVXP01000012.1_62	-
Bacteria	RS_GCF_002995845.1	1691940	the six-nif-gene set	Firmicutes_A	Clostridium_B luticellarii	IV	H-KD	-	NZ_PVXP01000016.1_47	-
Bacteria	RS_GCF_002995845.1	1691940	the six-nif-gene set	Firmicutes_A	Clostridium_B luticellarii	IV	H-KD	-	NZ_PVXP01000020.1_32	-
Bacteria	RS_GCF_002995845.1	1691940	the six-nif-gene set	Firmicutes_A	Clostridium_B luticellarii	II	HI1I2DKE(NB)	-	NZ_PVXP01000044.1_1	-
Bacteria	RS_GCF_003208175.1	1121337	the six-nif-gene set	Firmicutes_A	Ruminiclostridium sufflavum	IV	HKDB	-	NZ_QKMR01000011.1_12	-
Bacteria	RS_GCF_003208175.1	1121337	the six-nif-gene set	Firmicutes_A	Ruminiclostridium sufflavum	II	HI1I2DKE(NB)	-	NZ_QKMR01000030.1_3	-
Bacteria	RS_GCF_003260995.1	2184575	the six-nif-gene set	Firmicutes_A	Acetobacterium sp003260995	II	HI1I2DKE(NB)	-	NZ_CP030040.1_2958	-
Bacteria	RS_GCF_003337415.1	1297424	the six-nif-gene set	Firmicutes_A	Anaerobacterium chartisolvens	II	HI1I2DKE(NB)	-	NZ_QPJT01000020.1_28	-
Bacteria	RS_GCF_003363435.1	1812858	the six-nif-gene set	Firmicutes_A	Anaerosacchriphilus polymeriproducens	II	HI1I2DKE(NB)	-	NZ_QRCT01000034.1_294	-
Bacteria	RS_GCF_003432035.1	759821	the six-nif-gene set	Firmicutes_A	Lacrimispora indicum	II	HI1I2DKE(NB)	-	NZ_QOHO01000025.1_83	-
Bacteria	RS_GCF_003833015.1	2487134	the six-nif-gene set	Firmicutes_A	Lacrimispora sp003833015	II	HI1I2DKE(NB)	-	NZ_RJLQ01000001.1_5	-
Bacteria	RS_GCF_004015185.1	2320868	the six-nif-gene set	Firmicutes_A	CT4 sp004015185	II	HI1I2DKE(NB)	-	NZ_CP025746.1_3935	-
Bacteria	RS_GCF_004343465.1	937254	the six-nif-gene set	Firmicutes_A	Thermoanaerobacterium thermosaccharolyticum	II	BHDK-I1I2EN	-	NZ_SMDB01000005.1_126	-
Bacteria	RS_GCF_004345905.1	1734049	the six-nif-gene set	Firmicutes_A	Serpentinicella alkaliphila	II	HI1I2DKENB	-	NZ_SLYC01000008.1_58	-
Bacteria	RS_GCF_004346165.1	1796634	the six-nif-gene set	Firmicutes_A	Muricomes intestini	II	HI1I2DKE(NB)	-	NZ_SLZZ01000007.1_80	-
Bacteria	RS_GCF_006742065.1	1492	the six-nif-gene set	Firmicutes_A	Clostridium butyricum	II	HI1I2DKE(NB)	-	NZ_AP019717.1_418	-
Bacteria	RS_GCF_007115085.1	2571128	the six-nif-gene set	Firmicutes_A	Clostridium sp007115085	II	HI1I2DKE(NB)	-	SULK01000010.1_118	-
Bacteria	RS_GCF_900095725.1	1892843	the six-nif-gene set	Firmicutes_A	FMMP01 sp900095725	II	HI1I2DKE(NB)	-	NZ_FMMP01000015.1_254	-
Bacteria	RS_GCF_900111235.1	99656	the six-nif-gene set	Firmicutes_A	Clostridium_N fimetarium	II	HI1I2DKE(NB)	-	NZ_FOJI01000013.1_57	-
Bacteria	RS_GCF_900128885.1	1120975	the six-nif-gene set	Firmicutes_A	Alkalibacter saccharofermentans	II	HI1I2DKENB	-	NZ_FQTU01000001.1_9	-
Bacteria	RS_GCF_900129965.1	1121316	the six-nif-gene set	Firmicutes_A	Clostridium_AF grantii	II	HI1I2DKEB	-	NZ_FQXM01000009.1_72	-
Bacteria	RS_GCF_900130055.1	1121320	the six-nif-gene set	Firmicutes_A	Clostridium_T intestinale	II	HI1I2DKE(NB)	-	NZ_FQXU01000006.1_177	-
Bacteria	RS_GCF_900130055.1	1121320	the six-nif-gene set	Firmicutes_A	Clostridium_T intestinale	anf	anfHGDK	-	NZ_FQXU01000020.1_41	-
Bacteria	RS_GCF_900130065.1	1123282	the six-nif-gene set	Firmicutes_A	Sporobacter termitidis	IV Nfl	BH-KD	-	NZ_FQXV01000001.1_225	-
Bacteria	RS_GCF_900130065.1	1123282	the six-nif-gene set	Firmicutes_A	Sporobacter termitidis	II	HI1I2DKE(NB)	-	NZ_FQXV01000005.1_191	-
Bacteria	RS_GCF_900141895.1	1122934	the six-nif-gene set	Firmicutes_A	Parasporobacterium paucivorans	II	HI1I2DKEB	-	NZ_FQYT01000018.1_43	-
Bacteria	RS_GCF_900142005.1	1121476	the six-nif-gene set	Firmicutes_A	Dethiosulfatibacter aminovorans	II	HI1I2DKENB	-	NZ_FQZL01000005.1_295	-
Bacteria	RS_GCF_900142215.1	1121322	the six-nif-gene set	Firmicutes_A	Anaerocolumna jejuensis	IV	H--XKD	-	NZ_FRAC01000008.1_111	-
Bacteria	RS_GCF_900142215.1	1121322	the six-nif-gene set	Firmicutes_A	Anaerocolumna jejuensis	II	HI1I2DKE(NB)	-	NZ_FRAC01000032.1_36	-
Bacteria	RS_GCF_900142215.1	1121322	the six-nif-gene set	Firmicutes_A	Anaerocolumna jejuensis	anf	anfHI1I2DGKB	-	NZ_FRAC01000010.1_250	-
Bacteria	RS_GCF_900142955.1	1120996	the six-nif-gene set	Firmicutes_A	Anaerosporobacter mobilis	IV	HDK	-	NZ_FRCP01000006.1_273	-
Bacteria	RS_GCF_900142955.1	1120996	the six-nif-gene set	Firmicutes_A	Anaerosporobacter mobilis	II	HI1I2DKEB	-	NZ_FRCP01000009.1_180	-
Bacteria	RS_GCF_900143645.1	1121345	the six-nif-gene set	Firmicutes_A	Anaerocolumna xylanovorans	II	HI1I2DKE(NB)	-	NZ_FRFD01000010.1_269	-
Bacteria	RS_GCF_900155545.1	1805471	the six-nif-gene set	Firmicutes_A	Lacrimispora sp900155545	IV	HKD	-	NZ_LT732526.1_454	-
Bacteria	RS_GCF_900155545.1	1805471	the six-nif-gene set	Firmicutes_A	Lacrimispora sp900155545	II	HI1I2DKE(NB)	-	NZ_LT732525.1_392	-
Bacteria	RS_GCF_900176305.1	1121291	the six-nif-gene set	Firmicutes_A	Clostridium_I acidisoli	IV Nfl	H--KD	-	NZ_FWXH01000019.1_3	-
Bacteria	RS_GCF_900176305.1	1121291	the six-nif-gene set	Firmicutes_A	Clostridium_I acidisoli	II	HI1I2DKE(NB)	-	NZ_FWXH01000008.1_49	-
Bacteria	RS_GCF_900184995.1	2002841	the six-nif-gene set	Firmicutes_A	Lachnotalea sp900184995	IV	BHDK	-	NZ_LT860097.1_138	-
Bacteria	RS_GCF_900184995.1	2002841	the six-nif-gene set	Firmicutes_A	Lachnotalea sp900184995	II	HI1I2DKE(NB)	-	NZ_LT860098.1_214	-
Bacteria	RS_GCF_900186535.1	1944642	the six-nif-gene set	Firmicutes_A	Anaerotruncus massiliensis_A	II	HI1I2DKEB	-	NZ_FYDE01000004.1_709	-
Bacteria	RS_GCF_900538275.1	2173034	the six-nif-gene set	Firmicutes_A	Petrocella atlantisensis	II	HI1I2DKENB	-	NZ_LR130778.1_2255	-
Bacteria	GB_GCA_000681355.2	1487582	the six-nif-gene set	Firmicutes_B	SCADC1-2-3 sp000681355	II	HI1I2DKENB	-	JJNX02000025.1_4	-
Bacteria	GB_GCA_000770645.1	1536651	the six-nif-gene set	Firmicutes_B	Desulfosporosinus sp000770645	I	I1I2HDKENB	-	JQID01000095.1_11	-
Bacteria	GB_GCA_000802095.1	1531961	the six-nif-gene set	Firmicutes_B	BRHc4a sp000802095	II	HI1I2DKENB	-	JUEB01000015.1_21	-
Bacteria	GB_GCA_000961575.1	1629715	the six-nif-gene set	Firmicutes_B	BRH-c8a|sp000961575	II	HI1I2DKENB	-	LADP01000032.1_43	-
Bacteria	GB_GCA_000961585.1	1629716	the six-nif-gene set	Firmicutes_B	BRHc4a sp000961585	II	HI1I2DKENB	-	LADN01000053.1_49	-
Bacteria	GB_GCA_000961595.1	1629717	the six-nif-gene set	Firmicutes_B	Desulfocucumis sp000961595	II	HI1I2DKENB	-	LADO01000055.1_78	-
Bacteria	GB_GCA_001516045.1	1734396	the six-nif-gene set	Firmicutes_B	Desulfosporosinus sp001516045	I	I1I2HDKENX	-	LOEW01000092.1_15	-
Bacteria	GB_GCA_002067965.1	1811695	the six-nif-gene set	Firmicutes_B	MVRN01 sp002067965	II	HI1I2DKENB	-	MVRN01000118.1_10	-
Bacteria	GB_GCA_002397275.1	1947680	the six-nif-gene set	Firmicutes_B	Syntrophaceticus sp002397275	II	HI1I2DKENB	-	DHAA01000074.1_26	-
Bacteria	GB_GCA_002398825.1	1947626	the six-nif-gene set	Firmicutes_B	DTU019 sp002398825	II	HI1I2DKENB	-	DHBS01000007.1_83	-
Bacteria	GB_GCA_002413075.1	1946412	the six-nif-gene set	Firmicutes_B	Desulfosporosinus sp002413075	I	I1I2HDKENX-B	-	DHWG01000082.1_9	-
Bacteria	GB_GCA_002840165.1	2013789	the six-nif-gene set	Firmicutes_B	GW-Firmicutes-8|sp002840165	II	HI1I2DKENB	-	PGZN01000004.1_39	-
Bacteria	GB_GCA_002840275.1	2013775	the six-nif-gene set	Firmicutes_B	W-Firmicutes-14|sp002840275	II	HI1I2DKENB	-	PHAB01000006.1_12	-
Bacteria	GB_GCA_004369205.1	78350	the six-nif-gene set	Firmicutes_B	Pelotomaculum_C schinkii	I	I1I2HDKENX-BB	-	QFGA01000001.1_1035	-
Bacteria	GB_GCA_007123515.1	2044939	the six-nif-gene set	Firmicutes_B	SKKY01 sp007123515	II	HI1I2DKENB	-	SKKY01000061.1_8	-
Bacteria	RS_GCF_000016165.1	349161	the six-nif-gene set	Firmicutes_B	Desulfotomaculum reducens	II	HI1I2DKENB	-	NC_009253.1_3002	-
Bacteria	RS_GCF_000019165.1	498761	the six-nif-gene set	Firmicutes_B	Heliobacterium_A modesticaldum	I	I1I2HDKENX-B	-	NC_010337.2_989	-
Bacteria	RS_GCF_000021925.1	272564	the six-nif-gene set	Firmicutes_B	Desulfitobacterium hafniense	I	I1I2HDKENX-B	-	NC_011830.1_1044	-
Bacteria	RS_GCF_000024205.1	485916	the six-nif-gene set	Firmicutes_B	Desulfofarcimen acetoxidans	II	HI1I2DKENB	-	NC_013216.1_986	-
Bacteria	RS_GCF_000092405.1	643648	the five-nif-gene set	Firmicutes_B	Syntrophothermus lipocalidus	III	HI1I2DKEB	-	NC_014220.1_2147	-
Bacteria	RS_GCF_000190635.1	645991	the six-nif-gene set	Firmicutes_B	Syntrophobotulus glycolicus	I	I1I2HDKX--ENB	-	NC_015172.1_2811	-
Bacteria	RS_GCF_000190635.1	645991	the six-nif-gene set	Firmicutes_B	Syntrophobotulus glycolicus	anf	anfHI1I2DGK	-	NC_015172.1_2823	-
Bacteria	RS_GCF_000215085.1	696281	the six-nif-gene set	Firmicutes_B	Desulfotomaculum ruminis	II	HI1I2DKENB	-	NC_015589.1_3474	-
Bacteria	RS_GCF_000224515.1	913865	the six-nif-gene set	Firmicutes_B	Desulfosporosinus sp000224515	I	I1I2HDKENB	-	NZ_AGAF01000125.1_10	-
Bacteria	RS_GCF_000224515.1	913865	the six-nif-gene set	Firmicutes_B	Desulfosporosinus sp000224515	anf	anfHI1I2DGKB	-	NZ_AGAF01000212.1_35	-
Bacteria	RS_GCF_000231385.2	768704	the six-nif-gene set	Firmicutes_B	Desulfosporosinus meridiei	I	I1I2HDKENX-B	-	NC_018515.1_3857	-
Bacteria	RS_GCF_000233715.2	767817	the six-nif-gene set	Firmicutes_B	Sporotomaculum gibsoniae	II	HI1I2DKENB	-	NC_021184.1_2329	-
Bacteria	RS_GCF_000235605.1	768706	the six-nif-gene set	Firmicutes_B	Desulfosporosinus orientis	I	I1I2HDKENX-B	-	NC_016584.1_4828	-
Bacteria	RS_GCF_000255115.2	646529	the six-nif-gene set	Firmicutes_B	Desulfosporosinus acidiphilus	I	I1I2HDKENX-B	-	NC_018068.1_3914	-
Bacteria	RS_GCF_000315365.1	1121428	the six-nif-gene set	Firmicutes_B	Desulfotomaculum hydrothermale	II	HI1I2DKENB	-	NZ_CAOS01000003.1_446	-
Bacteria	RS_GCF_000376385.1	1121472	the six-nif-gene set	Firmicutes_B	Desulfurispora thermophila	II	HI1I2DKENB	-	NZ_AQWN01000004.1_179	-
Bacteria	RS_GCF_000429345.1	1121468	the five-nif-gene set	Firmicutes_B	Desulfovirgula thermocuniculi	III	HI1I2DKEB	-	NZ_AUBR01000070.1_3	-
Bacteria	RS_GCF_000430885.1	1121422	the six-nif-gene set	Firmicutes_B	Desulfallas_A alcoholivorax	II	HI1I2DKENB	-	NZ_AUMW01000018.1_51	-
Bacteria	RS_GCF_000746025.1	1449126	the six-nif-gene set	Firmicutes_B	Thermoanaerosceptrum fracticalcis	II	HI1I2DKENB	-	NZ_JQKL01000029.1_4	-
Bacteria	RS_GCF_000765145.1	1487923	the six-nif-gene set	Firmicutes_B	Desulfosporosinus sp000765145	I	I1I2HDKENX-B	-	NZ_JMGA01000028.1_63	-
Bacteria	RS_GCF_000960765.1	1617025	the six-nif-gene set	Firmicutes_B	Desulfosporosinus sp000960765	I	I1I2HDKENX-B	-	NZ_JYNH01000002.1_55	-
Bacteria	RS_GCF_000983115.1	690567	the six-nif-gene set	Firmicutes_B	Syntrophomonas_B zehnderi	II	HI1I2DKE(NB)	-	NZ_CGIH01000027.1_174	-
Bacteria	RS_GCF_001029285.1	476652	the six-nif-gene set	Firmicutes_B	Desulfosporosinus acididurans	I	I1I2HDKENX-B	-	NZ_LDZY01000006.1_164	-
Bacteria	RS_GCF_001029295.1	999898	the six-nif-gene set	Firmicutes_B	CEB3 sp001029295	I	I1I2HDKEN--B	-	NZ_LDXJ01000058.1_156	-
Bacteria	RS_GCF_001263415.1	281456	the six-nif-gene set	Firmicutes_B	Thermincola ferriacetica	II	HI1I2DKENB	-	NZ_LGTE01000008.1_57	-
Bacteria	RS_GCF_001655685.1	1838280	the five-nif-gene set	Firmicutes_B	Desulfotomaculum_G copahuensis	III	HI1I2DKEB	-	NZ_LYVF01000002.1_40	-
Bacteria	RS_GCF_001936615.1	1888891	the six-nif-gene set	Firmicutes_B	Desulfosporosinus sp001936615	I	I1I2HDKENX-B	-	NZ_MLBF01000024.1_42	-
Bacteria	RS_GCF_001950255.1	870242	the five-nif-gene set	Firmicutes_B	Carboxydothermus pertinax	III	HI1I2DKEB	-	NZ_BDJK01000055.1_53	-
Bacteria	RS_GCF_001950325.1	661089	the five-nif-gene set	Firmicutes_B	Carboxydothermus islandicus	III	HI1I2DKEB	-	NZ_BDJL01000005.1_22	-
Bacteria	RS_GCF_002005145.1	1833852	the six-nif-gene set	Firmicutes_B	Desulfotomaculum ferrireducens	II	HI1I2DKENB	-	NZ_CP019698.1_1964	-
Bacteria	RS_GCF_002196705.1	1969835	the six-nif-gene set	Firmicutes_B	Desulfosporosinus sp002196705	I	I1I2HDKENX-B	-	NZ_NADJ01000040.1_392	-
Bacteria	RS_GCF_002196705.1	1969835	the six-nif-gene set	Firmicutes_B	Desulfosporosinus sp002196705	anf	anfHI1I2DGK	-	NZ_NADJ01000015.1_7	-
Bacteria	RS_GCF_002933875.1	1898651	the six-nif-gene set	Firmicutes_B	Desulfocucumis palustris	II	HI1I2DKE(NB)	-	NZ_BFAV01000073.1_47	-
Bacteria	RS_GCF_003054495.1	178899	the six-nif-gene set	Firmicutes_B	Carboxydocella thermautotrophica	II	HDKENI1I2B	-	NZ_CP028514.1_2327	-
Bacteria	RS_GCF_004369225.1	258475	the six-nif-gene set	Firmicutes_B	Pelotomaculum_B propionicicum	II	HI1I2DKENB	-	NZ_QFFZ01000025.1_39	-
Bacteria	RS_GCF_004766045.1	2018669	the six-nif-gene set	Firmicutes_B	Desulfosporosinus fructosivorans	I	I1I2HDKENX-B	-	NZ_SPQQ01000001.1_445	-
Bacteria	RS_GCF_004766055.1	2560027	the six-nif-gene set	Firmicutes_B	Desulfosporosinus sp004766055	I	I1I2HDKENX-B	-	NZ_SPQR01000006.1_23	-
Bacteria	RS_GCF_900100785.1	1121419	the six-nif-gene set	Firmicutes_B	Desulfosporosinus hippei	I	I1I2HDKENX-B	-	NZ_FNCP01000001.1_339	-
Bacteria	RS_GCF_900113335.1	1121424	the six-nif-gene set	Firmicutes_B	Desulfallas_A arcticus	II	HI1I2DKENB	-	NZ_FOOX01000003.1_87	-
Bacteria	RS_GCF_900115975.1	1121426	the six-nif-gene set	Firmicutes_B	Desulfallas_B geothermicus	II	HI1I2DKENB	-	NZ_FOYM01000036.1_12	-
Bacteria	RS_GCF_900129195.1	1121429	the six-nif-gene set	Firmicutes_B	Desulfotomaculum putei	II	HI1I2DKENB	-	NZ_FQUY01000008.1_83	-
Bacteria	RS_GCF_900129935.1	1121420	the six-nif-gene set	Firmicutes_B	Desulfosporosinus lacus	I	I1I2HDKENX-B	-	NZ_FQXJ01000004.1_420	-
Bacteria	RS_GCF_900142375.1	1121421	the six-nif-gene set	Firmicutes_B	Desulfotomaculum aeronauticum	II	HI1I2DKENB	-	NZ_FRAR01000012.1_92	-
Bacteria	RS_GCF_900143285.1	1121395	the six-nif-gene set	Firmicutes_B	Desulfitobacterium chlororespirans	IV	BH--KD	-	NZ_FRDN01000003.1_272	-
Bacteria	RS_GCF_900143285.1	1121395	the six-nif-gene set	Firmicutes_B	Desulfitobacterium chlororespirans	IV	HKD--B	-	NZ_FRDN01000005.1_340	-
Bacteria	RS_GCF_900143285.1	1121395	the six-nif-gene set	Firmicutes_B	Desulfitobacterium chlororespirans	I	I1I2HDKENX-B	-	NZ_FRDN01000005.1_77	-
Bacteria	RS_GCF_900143285.1	1121395	the six-nif-gene set	Firmicutes_B	Desulfitobacterium chlororespirans	anf	anfHI1I2DGK	-	NZ_FRDN01000007.1_291	-
Bacteria	GB_GCA_002319795.1	1946841	the six-nif-gene set	Firmicutes_C	UBA1796 sp002319795	IV	HBX-KD	-	DCFU01000031.1_202	-
Bacteria	GB_GCA_002319795.1	1946841	the six-nif-gene set	Firmicutes_C	UBA1796 sp002319795	II	HI1I2DKE(NB)	-	DCFU01000034.1_51	-
Bacteria	GB_GCA_002319815.1	1946842	the six-nif-gene set	Firmicutes_C	UBA1799 sp002319815	II	HI1I2DKEB	-	DCFR01000082.1_7	-
Bacteria	GB_GCA_002411145.1	1948050	the six-nif-gene set	Firmicutes_C	UBA11029 sp002411145	IV	B-HDK	-	DHRA01000057.1_22	-
Bacteria	GB_GCA_002411145.1	1948050	the six-nif-gene set	Firmicutes_C	UBA11029 sp002411145	IV	BHKD	-	DHRA01000016.1_22	-
Bacteria	GB_GCA_002411145.1	1948050	the six-nif-gene set	Firmicutes_C	UBA11029 sp002411145	I	I1I2HDKX-ENB	-	DHRA01000077.1_20	-
Bacteria	GB_GCA_002434245.1	365349	the six-nif-gene set	Firmicutes_C	Pelosinus fermentans_B	II	HI1I2DKENB	-	DJJR01000052.1_79	-
Bacteria	GB_GCA_002434245.1	365349	the six-nif-gene set	Firmicutes_C	Pelosinus fermentans_B	anf	anfHI1I2DGKB	-	DJJR01000063.1_30	-
Bacteria	GB_GCA_900550105.1	652451	the six-nif-gene set	Firmicutes_C	UMGS1260 sp900550105	II	HI1I2DKENB	-	URQW01000020.1_13	-
Bacteria	RS_GCF_000271485.2	1122947	the six-nif-gene set	Firmicutes_C	Pelosinus fermentans	anf	anfHI1I2DGKB	-	NZ_AKVN02000001.1_1161	-
Bacteria	RS_GCF_000271665.2	1192197	the six-nif-gene set	Firmicutes_C	Pelosinus fermentans_A	anf	anfHI1I2DGKB	-	NZ_CP010978.1_1010	-
Bacteria	RS_GCF_000374545.1	1120992	the six-nif-gene set	Firmicutes_C	Anaeromusa acidaminophila	II	HI1I2DKENB	-	NZ_KB894582.1_18	-
Bacteria	RS_GCF_000381065.1	1123511	the six-nif-gene set	Firmicutes_C	Propionispira raffinosivorans	IV	B-HDK	-	NZ_KB905848.1_88	-
Bacteria	RS_GCF_000381065.1	1123511	the six-nif-gene set	Firmicutes_C	Propionispira raffinosivorans	II	HI1I2DKE(NB)	-	NZ_KB905847.1_69	-
Bacteria	RS_GCF_000381065.1	1123511	the six-nif-gene set	Firmicutes_C	Propionispira raffinosivorans	anf	anfHI1I2DGK	-	NZ_KB905840.1_16	-
Bacteria	RS_GCF_000445445.1	1123288	the six-nif-gene set	Firmicutes_C	Sporomusa ovata	II	BHI1I2DKENB	-	NZ_ASXP01000002.1_39	-
Bacteria	RS_GCF_000725345.1	484770	the six-nif-gene set	Firmicutes_C	Pelosinus sp000725345	IV	BH--DK	-	NZ_CP008852.1_2839	-
Bacteria	RS_GCF_001045675.1	1122219	the six-nif-gene set	Firmicutes_C	Megasphaera cerevisiae	anf	anfHKGD	-	NZ_LEKT01000060.1_16	-
Bacteria	RS_GCF_001298735.1	1677858	the six-nif-gene set	Firmicutes_C	CYSP01 sp001298735	II	HI1I2DKENB	-	NZ_CYSP01000014.1_42	-
Bacteria	RS_GCF_001298735.1	1677858	the six-nif-gene set	Firmicutes_C	CYSP01 sp001298735	anf	anfHDGK	-	NZ_CYSP01000025.1_16	-
Bacteria	RS_GCF_001611555.1	1794912	the six-nif-gene set	Firmicutes_C	Anaerosporomusa subterranea	II	HI1I2DKENB	-	NZ_LSGP01000001.1_112	-
Bacteria	RS_GCF_001941975.1	1337886	the six-nif-gene set	Firmicutes_C	Sporomusa sphaeroides	II	HI1I2DKENB	-	NZ_LSLJ01000002.1_18	-
Bacteria	RS_GCF_002257705.1	1123289	the six-nif-gene set	Firmicutes_C	Sporomusa silvacetica	II	HI1I2DKENB	-	NZ_LSLK01000061.1_20	-
Bacteria	RS_GCF_003990955.1	1917525	the six-nif-gene set	Firmicutes_C	Dendrosporobacter sp003990955	IV	HB--DK	-	NZ_BIFV01000001.1_35	-
Bacteria	RS_GCF_003990955.1	1917525	the six-nif-gene set	Firmicutes_C	Dendrosporobacter sp003990955	IV	HDK	-	NZ_BIFV01000001.1_62	-
Bacteria	RS_GCF_003990955.1	1917525	the six-nif-gene set	Firmicutes_C	Dendrosporobacter sp003990955	II	HI1I2DKENB	-	NZ_BIFV01000005.1_12	-
Bacteria	RS_GCF_003990955.1	1917525	the six-nif-gene set	Firmicutes_C	Dendrosporobacter sp003990955	anf	anfH1I2DGK-B	-	NZ_BIFV01000009.1_35	-
Bacteria	RS_GCF_004339805.1	244830	the six-nif-gene set	Firmicutes_C	Anaerospora hongkongensis	II	HI1I2DKENB	-	NZ_SLUI01000005.1_202	-
Bacteria	RS_GCF_900101845.1	112900	the six-nif-gene set	Firmicutes_C	Sporomusa acidovorans	II	HI1I2DKENB	-	NZ_FNAM01000002.1_37	-
Bacteria	RS_GCF_900104455.1	146817	the six-nif-gene set	Firmicutes_C	Dendrosporobacter quercicolus	IV	HB--DK	-	NZ_FNHB01000003.1_152	-
Bacteria	RS_GCF_900104455.1	146817	the six-nif-gene set	Firmicutes_C	Dendrosporobacter quercicolus	II	HI1I2DKENB	-	NZ_FNHB01000005.1_232	-
Bacteria	RS_GCF_900104455.1	146817	the six-nif-gene set	Firmicutes_C	Dendrosporobacter quercicolus	anf	anfHI1I2DGK-B	-	NZ_FNHB01000004.1_32	-
Bacteria	RS_GCF_900109225.1	84035	the six-nif-gene set	Firmicutes_C	Propionispira arboris	IV	B-H-DK	-	NZ_FNZK01000013.1_57	-
Bacteria	RS_GCF_900109225.1	84035	the six-nif-gene set	Firmicutes_C	Propionispira arboris	II	HI1I2DKE(NB)	-	NZ_FNZK01000009.1_79	-
Bacteria	RS_GCF_900109225.1	84035	the six-nif-gene set	Firmicutes_C	Propionispira arboris	anf	anfHI1I2DGK	-	NZ_FNZK01000024.1_41	-
Bacteria	RS_GCF_900110485.1	112903	the six-nif-gene set	Firmicutes_C	Propionispora vibrioides	IV	HB--DK	-	NZ_FODY01000016.1_34	-
Bacteria	RS_GCF_900110485.1	112903	the six-nif-gene set	Firmicutes_C	Propionispora vibrioides	IV	HDK	-	NZ_FODY01000029.1_45	-
Bacteria	RS_GCF_900110485.1	112903	the six-nif-gene set	Firmicutes_C	Propionispora vibrioides	II	HI1I2DKENB	-	NZ_FODY01000019.1_4	-
Bacteria	RS_GCF_900110485.1	112903	the six-nif-gene set	Firmicutes_C	Propionispora vibrioides	anf	anfHDGK--BI1I2	-	NZ_FODY01000003.1_29	-
Bacteria	RS_GCF_900114615.1	1123291	the six-nif-gene set	Firmicutes_C	Pelosinus propionicus	II	HI1I2DKENB	-	NZ_FOTS01000010.1_105	-
Bacteria	RS_GCF_900114615.1	1123291	the six-nif-gene set	Firmicutes_C	Pelosinus propionicus	anf	anfHI1I2DGKB	-	NZ_FOTS01000037.1_16	-
Bacteria	RS_GCF_900176355.1	112901	the six-nif-gene set	Firmicutes_C	Sporomusa malonica	II	HI1I2DKENB	-	NZ_FWXI01000023.1_75	-
Bacteria	RS_GCF_900476375.1	1351585	the six-nif-gene set	Firmicutes_C	Lucifera butyrica	II	HI1I2DKENB	-	NZ_UPPP01000074.1_60	-
Bacteria	RS_GCF_900476375.1	1351585	the six-nif-gene set	Firmicutes_C	Lucifera butyrica	vnf	vnfHI1I2DGKENB	-	NZ_UPPP01000127.1_89	-
Bacteria	RS_GCF_000174415.1	555088	the six-nif-gene set	Firmicutes_D	Dethiobacter alkaliphilus	II	HI1I2DKENB	-	NZ_ACJM01000023.1_11	-
Bacteria	RS_GCF_000379025.1	926561	the six-nif-gene set	Firmicutes_F	Orenia marismortui	II	HI1I2DKENB	-	NZ_KB900617.1_258	-
Bacteria	RS_GCF_001693735.1	1413210	the six-nif-gene set	Firmicutes_F	Orenia metallireducens	II	HI1I2DKEN-B	-	NZ_LWDV01000008.1_483	-
Bacteria	RS_GCF_003001995.1	1413210	the six-nif-gene set	Firmicutes_F	Orenia metallireducens_B	II	HI1I2DKEN-B	-	NZ_PVNB01000007.1_65	-
Bacteria	RS_GCF_003053565.1	43595	the six-nif-gene set	Firmicutes_F	Halanaerobium saccharolyticum_B	II	HI1I2DKENB	-	NZ_QAXS01000013.1_47	-
Bacteria	RS_GCF_003259895.1	43595	the six-nif-gene set	Firmicutes_F	Halanaerobium saccharolyticum_A	II	HI1I2DKENB	-	NZ_QLME01000002.1_97	-
Bacteria	RS_GCF_003953885.1	2382161	the six-nif-gene set	Firmicutes_F	Halocella sp003953885	II	HI1I2DKENB	-	NZ_CP032760.1_1202	-
Bacteria	RS_GCF_004362045.1	43595	the six-nif-gene set	Firmicutes_F	Halanaerobium saccharolyticum_C	II	HI1I2DKENB	-	NZ_SNWX01000002.1_25	-
Bacteria	RS_GCF_900114545.1	29563	the six-nif-gene set	Firmicutes_F	Halanaerobium salsuginis	II	HI1I2DKENB	-	NZ_FOTI01000014.1_22	-
Bacteria	RS_GCF_004340685.1	1082276	the six-nif-gene set	Firmicutes_G	Hydrogenispora ethanolica	II	HI1I2DKENB	-	NZ_SLUN01000019.1_21	-
Bacteria	RS_GCF_000165505.1	572544	the six-nif-gene set	Fusobacteriota	Ilyobacter polytropus	II	HI1I2DKENB	-	NC_014632.1_1424	-
Bacteria	GB_GCA_003159495.1	2052330	the six-nif-gene set	Goldbacteria	Bog-1181 sp003159495	IV	HDK	-	PLPI01000066.1_6	-
Bacteria	GB_GCA_003159495.1	2052330	the six-nif-gene set	Goldbacteria	Bog-1181 sp003159495	II	HI1I2DKENB	-	PLPI01000144.1_14	-
Bacteria	GB_GCA_003242895.1	2053573	the six-nif-gene set	Margulisbacteria	GWF2-39-127 sp003242895	II	HI1I2DKENB	-	QKMY01000053.1_32	-
Bacteria	GB_GCA_000739515.1	1499966	the six-nif-gene set	Moduliflexota	Moduliflexus flocculans	II	HI1I2DKENB	-	DF820458.1_517	-
Bacteria	GB_GCA_003158395.1	2026763	the six-nif-gene set	Myxococcota	Fen-1137 sp003158395	I	HDKEN	-	PMIX01000254.1_39	-
Bacteria	GB_GCA_003235365.1	2026735	the six-nif-gene set	Myxococcota	SZUA-265 sp003235365	I	HDKTENX	-	QJWJ01000429.1_38	-
Bacteria	RS_GCF_000964525.1	1300915	the six-nif-gene set	Myxococcota	Anaeromyxobacter sp000964525	I	BHDK(EN)X	-	NZ_BAZG01000015.1_38	-
Bacteria	GB_GCA_002339325.1	1952978	the six-nif-gene set	Nitrospirota	Thermodesulfovibrio sp002339325	I	HDK(EN)XI1I2B	-	DDKK01000010.1_70	-
Bacteria	GB_GCA_003170655.1	2026770	the six-nif-gene set	Nitrospirota	Fen-1308 sp003170655	I	HD-K(EN)	-	PMYY01000094.1_15	-
Bacteria	RS_GCF_000020985.1	289376	the six-nif-gene set	Nitrospirota	Thermodesulfovibrio yellowstonii	I	HDK(EN)XI1I2B	-	NC_011296.1_1645	-
Bacteria	RS_GCF_000284315.1	1162668	the six-nif-gene set	Nitrospirota_A	Leptospirillum ferrooxidans	I	HDKENX-B--I1I2	-	NC_017094.1_2368	-
Bacteria	GB_GCA_002704825.1	2026777	the six-nif-gene set	Planctomycetota	UBA7800 sp002704825	II	HDKENB	-	PAIY01000058.1_3	-
Bacteria	GB_GCA_003245715.1	1869227	the six-nif-gene set	Planctomycetota	SZUA-421 sp003245715	II	HI1I2DKENB	-	QKCJ01000049.1_162	-
Bacteria	GB_GCA_007121535.1	2026779	the six-nif-gene set	Planctomycetota	SKKK01 sp007121535	II	HDKENB	-	SKKK01000483.1_2	-
Bacteria	GB_GCA_007124535.1	2026779	the six-nif-gene set	Planctomycetota	SLMF01 sp007124535	II	HI1I2DKENB	-	SLEY01000464.1_20	-
Bacteria	GB_GCA_000517005.1	420324	the six-nif-gene set	Proteobacteria	Microvirga lupini	I	HDKENX	-	KI911947.1_177	-
Bacteria	GB_GCA_001770725.1	1797552	the six-nif-gene set	Proteobacteria	Aquabacterium sp001770725	I	HDK-ENX	-	MERU01000006.1_361	-
Bacteria	GB_GCA_001802655.1	1798415	the six-nif-gene set	Proteobacteria	Thiobacillus sp001802655	I	HDK-ENX	-	MGZO01000020.1_16	-
Bacteria	GB_GCA_001898825.1	1895778	the six-nif-gene set	Proteobacteria	Magnetospirillum sp001898825	I	HDKENX	-	MKVK01000018.1_21	-
Bacteria	GB_GCA_002256995.1	1970521	the six-nif-gene set	Proteobacteria	Thiobacillus sp002256995	I	HDKENX	-	NCGX01000016.1_44	-
Bacteria	GB_GCA_002340345.1	1948368	the six-nif-gene set	Proteobacteria	UBA2562 sp002340345	I	HDKENX	-	DDLW01000155.1_1	-
Bacteria	GB_GCA_002347615.1	1953084	the six-nif-gene set	Proteobacteria	UBA2239 sp002347615	I	HDK--ENX	-	DDYH01000026.1_20	-
Bacteria	GB_GCA_002435715.1	1952862	the six-nif-gene set	Proteobacteria	Magnetospirillum sp002435715	I	HDKENX	-	DISD01000044.1_49	-
Bacteria	GB_GCA_002784065.1	1974027	the six-nif-gene set	Proteobacteria	Sulfuricella sp002784065	I	HDKENX	-	PFJY01000119.1_21	-
Bacteria	GB_GCA_002796995.1	391	the six-nif-gene set	Proteobacteria	Allorhizobium sp002796995	I	HDK--ENX	-	PEKW01000007.1_407	-
Bacteria	GB_GCA_002842435.1	2013700	the six-nif-gene set	Proteobacteria	UBA6140 sp002842435	I	HDK-ENX	-	PHCX01000007.1_9	-
Bacteria	GB_GCA_002862095.1	2056219	the six-nif-gene set	Proteobacteria	Methylocystis sp002862095	I	HDKENX	-	PHSQ01000003.1_278	-
Bacteria	GB_GCA_002897635.1	2005719	the six-nif-gene set	Proteobacteria	BMS3Bbin11 sp002897635	I	HDKXENX	-	BDTD01000018.1_18	-
Bacteria	GB_GCA_002897735.1	2005736	the six-nif-gene set	Proteobacteria	BMS3Abin12 sp002897735	I	HDKENX	-	BDTW01000015.1_65	-
Bacteria	GB_GCA_002929055.1	1911079	the six-nif-gene set	Proteobacteria	Methylocystis sp002929055	I	HDKENX	-	PERY01000011.1_66	-
Bacteria	GB_GCA_003133245.1	50421	the six-nif-gene set	Proteobacteria	Rhodoferax sp003133245	I	HDKENX	-	PKWM01000026.1_66	-
Bacteria	GB_GCA_003134075.1	2052174	the six-nif-gene set	Proteobacteria	Methylocystis sp003134075	I	HDKENX	-	PLAI01000141.1_64	-
Bacteria	GB_GCA_003152255.1	2052174	the six-nif-gene set	Proteobacteria	Methylocystis sp003152255	I	HDKEN	-	PLZT01000187.1_7	-
Bacteria	GB_GCA_003158255.1	1898103	the six-nif-gene set	Proteobacteria	Fen-999 sp003158255	I	HDK	-	PMIH01000288.1_16	-
Bacteria	GB_GCA_003605115.1	2093374	the six-nif-gene set	Proteobacteria	QZKY01 sp003605115	I	HDKENX	-	QZKY01000011.1_54	-
Bacteria	GB_GCA_003963125.1	1909294	the six-nif-gene set	Proteobacteria	AWTP1-13 sp003963125	I	HDKENX	-	RXJK01000217.1_29	-
Bacteria	GB_GCA_004017535.1	1871066	the six-nif-gene set	Proteobacteria	Mesorhizobium sp004017535	I	HDKENX	-	SAJS01000021.1_53	-
Bacteria	GB_GCA_004020105.1	1871066	the six-nif-gene set	Proteobacteria	Mesorhizobium sp004020105	I	HDKENX	-	SAPN01000008.1_145	-
Bacteria	GB_GCA_004020315.1	1871066	the six-nif-gene set	Proteobacteria	Mesorhizobium sp004020315	I	HDKENX	-	SAQG01000030.1_60	-
Bacteria	GB_GCA_004020365.1	1871066	the six-nif-gene set	Proteobacteria	Mesorhizobium sp004020365	I	HDKENX	-	SAQR01000020.1_36	-
Bacteria	GB_GCA_004020545.1	1871066	the six-nif-gene set	Proteobacteria	Mesorhizobium sp004020545	I	HDKENX	-	SAQE01000027.1_50	-
Bacteria	GB_GCA_004020645.1	1871066	the six-nif-gene set	Proteobacteria	Mesorhizobium sp004020645	I	HDKENX	-	SAQL01000028.1_40	-
Bacteria	GB_GCA_004020875.1	1871066	the six-nif-gene set	Proteobacteria	Mesorhizobium sp004020875	I	HDKENX	-	SAPZ01000036.1_6	-
Bacteria	GB_GCA_004292755.1	1913988	the six-nif-gene set	Proteobacteria	RDXE01 sp004292755	I	HDKENX	-	RDXE01000055.1_43	-
Bacteria	GB_GCA_004962245.1	1871066	the six-nif-gene set	Proteobacteria	Mesorhizobium sp004962245	I	HDKENX	-	SUHQ01000035.1_17	-
Bacteria	GB_GCA_004962925.1	1871066	the six-nif-gene set	Proteobacteria	Mesorhizobium sp004962925	I	HDKENX	-	SUEO01000142.1_7	-
Bacteria	GB_GCA_004963905.1	1871066	the six-nif-gene set	Proteobacteria	Mesorhizobium sp004963905	I	HDKENX	-	SUGL01000022.1_65	-
Bacteria	GB_GCA_005063415.1	1871066	the six-nif-gene set	Proteobacteria	Mesorhizobium sp005063415	I	HDKENX	-	SUEG01000023.1_38	-
Bacteria	GB_GCA_900109485.1	1158459	the six-nif-gene set	Proteobacteria	Kosakonia sacchari_B	I	HDK-XENX	-	FOAY01000016.1_71	-
Bacteria	GB_GCA_900465605.1	1909294	the six-nif-gene set	Proteobacteria	Allorhizobium sp900465605	I	HDKENX	-	UBJK01000015.1_102	-
Bacteria	GB_GCA_900466005.1	1909294	the six-nif-gene set	Proteobacteria	Allorhizobium sp900466005	I	HDKENX	-	UEGQ01000002.1_63	-
Bacteria	RS_GCF_000009265.1	216596	the six-nif-gene set	Proteobacteria	Rhizobium leguminosarum_L	I	HDKEN	-	NC_008381.1_159	-
Bacteria	RS_GCF_000009625.1	266835	the six-nif-gene set	Proteobacteria	Mesorhizobium japonicum	I	HDKENX	-	NC_002678.2_4644	-
Bacteria	RS_GCF_000009985.1	342108	the six-nif-gene set	Proteobacteria	Phaeospirillum magneticum	I	HDK--ENX	-	NC_007626.1_1587	-
Bacteria	RS_GCF_000010525.1	438753	the six-nif-gene set	Proteobacteria	Azorhizobium caulinodans	I	HDKENX	-	NC_009937.1_1061	-
Bacteria	RS_GCF_000013365.1	316058	the six-nif-gene set	Proteobacteria	Rhodopseudomonas palustris_J	I	HDKENX	-	NC_007778.1_973	-
Bacteria	RS_GCF_000018545.1	394	the six-nif-gene set	Proteobacteria	Sinorhizobium fredii_A	I	HDKENX	-	NC_000914.2_117	-
Bacteria	RS_GCF_000019365.1	426117	the six-nif-gene set	Proteobacteria	Methylobacterium sp000019365	I	HDKENX	-	NC_010511.1_3490	-
Bacteria	RS_GCF_000021325.1	272568	the six-nif-gene set	Proteobacteria	Gluconacetobacter diazotrophicus	I	HDKENX	-	NC_011365.1_1575	-
Bacteria	RS_GCF_000021485.1	243159	the six-nif-gene set	Proteobacteria	Acidithiobacillus ferrooxidans	I	HDKENX	-	NC_011761.1_1404	-
Bacteria	RS_GCF_000021865.1	272942	the six-nif-gene set	Proteobacteria	Rhodobacter capsulatus_B	IV Nfl	HDK	-	NC_014034.1_2209	-
Bacteria	RS_GCF_000021865.1	272942	the six-nif-gene set	Proteobacteria	Rhodobacter capsulatus_B	anf	anfHDGK	-	NC_014034.1_581	-
Bacteria	RS_GCF_000022085.1	460265	the six-nif-gene set	Proteobacteria	Methylobacterium nodulans	I	HDKENX	-	NC_011894.1_3950	-
Bacteria	RS_GCF_000023065.1	595494	the six-nif-gene set	Proteobacteria	Tolumonas auensis	I	HDKX-ENX	-	NC_012691.1_659	-
Bacteria	RS_GCF_000023185.1	395491	the six-nif-gene set	Proteobacteria	Rhizobium leguminosarum_J	I	HDKEN	-	NC_012848.1_282	-
Bacteria	RS_GCF_000092045.1	347834	the six-nif-gene set	Proteobacteria	Rhizobium etli	I	HDKENX	-	NC_004041.2_195	-
Bacteria	RS_GCF_000172795.2	2020312	the six-nif-gene set	Proteobacteria	Rhizobium sp000172795	I	HDKENX	-	NZ_CP020950.1_283	-
Bacteria	RS_GCF_000175255.2	555217	the six-nif-gene set	Proteobacteria	Zymomonas mobilis	I	HDKENX	-	NC_017262.1_1334	-
Bacteria	RS_GCF_000175935.2	592316	the six-nif-gene set	Proteobacteria	Pantoea sp000175935	I	HDK-XENX	-	NC_014840.1_298	-
Bacteria	RS_GCF_000176015.1	371731	the six-nif-gene set	Proteobacteria	Pseudorhodobacter_B sp000176015	I	HDKENX	-	NZ_ACYY01000009.1_49	-
Bacteria	RS_GCF_000176035.2	536019	the six-nif-gene set	Proteobacteria	Mesorhizobium opportunistum	I	HDKENX	-	NC_015675.1_6350	-
Bacteria	RS_GCF_000178415.2	243261	the six-nif-gene set	Proteobacteria	Paraburkholderia sp000178415	I	HDKENX	-	NZ_JH603159.1_1766	-
Bacteria	RS_GCF_000185905.1	765698	the six-nif-gene set	Proteobacteria	Mesorhizobium ciceri	I	HDKENX	-	NC_014923.1_5783	-
Bacteria	RS_GCF_000188155.2	622637	the six-nif-gene set	Proteobacteria	Methylocystis sp000188155	I	HDKENX	-	NZ_KE124774.1_3718	-
Bacteria	RS_GCF_000192575.1	983920	the six-nif-gene set	Proteobacteria	Novosphingobium nitrogenifigens	I	HDKENX	-	NZ_GL876925.1_61	-
Bacteria	RS_GCF_000214095.2	743299	the six-nif-gene set	Proteobacteria	Acidithiobacillus ferrivorans	I	HDKENX	-	NC_015942.1_1633	-
Bacteria	RS_GCF_000224065.1	765913	the six-nif-gene set	Proteobacteria	Imhoffiella drewsii	anf	anfHI1I2DGK	-	NZ_AFWT01000026.1_4	-
Bacteria	RS_GCF_000230995.2	754035	the six-nif-gene set	Proteobacteria	Mesorhizobium australicum	I	HDKENX	-	NC_019973.1_5727	-
Bacteria	RS_GCF_000241955.1	745277	the six-nif-gene set	Proteobacteria	Rahnella aquatilis	I	HDK-XENX	-	NC_016819.1_109	-
Bacteria	RS_GCF_000244935.1	319003	the six-nif-gene set	Proteobacteria	Bradyrhizobium sp000244935	I	DKENX--H	-	NZ_JH600073.1_5383	-
Bacteria	RS_GCF_000255535.1	1151116	the six-nif-gene set	Proteobacteria	Rahnella aquatilis_B	I	HDK-XENX	-	NC_017773.1_27	-
Bacteria	RS_GCF_000262405.1	864069	the six-nif-gene set	Proteobacteria	Microvirga lotononidis	I	HDKENX	-	NZ_JH660636.1_132	-
Bacteria	RS_GCF_000265205.3	1185652	the six-nif-gene set	Proteobacteria	Sinorhizobium fredii_B	I	HDKEN	-	NT_187151.1_120	-
Bacteria	RS_GCF_000272475.1	555793	the six-nif-gene set	Proteobacteria	Novosphingobium sp000272475	I	HDKENX	-	NZ_AKFJ01000028.1_60	-
Bacteria	RS_GCF_000280495.2	1177180	the six-nif-gene set	Proteobacteria	Kosakonia radicincitans	anf	anfHDGK	-	NZ_CP018016.1_2212	-
Bacteria	RS_GCF_000283235.1	1134912	the six-nif-gene set	Proteobacteria	Methylocystis parvus	vnf	vnfH-DGK	-	NZ_AJTV01000023.1_11	-
Bacteria	RS_GCF_000284255.1	983917	the six-nif-gene set	Proteobacteria	Rubrivivax gelatinosus_A	IV	HDK	-	NC_017075.1_2475	-
Bacteria	RS_GCF_000284375.1	1037409	the six-nif-gene set	Proteobacteria	Bradyrhizobium japonicum	I	DKENX--H	-	NC_017249.1_7903	-
Bacteria	RS_GCF_000292525.1	1132836	the six-nif-gene set	Proteobacteria	Rhizobium sp000292525	I	HDKENX	-	NZ_AEYF01000053.1_64	-
Bacteria	RS_GCF_000293785.1	1187851	the six-nif-gene set	Proteobacteria	Rhodoplanes sp000293785	anf	anfHDGK	-	NZ_AKZI01000081.1_39	-
Bacteria	RS_GCF_000294655.1	1150626	the six-nif-gene set	Proteobacteria	Phaeospirillum molischianum	anf	anfHDGK	-	NZ_CAHP01000020.1_252	-
Bacteria	RS_GCF_000298315.2	990285	the six-nif-gene set	Proteobacteria	Rhizobium grahamii	I	HDKENX	-	NZ_AEYE02000038.1_18	-
Bacteria	RS_GCF_000300455.3	1235834	the six-nif-gene set	Proteobacteria	Kosakonia sacchari	I	HDK-XENX	-	NZ_CP007215.2_2369	-
Bacteria	RS_GCF_000300975.2	864073	the six-nif-gene set	Proteobacteria	Herbaspirillum frisingense	I	HDKENX	-	NZ_AEEC02000010.1_118	-
Bacteria	RS_GCF_000304315.1	187303	the six-nif-gene set	Proteobacteria	Methylocystis sp000304315	I	HDKENX	-	NC_018485.1_2596	-
Bacteria	RS_GCF_000307775.2	1218352	the six-nif-gene set	Proteobacteria	Pseudomonas_A stutzeri_B	I	HDKENX	-	NZ_KK020677.1_671	-
Bacteria	RS_GCF_000312665.1	1211777	the six-nif-gene set	Proteobacteria	Rhizobium mesoamericanum	I	HDKENX	-	NZ_HF536778.1_77	-
Bacteria	RS_GCF_000315795.1	1238182	the six-nif-gene set	Proteobacteria	Caenispirillum salinarum	I	HDKENX	-	NZ_ANHY01000007.1_47	-
Bacteria	RS_GCF_000330885.1	698761	the six-nif-gene set	Proteobacteria	Rhizobium tropici	I	HDKENX	-	NC_020061.1_289	-
Bacteria	RS_GCF_000333275.1	95605	the six-nif-gene set	Proteobacteria	Nitrospirillum sp000333275	I	HDKENB	-	NZ_BACU01000079.1_34	-
Bacteria	RS_GCF_000333455.1	95607	the six-nif-gene set	Proteobacteria	Rhodopseudomonas sp000333455	I	HDKENX	-	NZ_BADD01000366.1_2	-
Bacteria	RS_GCF_000344805.1	1245469	the six-nif-gene set	Proteobacteria	Bradyrhizobium oligotrophicum	I	HDKENX	-	NC_020453.1_2237	-
Bacteria	RS_GCF_000349945.1	748247	the six-nif-gene set	Proteobacteria	Aromatoleum sp000349945	I	HDKENX	-	NC_020516.1_4002	-
Bacteria	RS_GCF_000350085.1	1297569	the six-nif-gene set	Proteobacteria	Mesorhizobium metallidurans	I	HDKENX	-	NZ_CAUM01000170.1_24	-
Bacteria	RS_GCF_000359125.1	1297570	the six-nif-gene set	Proteobacteria	Mesorhizobium sp000359125	I	HDKENX	-	NZ_CAAF010000045.1_52	-
Bacteria	RS_GCF_000359745.1	363754	the six-nif-gene set	Proteobacteria	Rhizobium freirei	I	HDKENX	-	NZ_AQHN01000086.1_85	-
Bacteria	RS_GCF_000375585.1	1041151	the six-nif-gene set	Proteobacteria	Sinorhizobium meliloti_A	I	HDKENX	-	NZ_AQWP01000008.1_13	-
Bacteria	RS_GCF_000378985.1	1057002	the six-nif-gene set	Proteobacteria	Sinorhizobium sp000378985	I	HDKENX	-	NZ_KB905371.1_278	-
Bacteria	RS_GCF_000379125.1	136993	the six-nif-gene set	Proteobacteria	Methylosinus sp000379125	I	HDKENX	-	NZ_KB900626.1_3665	-
Bacteria	RS_GCF_000380335.1	1283330	the six-nif-gene set	Proteobacteria	Azotobacter vinelandii	I	HDK--ENX	-	NC_021149.1_128	-
Bacteria	RS_GCF_000380335.1	1283330	the six-nif-gene set	Proteobacteria	Azotobacter vinelandii	anf	anfHDGK	-	NC_021149.1_4512	-
Bacteria	RS_GCF_000380335.1	1283330	the six-nif-gene set	Proteobacteria	Azotobacter vinelandii	vnf	vnfH--DGK	-	NC_021149.1_4512	-
Bacteria	RS_GCF_000400505.1	1224150	the six-nif-gene set	Proteobacteria	Dickeya paradisiaca	I	HDK-X-ENX	-	NZ_CM001857.1_489	-
Bacteria	RS_GCF_000400505.1	1224150	the six-nif-gene set	Proteobacteria	Dickeya paradisiaca	anf	anfHDGK	-	NZ_CM001857.1_2651	-
Bacteria	RS_GCF_000406105.1	1223569	the six-nif-gene set	Proteobacteria	Dickeya chrysanthemi	I	HDK-XENX	-	NZ_CM001974.1_414	-
Bacteria	RS_GCF_000410515.1	1166130	the six-nif-gene set	Proteobacteria	Kosakonia sp000410515	I	HDK-XENX	-	NC_021500.1_513	-
Bacteria	RS_GCF_000419745.1	1041142	the six-nif-gene set	Proteobacteria	Rhizobium ruizarguesonis	I	HDKEN	-	NZ_ATTP01000064.1_9	-
Bacteria	RS_GCF_000419765.1	1079460	the six-nif-gene set	Proteobacteria	Rhizobium mongolense	I	HDKENX	-	NZ_ATTQ01000044.1_13	-
Bacteria	RS_GCF_000422925.1	1122928	the six-nif-gene set	Proteobacteria	Paludibacterium yongneupense	I	HDKENX	-	NZ_AUGZ01000010.1_50	-
Bacteria	RS_GCF_000422965.1	1122963	the six-nif-gene set	Proteobacteria	Pleomorphomonas oryzae	I	HDKENX	-	NZ_AUHB01000005.1_232	-
Bacteria	RS_GCF_000424685.1	1224744	the six-nif-gene set	Proteobacteria	Methylococcus capsulatus	I	HDKENX	-	NZ_AUKJ01000018.1_289	-
Bacteria	RS_GCF_000426285.1	1041147	the six-nif-gene set	Proteobacteria	Rhizobium leucaenae	I	HDKENX	-	NZ_AUFB01000050.1_11	-
Bacteria	RS_GCF_000427385.1	675524	the six-nif-gene set	Proteobacteria	Methylocaldum szegediense	I	HDKENX	-	NZ_KE386489.1_1761	-
Bacteria	RS_GCF_000427465.1	935557	the six-nif-gene set	Proteobacteria	Sinorhizobium arboris	I	HDKENX	-	NZ_KE386497.1_81	-
Bacteria	RS_GCF_000427725.1	1040986	the six-nif-gene set	Proteobacteria	Mesorhizobium sp000427725	I	HDKENX	-	NZ_ATYO01000023.1_63	-
Bacteria	RS_GCF_000429645.1	1121034	the six-nif-gene set	Proteobacteria	Niveispirillum irakense	I	HDKENX	-	NZ_AUCG01000004.1_7	-
Bacteria	RS_GCF_000430725.1	1121030	the six-nif-gene set	Proteobacteria	Azohydromonas australica	I	HDKENX	-	NZ_KE387211.1_31	-
Bacteria	RS_GCF_000442515.1	1316936	the six-nif-gene set	Proteobacteria	Phaeospirillum fulvum_B	anf	anfHDGK	-	NZ_AQPH01000081.1_15	-
Bacteria	RS_GCF_000468095.1	1332069	the six-nif-gene set	Proteobacteria	Pantoea sp000468095	I	HDK-XENX	-	NZ_ASZC01000007.1_123	-
Bacteria	RS_GCF_000472525.1	948106	the six-nif-gene set	Proteobacteria	Paraburkholderia dilworthii	I	HDKENX	-	NZ_AWZT01000045.1_39	-
Bacteria	RS_GCF_000472705.1	1040983	the six-nif-gene set	Proteobacteria	Mesorhizobium erdmanii	I	HDKENX	-	NZ_KI421454.1_335	-
Bacteria	RS_GCF_000472785.1	1040982	the six-nif-gene set	Proteobacteria	Mesorhizobium loti_E	I	HDKENX	-	NZ_AXAL01000020.1_39	-
Bacteria	RS_GCF_000473045.1	1038867	the six-nif-gene set	Proteobacteria	Bradyrhizobium sp000473045	I	DKENX--H	-	NZ_AXAY01000035.1_97	-
Bacteria	RS_GCF_000482425.1	1304877	the six-nif-gene set	Proteobacteria	Bradyrhizobium japonicum_B	I	DKENX--H	-	NZ_KI519399.1_4287	-
Bacteria	RS_GCF_000482785.1	1121388	the six-nif-gene set	Proteobacteria	Derxia gummosa	I	HDKENX	-	NZ_AXWS01000007.1_490	-
Bacteria	RS_GCF_000496735.2	1116472	the six-nif-gene set	Proteobacteria	Methyloglobulus morosus	I	HDKENX	-	NZ_AYLO01000018.1_29	-
Bacteria	RS_GCF_000502875.1	1287116	the six-nif-gene set	Proteobacteria	Mesorhizobium sp000502875	I	HDKENX	-	NZ_AYWX01000023.1_14	-
Bacteria	RS_GCF_000502955.1	1287252	the six-nif-gene set	Proteobacteria	Mesorhizobium sp000502955	I	HDKENX	-	NZ_AYWO01000056.1_6	-
Bacteria	RS_GCF_000503055.1	1287292	the six-nif-gene set	Proteobacteria	Mesorhizobium sp000503055	I	HDKENX	-	NZ_AYVY01000043.1_17	-
Bacteria	RS_GCF_000504425.1	1421013	the six-nif-gene set	Proteobacteria	Rhodopseudomonas palustris_C	IV	HB--DK	-	NZ_KI632513.1_1533	-
Bacteria	RS_GCF_000513895.1	1041159	the six-nif-gene set	Proteobacteria	Sinorhizobium sp000513895	I	HDKENX	-	NZ_AZUW01000052.1_20	-
Bacteria	RS_GCF_000513935.1	1040987	the six-nif-gene set	Proteobacteria	Mesorhizobium sp000513935	I	HDKENX	-	NZ_AZUY01000029.1_49	-
Bacteria	RS_GCF_000515415.1	754500	the six-nif-gene set	Proteobacteria	Bradyrhizobium sp000515415	I	DKENX--H	-	NZ_KI911783.1_1839	-
Bacteria	RS_GCF_000517145.1	935548	the six-nif-gene set	Proteobacteria	Mesorhizobium loti_B	I	HDKENX	-	NZ_KI912159.1_5197	-
Bacteria	RS_GCF_000518785.1	1336235	the six-nif-gene set	Proteobacteria	Allorhizobium selenitireducens	I	HDKENX	-	NZ_JAEG01000016.1_56	-
Bacteria	RS_GCF_000527035.1	1283284	the six-nif-gene set	Proteobacteria	Tolumonas lignilytica	I	HDK-XENX	-	NZ_AZUK01000001.1_2242	-
Bacteria	RS_GCF_000527135.1	1119528	the six-nif-gene set	Proteobacteria	Methyloversatilis discipulorum	I	HDK-ENX	-	NZ_AZUP01000001.1_3307	-
Bacteria	RS_GCF_000576635.1	1385369	the six-nif-gene set	Proteobacteria	Skermanella stibiiresistens	I	HDKENX	-	NZ_AVFL01000012.1_169	-
Bacteria	RS_GCF_000621665.1	1370122	the six-nif-gene set	Proteobacteria	Allorhizobium undicola	I	HDKENX	-	NZ_JHXQ01000006.1_111	-
Bacteria	RS_GCF_000632475.1	192	the six-nif-gene set	Proteobacteria	Azospirillum brasilense_B	I	HDK--ENX	-	NZ_CP007793.1_1947	-
Bacteria	RS_GCF_000685035.1	1218076	the six-nif-gene set	Proteobacteria	Paraburkholderia ferrariae	I	HDKENX	-	NZ_BAYB01000013.1_182	-
Bacteria	RS_GCF_000685825.1	107633	the six-nif-gene set	Proteobacteria	Methylosinus sp000685825	I	HDKENX	-	NZ_JMKQ01000006.1_1883	-
Bacteria	RS_GCF_000687455.2	1192124	the six-nif-gene set	Proteobacteria	Burkholderia sp000687455	I	HDKENX	-	NZ_JGVW01000086.1_118	-
Bacteria	RS_GCF_000688515.1	1120956	the six-nif-gene set	Proteobacteria	Afifella pfennigii	I	HDKENX	-	NZ_JHZK01000003.1_93	-
Bacteria	RS_GCF_000730165.1	1441467	the six-nif-gene set	Proteobacteria	Nitrospirillum amazonense	I	HDKENX	-	NZ_CP022110.1_1034	-
Bacteria	RS_GCF_000731315.1	1028800	the six-nif-gene set	Proteobacteria	Neorhizobium galegae	I	HDKEN	-	NZ_HG938354.1_1039	-
Bacteria	RS_GCF_000739775.1	1218080	the six-nif-gene set	Proteobacteria	Paraburkholderia heleia	I	HDKENX	-	NZ_BBJH01000048.1_50	-
Bacteria	RS_GCF_000744515.1	160791	the six-nif-gene set	Proteobacteria	Rhizorhabdus wittichii_A	I	HDKENX	-	NZ_JQMC01000035.1_22	-
Bacteria	RS_GCF_000745215.1	107636	the six-nif-gene set	Proteobacteria	Methylosinus sp000745215	I	HDKENX	-	NZ_JQNK01000009.1_1441	-
Bacteria	RS_GCF_000745425.1	231434	the six-nif-gene set	Proteobacteria	Beijerinckia mobilis	I	HDKENX	-	NZ_JQJH01000001.1_172	-
Bacteria	RS_GCF_000746085.1	663610	the six-nif-gene set	Proteobacteria	Methylocella aurea	I	HDKENX	-	NZ_KN050804.1_47	-
Bacteria	RS_GCF_000751755.1	1667327	the six-nif-gene set	Proteobacteria	Klebsiella quasipneumoniae	I	HDK-XENX	-	NZ_CCDF01000024.1_397	-
Bacteria	RS_GCF_000768065.1	1538295	the six-nif-gene set	Proteobacteria	Aquabacterium sp000768065	I	HDKENX	-	NZ_JRKM01000001.1_3634	-
Bacteria	RS_GCF_000802225.1	1348853	the six-nif-gene set	Proteobacteria	Novosphingobium malaysiense	I	HDKENX	-	NZ_JTDI01000004.1_230	-
Bacteria	RS_GCF_000813185.1	1206458	the six-nif-gene set	Proteobacteria	Novosphingobium sp000813185	I	HDKENX	-	NZ_DF850488.1_2412	-
Bacteria	RS_GCF_000824785.1	69974	the six-nif-gene set	Proteobacteria	Mesorhizobium plurifarium	I	HDKENX	-	NZ_CCNB01000015.1_36	-
Bacteria	RS_GCF_000824805.1	1505946	the six-nif-gene set	Proteobacteria	Mesorhizobium sp000824805	I	HDKENX	-	NZ_CCNA01000013.1_18	-
Bacteria	RS_GCF_000824825.2	408180	the six-nif-gene set	Proteobacteria	Mesorhizobium sp000824825	I	HDKENX	-	NZ_LM655202.1_252	-
Bacteria	RS_GCF_000824845.1	408184	the six-nif-gene set	Proteobacteria	Mesorhizobium sp000824845	I	HDKENX	-	NZ_CCNC01000179.1_54	-
Bacteria	RS_GCF_000828055.2	244366	the six-nif-gene set	Proteobacteria	Klebsiella variicola	I	HDK-XENX	-	NZ_CP010523.2_1673	-
Bacteria	RS_GCF_000828835.1	40754	the six-nif-gene set	Proteobacteria	Thioploca ingrica	I	HDKXENX	-	NZ_AP014633.1_1781	-
Bacteria	RS_GCF_000828975.1	1469502	the six-nif-gene set	Proteobacteria	GJ-E10|sp000828975	I	HDKENX	-	NZ_AP014683.1_1379	-
Bacteria	RS_GCF_000829825.1	272627	the six-nif-gene set	Proteobacteria	Phaeospirillum magnetotacticum	I	HDKENX	-	NZ_JXSL01000020.1_429	-
Bacteria	RS_GCF_000876015.1	68895	the six-nif-gene set	Proteobacteria	Cupriavidus basilensis_B	I	HDK-ENX	-	NZ_BBQM01000004.1_88	-
Bacteria	RS_GCF_000934725.1	1495050	the six-nif-gene set	Proteobacteria	Methyloterricola oryzae	I	HDKENX	-	NZ_JYNS01000019.1_39	-
Bacteria	RS_GCF_000935205.1	1076	the six-nif-gene set	Proteobacteria	Rhodopseudomonas palustris_E	I	HDKENX	-	NZ_JXXE01000460.1_1	-
Bacteria	RS_GCF_000936425.1	1385368	the six-nif-gene set	Proteobacteria	Skermanella aerolata	I	HDKENX	-	NZ_AVFK01000017.1_99	-
Bacteria	RS_GCF_000985875.1	323656	the six-nif-gene set	Proteobacteria	Neorhizobium galegae_C	I	HDKEN	-	NZ_CCRI01000031.1_17	-
Bacteria	RS_GCF_001017175.1	1225564	the six-nif-gene set	Proteobacteria	Microvirga vignae	I	HDKENX	-	NZ_LCYG01000090.1_12	-
Bacteria	RS_GCF_001040945.1	964	the six-nif-gene set	Proteobacteria	Herbaspirillum seropedicae	I	HDKENX	-	NZ_CP011930.1_2832	-
Bacteria	RS_GCF_001189845.1	312253	the six-nif-gene set	Proteobacteria	Bradyrhizobium tropiciagri	I	DKENX--H	-	NZ_LFLZ01000010.1_34	-
Bacteria	RS_GCF_001238275.1	1654716	the six-nif-gene set	Proteobacteria	Bradyrhizobium viridifuturi	I	DKENX--H	-	NZ_LGTB01000010.1_47	-
Bacteria	RS_GCF_001295845.1	1523430	the six-nif-gene set	Proteobacteria	Rhodopseudomonas sp001295845	I	HDKENX	-	NZ_LJIC01000031.1_10	-
Bacteria	RS_GCF_001295845.1	1523430	the six-nif-gene set	Proteobacteria	Rhodopseudomonas sp001295845	IV	HDK	-	NZ_LJIC01000011.1_22	-
Bacteria	RS_GCF_001295845.1	1523430	the six-nif-gene set	Proteobacteria	Rhodopseudomonas sp001295845	IV	H-DK	-	NZ_LJIC01000170.1_33	-
Bacteria	RS_GCF_001295845.1	1523430	the six-nif-gene set	Proteobacteria	Rhodopseudomonas sp001295845	anf	anfHDGK	-	NZ_LJIC01000158.1_106	-
Bacteria	RS_GCF_001305615.1	1609966	the six-nif-gene set	Proteobacteria	Actibacterium_A naphthalenivorans	I	HDKENX	-	NZ_CP010869.1_952	-
Bacteria	RS_GCF_001402875.1	1079	the six-nif-gene set	Proteobacteria	Blastochloris viridis	I	HDKENX	-	NZ_CP012946.1_2227	-
Bacteria	RS_GCF_001402875.1	1079	the six-nif-gene set	Proteobacteria	Blastochloris viridis	IV-C Mar	BHDK	-	NZ_CP012946.1_1546	-
Bacteria	RS_GCF_001402875.1	1079	the six-nif-gene set	Proteobacteria	Blastochloris viridis	anf	anfHDGK	-	NZ_CP012946.1_2848	-
Bacteria	RS_GCF_001509585.1	1739787	the six-nif-gene set	Proteobacteria	Tropicimonas marinistellae	I	HDK-ENX	-	NZ_LNCI01000005.1_273	-
Bacteria	RS_GCF_001511835.1	1663591	the six-nif-gene set	Proteobacteria	Phaeospirillum sp001511835	I	HDKENX	-	NZ_LN997848.1_3629	-
Bacteria	RS_GCF_001542405.1	1864509	the six-nif-gene set	Proteobacteria	Rhizobium altiplani	I	HDKENX	-	NZ_LNCD01000005.1_24	-
Bacteria	RS_GCF_001620265.1	1335048	the six-nif-gene set	Proteobacteria	Frigidibacter mobilis	I	HDKENNX	-	NZ_CP012661.1_1541	-
Bacteria	RS_GCF_001641335.1	1803665	the six-nif-gene set	Proteobacteria	Bradyrhizobium stylosanthis	I	HDKENX	-	NZ_LVEM01000003.1_1173	-
Bacteria	RS_GCF_001641635.1	1505087	the six-nif-gene set	Proteobacteria	Bradyrhizobium centrolobii	I	HDKENX	-	NZ_LUUB01000073.1_18	-
Bacteria	RS_GCF_001641695.1	1497615	the six-nif-gene set	Proteobacteria	Bradyrhizobium neotropicale	I	HDKENX	-	NZ_LSEF01000026.1_107	-
Bacteria	RS_GCF_001650635.1	1437059	the six-nif-gene set	Proteobacteria	Magnetospirillum moscoviense	I	HDKENX	-	NZ_LWQU01000174.1_70	-
Bacteria	RS_GCF_001651855.1	194963	the six-nif-gene set	Proteobacteria	Sinorhizobium americanum	I	HDKENX	-	NZ_LNQC01000073.1_33	-
Bacteria	RS_GCF_001651875.1	36856	the six-nif-gene set	Proteobacteria	Sinorhizobium saheli	I	HDKENX	-	NZ_LNQB01000089.1_40	-
Bacteria	RS_GCF_001652265.1	384	the six-nif-gene set	Proteobacteria	Rhizobium leguminosarum_D	I	HDKEN	-	NZ_LWBS01000418.1_45	-
Bacteria	RS_GCF_001657485.1	1825933	the six-nif-gene set	Proteobacteria	Rhizobium sp001657485	I	HDKEN	-	NZ_LXFU01000028.1_113	-
Bacteria	RS_GCF_001658025.1	497725	the six-nif-gene set	Proteobacteria	Kosakonia oryzae	anf	anfHDGK	-	NZ_CP014007.1_2180	-
Bacteria	RS_GCF_001662055.1	1138189	the six-nif-gene set	Proteobacteria	Rhizobium bangladeshense	I	HDKEN	-	NZ_LYPK01000016.1_6	-
Bacteria	RS_GCF_001662075.1	1138189	the six-nif-gene set	Proteobacteria	Rhizobium bangladeshense_B	I	HDKEN	-	NZ_LYPL01000004.1_250	-
Bacteria	RS_GCF_001672355.1	381	the six-nif-gene set	Proteobacteria	Mesorhizobium loti_D	I	HDKENX	-	NZ_LYTK01000023.1_140	-
Bacteria	RS_GCF_001686985.1	1082933	the six-nif-gene set	Proteobacteria	Mesorhizobium amorphae_B	I	HDKENX	-	NZ_CP015322.1_414	-
Bacteria	RS_GCF_001687105.1	1792508	the six-nif-gene set	Proteobacteria	Salipiger sp001687105	I	HDK-ENX	-	NZ_CP014595.1_37	-
Bacteria	RS_GCF_001723275.1	1752398	the six-nif-gene set	Proteobacteria	Sinorhizobium alkalisoli	I	HDKENX	-	NZ_LYBW01000034.1_23	-
Bacteria	RS_GCF_001723285.1	1774968	the six-nif-gene set	Proteobacteria	Methyloceanibacter methanicus	I	HDKENX	-	NZ_LPWG01000014.1_92	-
Bacteria	RS_GCF_001723355.1	1774970	the six-nif-gene set	Proteobacteria	Methyloceanibacter stevinii	I	HDKENX	-	NZ_LPWE01000011.1_287	-
Bacteria	RS_GCF_001854885.1	1848292	the six-nif-gene set	Proteobacteria	Sinorhizobium sp001854885	I	HDKENX	-	NZ_MDDV01000014.1_82	-
Bacteria	RS_GCF_001908205.1	1680159	the six-nif-gene set	Proteobacteria	Bradyrhizobium sp001908205	I	DKENX--H	-	NZ_LGHL01000034.1_7	-
Bacteria	RS_GCF_001908375.1	538025	the six-nif-gene set	Proteobacteria	Rhizobium etli_B	I	HDKENX	-	NZ_CP017243.1_261	-
Bacteria	RS_GCF_002008165.1	1076926	the six-nif-gene set	Proteobacteria	Rhizobium laguerreae	I	HDKEN	-	NZ_MRDM01000012.1_54	-
Bacteria	RS_GCF_002008365.1	754774	the six-nif-gene set	Proteobacteria	Rhizobium leguminosarum	I	HDKEN	-	NZ_MRDL01000009.1_34	-
Bacteria	RS_GCF_002068095.1	1399419	the six-nif-gene set	Proteobacteria	Bradyrhizobium sacchari	I	DKENX--H	-	NZ_LWIG01000010.1_258	-
Bacteria	RS_GCF_002068095.1	1399419	the six-nif-gene set	Proteobacteria	Bradyrhizobium sacchari	I	DKENX--H	-	NZ_LWIG01000056.1_61	-
Bacteria	RS_GCF_002091475.1	1219041	the six-nif-gene set	Proteobacteria	Sphingomonas azotifigens	I	HDKENX	-	NZ_BCTR01000001.1_122	-
Bacteria	RS_GCF_002095535.1	55209	the six-nif-gene set	Proteobacteria	Pantoea cypripedii	anf	anfHDGK	-	NZ_MLJI01000002.1_200	-
Bacteria	RS_GCF_002105195.1	764842	the six-nif-gene set	Proteobacteria	Derxia lacustris	I	HDKENX	-	NZ_MUHU01000002.1_117	-
Bacteria	RS_GCF_002117405.1	655015	the six-nif-gene set	Proteobacteria	Methylocystis bryophila	vnf	vnfHDGK	-	NZ_CP019948.1_1310	-
Bacteria	RS_GCF_002245955.1	192	the six-nif-gene set	Proteobacteria	Azospirillum brasilense_A	I	HDKENX	-	NZ_NOWT01000028.1_2	-
Bacteria	RS_GCF_002266435.2	1404768	the six-nif-gene set	Proteobacteria	Bradyrhizobium amphicarpaeae	I	DKENX--H	-	NZ_CP029426.1_205	-
Bacteria	RS_GCF_002270295.1	559104	the six-nif-gene set	Proteobacteria	Raoultella sp002270295	I	HDK-XENX	-	NZ_NISF01000006.1_288	-
Bacteria	RS_GCF_002270295.1	559104	the six-nif-gene set	Proteobacteria	Raoultella sp002270295	anf	anfHDGK	-	NZ_NISF01000001.1_803	-
Bacteria	RS_GCF_002270415.1	1300294	the six-nif-gene set	Proteobacteria	Mesorhizobium sophorae	I	HDKENX	-	NZ_NNRI01000021.1_560	-
Bacteria	RS_GCF_002278135.2	931866	the six-nif-gene set	Proteobacteria	Bradyrhizobium ottawaense	I	DKENX--H	-	NZ_CP029425.1_865	-
Bacteria	RS_GCF_002284535.1	2014805	the six-nif-gene set	Proteobacteria	Mesorhizobium wenxiniae	I	HDKENX	-	NZ_NPKH01000001.1_249	-
Bacteria	RS_GCF_002284565.1	43617	the six-nif-gene set	Proteobacteria	Mesorhizobium mediterraneum	I	HDKENX	-	NZ_NPKI01000050.1_7	-
Bacteria	RS_GCF_002284575.1	241416	the six-nif-gene set	Proteobacteria	Mesorhizobium temperatum	I	HDKENX	-	NZ_NPKJ01000057.1_98	-
Bacteria	RS_GCF_002285435.1	1590614	the six-nif-gene set	Proteobacteria	Actibacterium ureilyticum	I	HDKENX	-	NZ_NSBT01000037.1_981	-
Bacteria	RS_GCF_002294725.1	2029412	the six-nif-gene set	Proteobacteria	Mesorhizobium sp002294725	I	HDKENX	-	NZ_NSFT01000033.1_11	-
Bacteria	RS_GCF_002294985.1	632858	the six-nif-gene set	Proteobacteria	Mesorhizobium sp002294985	I	HDKENX	-	NZ_NSGE01000010.1_78	-
Bacteria	RS_GCF_002294995.1	2029403	the six-nif-gene set	Proteobacteria	Mesorhizobium sp002294995	I	HDKENX	-	NZ_NSGF01000031.1_10	-
Bacteria	RS_GCF_002295065.1	2029402	the six-nif-gene set	Proteobacteria	Mesorhizobium sp002295065	I	HDKENX	-	NZ_NSGG01000015.1_99	-
Bacteria	RS_GCF_002295115.1	2029410	the six-nif-gene set	Proteobacteria	Mesorhizobium sp002295115	I	HDKENX	-	NZ_NSFV01000032.1_11	-
Bacteria	RS_GCF_002307355.1	2042057	the six-nif-gene set	Proteobacteria	Pectobacterium polaris	I	HDK-XENX	-	NZ_CP017481.1_3766	-
Bacteria	RS_GCF_002356515.1	381	the six-nif-gene set	Proteobacteria	Mesorhizobium loti_C	I	HDKENX	-	NZ_AP017605.1_5206	-
Bacteria	RS_GCF_002407205.1	2033869	the six-nif-gene set	Proteobacteria	Cereibacter_A sp002407205	I	HDKENX	-	NZ_CP023548.1_730	-
Bacteria	RS_GCF_002556635.1	1962403	the six-nif-gene set	Proteobacteria	Novosphingobium sp002556635	I	HDKENX	-	NZ_MWMO01000010.1_26	-
Bacteria	RS_GCF_002600635.1	1571470	the six-nif-gene set	Proteobacteria	Allorhizobium sp002600635	I	HDKENX	-	NZ_CP021375.1_112	-
Bacteria	RS_GCF_002752655.1	595536	the six-nif-gene set	Proteobacteria	Methylosinus trichosporium	I	HDKENX	-	NZ_CP023737.1_1729	-
Bacteria	RS_GCF_002770725.1	2023338	the six-nif-gene set	Proteobacteria	Pleomorphomonas carboxyditropha	I	HDKENX	-	NZ_NQVN01000038.1_21	-
Bacteria	RS_GCF_002770725.1	2023338	the six-nif-gene set	Proteobacteria	Pleomorphomonas carboxyditropha	IV-C Mar	HDK	-	NZ_NQVN01000002.1_311	-
Bacteria	RS_GCF_002770725.1	2023338	the six-nif-gene set	Proteobacteria	Pleomorphomonas carboxyditropha	IV-C Mar	HB-KD	-	NZ_NQVN01000013.1_37	-
Bacteria	RS_GCF_002770725.1	2023338	the six-nif-gene set	Proteobacteria	Pleomorphomonas carboxyditropha	anf	anfHDGK	-	NZ_NQVN01000002.1_272	-
Bacteria	RS_GCF_002776695.1	709803	the six-nif-gene set	Proteobacteria	Bradyrhizobium nitroreducens	I	DKENX--H	-	NZ_LFJC01000003.1_4944	-
Bacteria	RS_GCF_002834385.1	2057180	the six-nif-gene set	Proteobacteria	Rahnella sp002834385	anf	anfHDGK	-	NZ_PITQ01000001.1_492	-
Bacteria	RS_GCF_002844595.1	1166257	the six-nif-gene set	Proteobacteria	Pleomorphomonas diazotrophica	I	HDK-ENX	-	NZ_PJNW01000023.1_45	-
Bacteria	RS_GCF_002845745.1	382514	the six-nif-gene set	Proteobacteria	Telmatospirillum siberiense	I	HDKENX	-	NZ_PIUM01000010.1_27	-
Bacteria	RS_GCF_002845745.1	382514	the six-nif-gene set	Proteobacteria	Telmatospirillum siberiense	anf	anfHDGK	-	NZ_PIUM01000009.1_80	-
Bacteria	RS_GCF_002891535.1	199596	the six-nif-gene set	Proteobacteria	Methylocella silvestris_A	I	HDKENX	-	NZ_PDZR01000001.1_370	-
Bacteria	RS_GCF_002906165.1	281252	the six-nif-gene set	Proteobacteria	Roseibium marinum	I	HDKENX	-	NZ_PPCN01000001.1_283	-
Bacteria	RS_GCF_002914525.1	1538159	the six-nif-gene set	Proteobacteria	Rhizobium hidalgonense	I	HDKENX	-	NZ_LODW01000108.1_1	-
Bacteria	RS_GCF_002925905.1	1134687	the six-nif-gene set	Proteobacteria	Klebsiella_A michiganensis	I	HDK-XENX	-	NZ_PRDB01000002.1_556	-
Bacteria	RS_GCF_002937075.1	333368	the six-nif-gene set	Proteobacteria	Rhodoblastus sphagnicola	IV	B-HDK	-	NZ_NHSJ01000018.1_19	-
Bacteria	RS_GCF_002937075.1	333368	the six-nif-gene set	Proteobacteria	Rhodoblastus sphagnicola	anf	anfHDGK	-	NZ_NHSJ01000060.1_17	-
Bacteria	RS_GCF_002937075.1	333368	the six-nif-gene set	Proteobacteria	Rhodoblastus sphagnicola	vnf	vnfHDGK	-	NZ_NHSJ01000060.1_17	-
Bacteria	RS_GCF_002937115.1	1071	the six-nif-gene set	Proteobacteria	Rhodopila globiformis	I	HDKENX	-	NZ_NHRY01000072.1_41	-
Bacteria	RS_GCF_002944315.1	2048897	the six-nif-gene set	Proteobacteria	Rhizobium sp002944315	I	HDKENX	-	NZ_CP024313.1_197	-
Bacteria	RS_GCF_002944405.1	380	the six-nif-gene set	Proteobacteria	Sinorhizobium fredii_C	I	HDKENX	-	NZ_CP024309.1_309	-
Bacteria	RS_GCF_002953715.1	384	the six-nif-gene set	Proteobacteria	Rhizobium leguminosarum_K	I	HDKEN	-	NZ_CP025015.1_220	-
Bacteria	RS_GCF_003031265.1	1076	the six-nif-gene set	Proteobacteria	Rhodopseudomonas palustris_H	I	HDKENX	-	NZ_CP019966.1_4582	-
Bacteria	RS_GCF_003031265.1	1076	the six-nif-gene set	Proteobacteria	Rhodopseudomonas palustris_H	IV	HDK	-	NZ_CP019966.1_2352	-
Bacteria	RS_GCF_003031265.1	1076	the six-nif-gene set	Proteobacteria	Rhodopseudomonas palustris_H	IV-C Mar	BHDK	-	NZ_CP019966.1_2373	-
Bacteria	RS_GCF_003031265.1	1076	the six-nif-gene set	Proteobacteria	Rhodopseudomonas palustris_H	IV-C Mar	BH--DK	-	NZ_CP019966.1_2329	-
Bacteria	RS_GCF_003031265.1	1076	the six-nif-gene set	Proteobacteria	Rhodopseudomonas palustris_H	anf	anfHDGK	-	NZ_CP019966.1_1412	-
Bacteria	RS_GCF_003034915.1	1776423	the six-nif-gene set	Proteobacteria	Mesorhizobium helmanticense	I	HDKENX	-	NZ_PZJX01000070.1_29	-
Bacteria	RS_GCF_003034965.1	1188250	the six-nif-gene set	Proteobacteria	Fuscovulum blasticum	I	HDKENX	-	NZ_PZKE01000003.1_259	-
Bacteria	RS_GCF_003034985.1	1188249	the six-nif-gene set	Proteobacteria	Cereibacter changlensis	I	HDKENX	-	NZ_PZKG01000009.1_27	-
Bacteria	RS_GCF_003050905.1	43057	the six-nif-gene set	Proteobacteria	Cereibacter_A azotoformans	I	HDKENX	-	NZ_QAOT01000006.1_21	-
Bacteria	RS_GCF_003071365.1	2170729	the six-nif-gene set	Proteobacteria	Methyloceanibacter sp003071365	I	HDKENX	-	NZ_CP028960.1_685	-
Bacteria	RS_GCF_003075415.1	1862707	the six-nif-gene set	Proteobacteria	Microvirga sp003075415	I	HDKENX	-	NZ_QDAH01000069.1_16	-
Bacteria	RS_GCF_003115845.1	1508506	the six-nif-gene set	Proteobacteria	Brenneria roseae	I	HDK-X-ENX	-	NZ_KZ819023.1_383	-
Bacteria	RS_GCF_003115845.1	1508506	the six-nif-gene set	Proteobacteria	Brenneria roseae	anf	anfHDGK	-	NZ_KZ819024.1_96	-
Bacteria	RS_GCF_003116095.1	716796	the six-nif-gene set	Proteobacteria	Azospirillum sp003116095	I	HDKENX	-	NZ_LGRA01000018.1_537	-
Bacteria	RS_GCF_003148495.1	381	the six-nif-gene set	Proteobacteria	Mesorhizobium loti	I	HDKENX	-	NZ_QGGH01000015.1_79	-
Bacteria	RS_GCF_003173035.1	2211142	the six-nif-gene set	Proteobacteria	Zavarzinia compransoris_A	I	HDKENX	-	NZ_QGLE01000002.1_391	-
Bacteria	RS_GCF_003182475.1	451513	the six-nif-gene set	Proteobacteria	Mangrovibacter plantisponsor	anf	anfHDGK	-	NZ_QGTS01000007.1_183	-
Bacteria	RS_GCF_003184265.1	1281578	the six-nif-gene set	Proteobacteria	Acidiferrobacter sp003184265	I	HDK-ENX	-	NZ_CP027663.1_2962	-
Bacteria	RS_GCF_003207895.1	215220	the six-nif-gene set	Proteobacteria	Komagataeibacter swingsii	I	HDKENX	-	NZ_NKUB01000017.1_29	-
Bacteria	RS_GCF_003217325.1	99655	the six-nif-gene set	Proteobacteria	Rhodopseudomonas faecalis	I	HDKENX	-	NZ_QJTI01000004.1_174	-
Bacteria	RS_GCF_003217355.1	1054202	the six-nif-gene set	Proteobacteria	Rhodobacter viridis	IV	HDK	-	NZ_QJTK01000001.1_69	-
Bacteria	RS_GCF_003217355.1	1054202	the six-nif-gene set	Proteobacteria	Rhodobacter viridis	anf	anfHDGK	-	NZ_QJTK01000011.1_21	-
Bacteria	RS_GCF_003226555.1	1076	the six-nif-gene set	Proteobacteria	Rhodopseudomonas palustris_I	I	HDKENX	-	NZ_QKQS01000023.1_216	-
Bacteria	RS_GCF_003226555.1	1076	the six-nif-gene set	Proteobacteria	Rhodopseudomonas palustris_I	anf	anfHDGK	-	NZ_QKQS01000006.1_443	-
Bacteria	RS_GCF_003233655.1	682998	the six-nif-gene set	Proteobacteria	Azospirillum ramasamyi	I	HDKENX	-	NZ_CP029829.1_496	-
Bacteria	RS_GCF_003258595.1	2184697	the six-nif-gene set	Proteobacteria	Acuticoccus sediminis	I	HDKENX	-	NZ_QHHQ01000003.1_354	-
Bacteria	RS_GCF_003258855.1	444923	the six-nif-gene set	Proteobacteria	Rhodoplanes serenus	I	HDKENX	-	NZ_NPEW01000030.1_22	-
Bacteria	RS_GCF_003258865.1	29409	the six-nif-gene set	Proteobacteria	Rhodoplanes roseus	I	HDKENX	-	NZ_NPEX01000005.1_39	-
Bacteria	RS_GCF_003284725.1	2053833	the six-nif-gene set	Proteobacteria	Phaeospirillum kuznetsovii	I	HDKENX	-	NZ_PGTO01000005.1_217	-
Bacteria	RS_GCF_003289945.1	1209954	the six-nif-gene set	Proteobacteria	Mesorhizobium hawassense	I	HDKENX	-	NZ_QMBP01000030.1_31	-
Bacteria	RS_GCF_003289965.1	2233532	the six-nif-gene set	Proteobacteria	Mesorhizobium sp003289965	I	HDKENX	-	NZ_QMBQ01000012.1_29	-
Bacteria	RS_GCF_003315135.1	1473586	the six-nif-gene set	Proteobacteria	Roseiarcus fermentans	I	HDKENX	-	NZ_QNRK01000044.1_29	-
Bacteria	RS_GCF_003315135.1	1473586	the six-nif-gene set	Proteobacteria	Roseiarcus fermentans	IV	HBKD	-	NZ_QNRK01000002.1_90	-
Bacteria	RS_GCF_003315515.1	714314	the six-nif-gene set	Proteobacteria	Brenneria salicis	anf	anfHDGK	-	NZ_QNRY01000002.1_44	-
Bacteria	RS_GCF_003337715.1	1197950	the six-nif-gene set	Proteobacteria	Allorhizobium lividum	I	HDKENX	-	NZ_QPIX01000006.1_172	-
Bacteria	RS_GCF_003347665.1	2078013	the six-nif-gene set	Proteobacteria	Microvirga calopogonii	I	HDKENX	-	NZ_QDGA01000132.1_12	-
Bacteria	RS_GCF_003403295.1	2301223	the six-nif-gene set	Proteobacteria	Komagataeibacter melaceti	I	HDKENX	-	NZ_QUWV01000071.1_46	-
Bacteria	RS_GCF_003591005.1	1076	the six-nif-gene set	Proteobacteria	Rhodopseudomonas palustris_K	I	HDKENX	-	NZ_QYYD01000039.1_30	-
Bacteria	RS_GCF_003601975.1	1300307	the six-nif-gene set	Proteobacteria	Mesorhizobium waimense	I	HDKENX	-	NZ_QZWZ01000047.1_20	-
Bacteria	RS_GCF_003627755.1	1312183	the six-nif-gene set	Proteobacteria	Rhizobium jaguaris	I	HDKENX	-	NZ_CP032696.1_240	-
Bacteria	RS_GCF_003627795.1	2364271	the six-nif-gene set	Proteobacteria	Rhizobium sp003627795	I	HDKENX	-	NZ_CP032687.1_270	-
Bacteria	RS_GCF_003628555.1	356837	the six-nif-gene set	Proteobacteria	Aromatoleum sp003628555	I	HDKENX	-	NZ_CP021731.1_1655	-
Bacteria	RS_GCF_003719195.1	80842	the six-nif-gene set	Proteobacteria	Herbaspirillum rubrisubalbicans	I	HDKENX	-	NZ_CP024996.1_2497	-
Bacteria	RS_GCF_003722355.1	369798	the six-nif-gene set	Proteobacteria	Methylocystis hirsuta	I	HDKENX	-	NZ_QWDD01000001.1_788	-
Bacteria	RS_GCF_003863365.1	425306	the six-nif-gene set	Proteobacteria	Mesorhizobium tamadayense	I	HDKENX	-	NZ_RQXT01000042.1_42	-
Bacteria	RS_GCF_003944755.1	68292	the six-nif-gene set	Proteobacteria	Rhodovulum robiginosum	I	HDKENX	-	NZ_RWGU01000040.1_19	-
Bacteria	RS_GCF_003952365.1	2493668	the six-nif-gene set	Proteobacteria	Mesorhizobium sp003952365	I	HDKENX	-	NZ_CP034443.1_2400	-
Bacteria	RS_GCF_003952385.1	2493669	the six-nif-gene set	Proteobacteria	Mesorhizobium sp003952385	I	HDKENX	-	NZ_CP034444.1_2162	-
Bacteria	RS_GCF_003952425.1	2493674	the six-nif-gene set	Proteobacteria	Mesorhizobium sp003952425	I	HDKENX	-	NZ_CP034449.1_1319	-
Bacteria	RS_GCF_003952465.1	2493673	the six-nif-gene set	Proteobacteria	Mesorhizobium sp003952465	I	HDKENX	-	NZ_CP034448.1_1301	-
Bacteria	RS_GCF_003952505.1	2493675	the six-nif-gene set	Proteobacteria	Mesorhizobium sp003952505	I	HDKENX	-	NZ_CP034450.1_4459	-
Bacteria	RS_GCF_003952525.1	2493676	the six-nif-gene set	Proteobacteria	Mesorhizobium sp002294945	I	HDKENX	-	NZ_CP034451.1_3576	-
Bacteria	RS_GCF_003985145.1	1184720	the six-nif-gene set	Proteobacteria	Rhizobium anhuiense	I	HDKEN	-	NZ_ML133540.1_35	-
Bacteria	RS_GCF_003992725.1	2498452	the six-nif-gene set	Proteobacteria	Rhodomicrobium lacus	I	HDKENX	-	NZ_RZNF01000007.1_246	-
Bacteria	RS_GCF_003992725.1	2498452	the six-nif-gene set	Proteobacteria	Rhodomicrobium lacus	IV	BHDDK	-	NZ_RZNF01000003.1_178	-
Bacteria	RS_GCF_003992725.1	2498452	the six-nif-gene set	Proteobacteria	Rhodomicrobium lacus	IV	HDK	-	NZ_RZNF01000012.1_1159	-
Bacteria	RS_GCF_003992725.1	2498452	the six-nif-gene set	Proteobacteria	Rhodomicrobium lacus	anf	anfHDGK	-	NZ_RZNF01000004.1_64	-
Bacteria	RS_GCF_003993795.1	2496029	the six-nif-gene set	Proteobacteria	Aquabacter cavernae	I	HDKENX	-	NZ_RWKV01000001.1_80	-
Bacteria	RS_GCF_003997495.1	2496742	the six-nif-gene set	Proteobacteria	Mesorhizobium sp003997495	I	HDKENX	-	NZ_RZRU01000010.1_11	-
Bacteria	RS_GCF_003997935.1	2496707	the six-nif-gene set	Proteobacteria	Mesorhizobium sp003997935	I	HDKEN	-	NZ_RZQL01000165.1_11	-
Bacteria	RS_GCF_004010325.2	2500528	the six-nif-gene set	Proteobacteria	Mesorhizobium sp004010325	I	HDKENX	-	NZ_SADR02000028.1_50	-
Bacteria	RS_GCF_004010325.2	2500528	the six-nif-gene set	Proteobacteria	Mesorhizobium sp004010325	I	HDKENX	-	NZ_SADR02000029.1_35	-
Bacteria	RS_GCF_004022705.2	2496668	the six-nif-gene set	Proteobacteria	Mesorhizobium sp004022705	I	HDKENX	-	NZ_RZOY02000024.1_18	-
Bacteria	RS_GCF_004023665.1	1909496	the six-nif-gene set	Proteobacteria	Afifella aestuarii	I	HDKENX	-	NZ_SAUF01000001.1_1487	-
Bacteria	RS_GCF_004135935.1	569860	the six-nif-gene set	Proteobacteria	Methylovirgula ligni	I	HDKENX	-	NZ_CP025086.1_1596	-
Bacteria	RS_GCF_004339665.1	353	the six-nif-gene set	Proteobacteria	Azotobacter chroococcum	vnf	vnfHDGK	-	NZ_SMMU01000027.1_45	-
Bacteria	RS_GCF_004339675.1	540251	the six-nif-gene set	Proteobacteria	Rhodovulum steppense	I	HDKENX	-	NZ_SLVM01000008.1_78	-
Bacteria	RS_GCF_004341375.1	1188247	the six-nif-gene set	Proteobacteria	Rhodothalassium salexigens	I	HDKENX	-	NZ_SLXO01000005.1_135	-
Bacteria	RS_GCF_004342175.1	127458	the six-nif-gene set	Proteobacteria	Thiobaca trueperi	anf	anfHI1I2DGK	-	NZ_SMAO01000001.1_328	-
Bacteria	RS_GCF_004343505.1	992286	the six-nif-gene set	Proteobacteria	Rhodovulum bhavnagarense	I	HDKENX	-	NZ_SLXU01000004.1_160	-
Bacteria	RS_GCF_004346745.1	2529856	the six-nif-gene set	Proteobacteria	BGMRC-2031 sp004346745	anf	anfHDGK	-	NZ_SJOI01000001.1_3362	-
Bacteria	RS_GCF_004365425.1	1136135	the six-nif-gene set	Proteobacteria	Rhizobium azibense	I	HDKENX	-	NZ_SODG01000004.1_301	-
Bacteria	RS_GCF_004366315.1	2135722	the six-nif-gene set	Proteobacteria	Pleomorphomonas sp004366315	I	HDKENX	-	NZ_SOEA01000004.1_162	-
Bacteria	RS_GCF_004366315.1	2135722	the six-nif-gene set	Proteobacteria	Pleomorphomonas sp004366315	IV	HBKD	-	NZ_SOEA01000014.1_28	-
Bacteria	RS_GCF_004564215.1	1978229	the six-nif-gene set	Proteobacteria	Methylocella sp004564215	I	HDKENX	-	NZ_CP024846.1_2445	-
Bacteria	RS_GCF_004791025.1	2563953	the six-nif-gene set	Proteobacteria	Mesorhizobium sp004791025	I	HDKENX	-	NZ_SRUO01000023.1_50	-
Bacteria	RS_GCF_004791165.1	2563971	the six-nif-gene set	Proteobacteria	Mesorhizobium sp004791165	I	HDKENX	-	NZ_SRUZ01000002.1_567	-
Bacteria	RS_GCF_004791255.1	2563914	the six-nif-gene set	Proteobacteria	Mesorhizobium sp004791255	I	HDKENX	-	NZ_SRUQ01000021.1_16	-
Bacteria	RS_GCF_004791585.1	2563930	the six-nif-gene set	Proteobacteria	Mesorhizobium sp004791585	I	HDKENX	-	NZ_SRUU01000042.1_16	-
Bacteria	RS_GCF_004801295.1	2565930	the six-nif-gene set	Proteobacteria	Thauera_A sp004801295	anf	anfHDGK	-	NZ_SSOC01000003.1_585	-
Bacteria	RS_GCF_004801305.1	2565932	the six-nif-gene set	Proteobacteria	Thauera_A sp004801305	vnf	vnfHDGK--EN	-	NZ_SSOD01000026.1_25	-
Bacteria	RS_GCF_004919685.1	1085774	the six-nif-gene set	Proteobacteria	Mesorhizobium norvegicum	I	HDKENX	-	NZ_SMYZ01000081.1_103	-
Bacteria	RS_GCF_004965515.1	2489173	the six-nif-gene set	Proteobacteria	Alteraurantiacibacter aquimixticola	I	HDKENX	-	NZ_SSHH01000001.1_797	-
Bacteria	RS_GCF_005144475.1	1061	the six-nif-gene set	Proteobacteria	Rhodobacter capsulatus_C	IV	HDK	-	NZ_SWJZ01000026.1_38	-
Bacteria	RS_GCF_005144475.1	1061	the six-nif-gene set	Proteobacteria	Rhodobacter capsulatus_C	anf	anfHDGK	-	NZ_SWJZ01000010.1_20	-
Bacteria	RS_GCF_005153485.1	2562284	the six-nif-gene set	Proteobacteria	Pseudolabrys sp005153485	I	HDKENX	-	NZ_CP039740.1_560	-
Bacteria	RS_GCF_005217455.1	2575567	the six-nif-gene set	Proteobacteria	BGMRC-2031 sp005217455	I	HDK-XENX	-	NZ_SZPQ01000043.1_26	-
Bacteria	RS_GCF_005217455.1	2575567	the six-nif-gene set	Proteobacteria	BGMRC-2031 sp005217455	anf	anfHDGK	-	NZ_SZPQ01000006.1_132	-
Bacteria	RS_GCF_005860925.1	2582918	the six-nif-gene set	Proteobacteria	Rhizobium indicum	I	HDKEN	-	NZ_VCHP01000010.1_36	-
Bacteria	RS_GCF_006440775.1	2589908	the six-nif-gene set	Proteobacteria	Mesorhizobium sp006440775	I	HDKENX	-	NZ_VFTZ01000004.1_290	-
Bacteria	RS_GCF_006516955.1	2590451	the six-nif-gene set	Proteobacteria	Martelella sp006516955	I	HDKENX	-	NZ_VHLG01000012.1_112	-
Bacteria	RS_GCF_006539345.1	104098	the six-nif-gene set	Proteobacteria	Acetobacter peroxydans	I	HDKENX	-	NZ_BJMV01000010.1_40	-
Bacteria	RS_GCF_007003975.1	2589885	the six-nif-gene set	Proteobacteria	Mesorhizobium sp007003975	I	HDKENX	-	NZ_VFTC01000029.1_57	-
Bacteria	RS_GCF_900094565.1	293958	the six-nif-gene set	Proteobacteria	Rhizobium lusitanum	I	HDKENX	-	NZ_FMAF01000052.1_13	-
Bacteria	RS_GCF_900094795.1	1005667	the six-nif-gene set	Proteobacteria	Kosakonia oryziphila	I	HDK-XENX	-	NZ_FMBC01000012.1_40	-
Bacteria	RS_GCF_900094925.1	1005665	the six-nif-gene set	Proteobacteria	Kosakonia oryzendophytica	I	HDK-XENX	-	NZ_FMAY01000009.1_170	-
Bacteria	RS_GCF_900099855.1	1855321	the six-nif-gene set	Proteobacteria	Bradyrhizobium sp004212635	I	DKENX--H	-	NZ_FNCU01000003.1_187	-
Bacteria	RS_GCF_900099905.1	1004279	the six-nif-gene set	Proteobacteria	Mesorhizobium muleiense	I	HDKENX	-	NZ_FNEE01000025.1_27	-
Bacteria	RS_GCF_900102695.1	1120955	the six-nif-gene set	Proteobacteria	Afifella marina	I	HDKENX	-	NZ_FMVW01000002.1_552	-
Bacteria	RS_GCF_900103325.1	1165689	the six-nif-gene set	Proteobacteria	Mesorhizobium qingshengii	I	HDKENX	-	NZ_FMXM01000054.1_2	-
Bacteria	RS_GCF_900108475.1	1082	the six-nif-gene set	Proteobacteria	Phaeospirillum fulvum_A	IV-C Mar	BHDK	-	NZ_FNWO01000001.1_209	-
Bacteria	RS_GCF_900108475.1	1082	the six-nif-gene set	Proteobacteria	Phaeospirillum fulvum_A	anf	anfHDGK	-	NZ_FNWO01000003.1_259	-
Bacteria	RS_GCF_900108475.1	1082	the six-nif-gene set	Proteobacteria	Phaeospirillum fulvum_A	vnf	vnfH-DGK-X--E	-	NZ_FNWO01000003.1_259	-
Bacteria	RS_GCF_900109495.1	1396821	the six-nif-gene set	Proteobacteria	Ectothiorhodospira marina	I	HDK-X-ENX	-	NZ_FOAA01000001.1_336	-
Bacteria	RS_GCF_900110205.1	501024	the six-nif-gene set	Proteobacteria	Rhizobium tibeticum	I	HDKENX	-	NZ_FOCV01000063.1_15	-
Bacteria	RS_GCF_900110435.1	1513892	the six-nif-gene set	Proteobacteria	Rhodopseudomonas pseudopalustris	I	HDKENX	-	NZ_FODT01000002.1_76	-
Bacteria	RS_GCF_900110885.1	170623	the six-nif-gene set	Proteobacteria	Azotobacter beijerinckii	vnf	vnfHDGK	-	NZ_FOFJ01000009.1_66	-
Bacteria	RS_GCF_900111095.1	355243	the six-nif-gene set	Proteobacteria	Amphritea atlantica	I	HDKENX	-	NZ_FOGB01000004.1_10	-
Bacteria	RS_GCF_900112335.1	441112	the six-nif-gene set	Proteobacteria	Tropicimonas isoalkanivorans	I	HDKENX	-	NZ_FOLG01000003.1_26	-
Bacteria	RS_GCF_900113255.1	1884364	the six-nif-gene set	Proteobacteria	Novosphingobium sp900113255	I	HDKENX	-	NZ_FOOR01000026.1_24	-
Bacteria	RS_GCF_900113735.1	1855318	the six-nif-gene set	Proteobacteria	Bradyrhizobium sp900113735	I	DKENX--H	-	NZ_FOQM01000030.1_29	-
Bacteria	RS_GCF_900114285.1	1612308	the six-nif-gene set	Proteobacteria	Methylocella palsarum	I	HDKENX	-	NZ_FOSN01000001.1_307	-
Bacteria	RS_GCF_900115225.1	655353	the six-nif-gene set	Proteobacteria	Cohaesibacter marisflavi	I	HDKTENX	-	NZ_FOVR01000001.1_500	-
Bacteria	RS_GCF_900115265.1	1855319	the six-nif-gene set	Proteobacteria	Bradyrhizobium sp900115265	I	DKENX--H	-	NZ_FOVU01000015.1_61	-
Bacteria	RS_GCF_900116195.1	311180	the six-nif-gene set	Proteobacteria	Salipiger pacificus	I	HDK-ENX	-	NZ_FOZW01000002.1_323	-
Bacteria	RS_GCF_900116535.1	551989	the six-nif-gene set	Proteobacteria	Kosakonia arachidis	I	HDK-XENX	-	NZ_FPAU01000001.1_1275	-
Bacteria	RS_GCF_900116535.1	551989	the six-nif-gene set	Proteobacteria	Kosakonia arachidis	anf	anfHGDK	-	NZ_FPAU01000007.1_156	-
Bacteria	RS_GCF_900117445.1	1892846	the six-nif-gene set	Proteobacteria	Hyphomicrobium_A sp900117445	I	HDKENX	-	NZ_FPEJ01000001.1_754	-
Bacteria	RS_GCF_900156155.1	34027	the six-nif-gene set	Proteobacteria	Aromatoleum tolulyticum	I	HDKENX	-	NZ_FTMD01000016.1_48	-
Bacteria	RS_GCF_900156605.1	80876	the six-nif-gene set	Proteobacteria	Insolitispirillum peregrinum	I	HDKENX	-	NZ_FTOA01000001.1_301	-
Bacteria	RS_GCF_900156655.1	453582	the six-nif-gene set	Proteobacteria	Rhodobacter aestuarii	I	HDKENX	-	NZ_FTOG01000008.1_109	-
Bacteria	RS_GCF_900156695.1	407234	the six-nif-gene set	Proteobacteria	Rhodobacter_C vinaykumarii	I	HDKENX	-	NZ_FTOM01000003.1_171	-
Bacteria	RS_GCF_900156895.1	1631249	the six-nif-gene set	Proteobacteria	Mesorhizobium prunaredense	I	HDKENX	-	NZ_FTPD01000017.1_141	-
Bacteria	RS_GCF_900167345.1	1123491	the six-nif-gene set	Proteobacteria	Vibrio cincinnatiensis	I	HDK-ENX	-	NZ_FUXB01000001.1_37	-
Bacteria	RS_GCF_900167365.1	1365950	the six-nif-gene set	Proteobacteria	Consotaella salsifontis	I	HDKENX	-	NZ_FUXL01000009.1_109	-
Bacteria	RS_GCF_900169785.1	50338	the six-nif-gene set	Proteobacteria	Rhizobium sullae	I	HDKENX	-	NZ_FWER01000106.1_9	-
Bacteria	RS_GCF_900176205.1	115808	the six-nif-gene set	Proteobacteria	Bradyrhizobium sp900176205	I	HDKENX	-	NZ_LT859959.1_1539	-
Bacteria	RS_GCF_900177475.1	193	the six-nif-gene set	Proteobacteria	Azospirillum lipoferum_A	I	HDK-ENX	-	NZ_FXBR01000005.1_365	-
Bacteria	RS_GCF_900184035.1	1646340	the six-nif-gene set	Proteobacteria	Kosakonia pseudosacchari	I	HDK-XENX	-	NZ_FXWP01000009.1_327	-
Bacteria	RS_GCF_900184095.1	474394	the six-nif-gene set	Proteobacteria	Vibrio mangrovi	I	HDKENX	-	NZ_FXXI01000001.1_400	-
Bacteria	RS_GCF_900187365.1	1074	the six-nif-gene set	Proteobacteria	Rhodoblastus acidophilus	I	HDK-ENX	-	NZ_FYDG01000006.1_10	-
Bacteria	RS_GCF_900187365.1	1074	the six-nif-gene set	Proteobacteria	Rhodoblastus acidophilus	IV-C Mar	HDK	-	NZ_FYDG01000041.1_5	-
Bacteria	RS_GCF_900187365.1	1074	the six-nif-gene set	Proteobacteria	Rhodoblastus acidophilus	anf	anfHDGK	-	NZ_FYDG01000013.1_78	-
Bacteria	RS_GCF_900187365.1	1074	the six-nif-gene set	Proteobacteria	Rhodoblastus acidophilus	vnf	vnfHDGK-X	-	NZ_FYDG01000013.1_78	-
Bacteria	RS_GCF_900207575.1	439529	the six-nif-gene set	Proteobacteria	Cereibacter_A ovatus	I	HDKENX	-	NZ_OAOQ01000003.1_188	-
Bacteria	RS_GCF_900217815.1	446682	the six-nif-gene set	Proteobacteria	Rhodobacter maris	I	HDKENX	-	NZ_OBMT01000006.1_80	-
Bacteria	RS_GCF_900217815.1	446682	the six-nif-gene set	Proteobacteria	Rhodobacter maris	anf	anfHDGK	-	NZ_OBMT01000007.1_53	-
Bacteria	RS_GCF_900218015.1	999699	the six-nif-gene set	Proteobacteria	Rhodopseudomonas pentothenatexigens	I	HDKENX	-	NZ_UFQQ01000008.1_219	-
Bacteria	RS_GCF_900466575.1	1909294	the six-nif-gene set	Proteobacteria	Ensifer_A sp900466575	I	HDKENX	-	NZ_UBMP01000007.1_147	-
Bacteria	RS_GCF_900473245.1	1909294	the six-nif-gene set	Proteobacteria	Allorhizobium sp900473245	I	HDKENX	-	NZ_UCKY01000013.1_103	-
Bacteria	RS_GCF_900749825.1	227605	the six-nif-gene set	Proteobacteria	Methylocella tundrae	I	HDKENX	-	NZ_LR536450.1_2042	-
Bacteria	GB_GCA_001783695.1	1817772	the six-nif-gene set	SAR324	XYD2-FULL-50-16|sp001783695	I	HDKENX	-	MFNE01000038.1_27	-
Bacteria	GB_GCA_001783715.1	1817773	the six-nif-gene set	SAR324	XYC1-FULL-56-13|sp001783715	I	HDKENX	-	MFNF01000004.1_35	-
Bacteria	GB_GCA_001604385.1	1674865	the six-nif-gene set	Spirochaetota	Spiro-10 sp001604385	II	HI1I2DKENB	-	LVBK01000047.1_4	-
Bacteria	GB_GCA_001604405.1	1674866	the six-nif-gene set	Spirochaetota	Spiro-10 sp001604405	II	HI1I2DKENB	-	LVBL01000030.1_11	-
Bacteria	GB_GCA_001829125.1	1802173	the six-nif-gene set	Spirochaetota	GWC1-27-15 sp001829125	II	HI1I2DKENB	-	MIAN01000268.1_24	-
Bacteria	GB_GCA_001829155.1	1802174	the six-nif-gene set	Spirochaetota	GWB1-36-13 sp001829155	II	HI1I2DKENB	-	MIAO01000074.1_30	-
Bacteria	GB_GCA_001829315.1	1802184	the six-nif-gene set	Spirochaetota	GWE2-31-10 sp001829315	II	HI1I2DKENB	-	MIAY01000010.1_75	-
Bacteria	GB_GCA_002399405.1	1947734	the six-nif-gene set	Spirochaetota	Treponema_D sp002399405	II	HI1I2DKENB	-	DHDP01000019.1_200	-
Bacteria	GB_GCA_002408085.1	1947542	the six-nif-gene set	Spirochaetota	Oceanispirochaeta sp002408085	II	HI1I2DKENB	-	DHQL01000018.1_134	-
Bacteria	GB_GCA_002418835.1	1948760	the six-nif-gene set	Spirochaetota	UBA5550 sp002418835	II	HI1I2DKENB	-	DIEX01000030.1_48	-
Bacteria	GB_GCA_003245835.1	2026792	the six-nif-gene set	Spirochaetota	UBA9216 sp003245835	II	HI1I2DKENB	-	QKCC01000018.1_7	-
Bacteria	GB_GCA_003246895.1	2202144	the six-nif-gene set	Spirochaetota	SZUA-423 sp003246895	II	HI1I2DKENB	-	QKCL01000069.1_14	-
Bacteria	GB_GCA_003247345.1	2026792	the six-nif-gene set	Spirochaetota	Sphaerochaeta sp003247345	II	HI1I2DKENB	-	QJZS01000199.1_1	-
Bacteria	GB_GCA_003252395.1	2026792	the six-nif-gene set	Spirochaetota	Spiro-10 sp003252395	II	HI1I2DKENB	-	QKEL01000008.1_525	-
Bacteria	RS_GCF_000143985.1	573413	the six-nif-gene set	Spirochaetota	Sediminispirochaeta smaragdinae	II	HI1I2DKENB	-	NC_014364.1_2995	-
Bacteria	RS_GCF_000147075.1	665571	the six-nif-gene set	Spirochaetota	Spirochaeta_A thermophila_A	II	HI1I2DKENB	-	NC_014484.1_350	-
Bacteria	RS_GCF_000214355.1	545695	the six-nif-gene set	Spirochaetota	Treponema_H azotonutricium	II	HI1I2DKENB	-	NC_015577.1_2585	-
Bacteria	RS_GCF_000214375.1	545694	the six-nif-gene set	Spirochaetota	Treponema_E primitia	II	HI1I2DKENB	-	NC_015578.1_1133	-
Bacteria	RS_GCF_000297095.1	717227	the six-nif-gene set	Spirochaetota	Treponema_E primitia_A	IV	HDK	-	NZ_AEEA01000037.1_44	-
Bacteria	RS_GCF_000297095.1	717227	the six-nif-gene set	Spirochaetota	Treponema_E primitia_A	II	HI1I2DKENB	-	NZ_AEEA01000066.1_60	-
Bacteria	RS_GCF_000297095.1	717227	the six-nif-gene set	Spirochaetota	Treponema_E primitia_A	anf	anfHI1I2DGK	-	NZ_AEEA01000019.1_78	-
Bacteria	RS_GCF_000426705.1	1123275	the six-nif-gene set	Spirochaetota	Spirochaeta_E cellobiosiphila	II	HI1I2DKENB	-	NZ_AUFW01000017.1_143	-
Bacteria	RS_GCF_001749745.1	1560235	the six-nif-gene set	Spirochaetota	Marispirochaeta associata	II	HI1I2DKENB	-	NZ_JWTM01000549.1_47	-
Bacteria	RS_GCF_004343725.1	2094121	the six-nif-gene set	Spirochaetota	J25 sp004343725	II	HI1I2DKENB	-	NZ_PTQW01000022.1_86	-
Bacteria	GB_GCA_003232385.1	1869227	the six-nif-gene set	SZUA-79	Acidulodesulfobacterium sp003232385	I	HB--DKENX-I1I2	-	QIJE01000001.1_91	-
Bacteria	GB_GCA_004195025.1	2597226	the six-nif-gene set	SZUA-79	Acididesulfobacter diazotrophicus	I	HB--DKENX-I1I2	-	SGBB01000018.1_23	-
Bacteria	GB_GCA_004195035.1	2597223	the six-nif-gene set	SZUA-79	Acidulodesulfobacterium ferriphilum	I	HB--DKENX-I1I2	-	SGBD01000001.1_814	-
Bacteria	GB_GCA_004195045.1	2597225	the six-nif-gene set	SZUA-79	Acididesulfobacter guangdongensis	I	HB--DKENX-I1I2	-	SGBC01000001.1_688	-
Bacteria	GB_GCA_001604585.1	1674913	the six-nif-gene set	Verrucomicrobiota	Verruco-01 sp001604585	II	HDKENB	-	LVBW01000006.1_5	-
Bacteria	GB_GCA_001804865.1	1798576	the six-nif-gene set	Verrucomicrobiota	GWF2-57-35 sp001804865	II	HI1I2DKENB	-	MHBK01000027.1_28	-
Bacteria	GB_GCA_001897195.1	1895866	the six-nif-gene set	Verrucomicrobiota	Terrimicrobium sp001897195	II	HDKENB	-	MKSI01000190.1_1	-
Bacteria	GB_GCA_002298145.1	1948752	the six-nif-gene set	Verrucomicrobiota	UBA695 sp002298145	II	HDKENB	-	DBMP01000029.1_90	-
Bacteria	GB_GCA_002298145.1	1948752	the six-nif-gene set	Verrucomicrobiota	UBA695 sp002298145	IV	HDK	-	DBMP01000017.1_58	-
Bacteria	GB_GCA_002298145.1	1948752	the six-nif-gene set	Verrucomicrobiota	UBA695 sp002298145	anf	anfHDGK	-	DBMP01000017.1_46	-
Bacteria	GB_GCA_002298145.1	1948752	the six-nif-gene set	Verrucomicrobiota	UBA695 sp002298145	vnf	vnfHDGKEN	-	DBMP01000016.1_3	-
Bacteria	GB_GCA_002306945.1	1952216	the six-nif-gene set	Verrucomicrobiota	UBA1321 sp002306945	anf	anfHI1I2DGK	-	DBTH01000319.1_13	-
Bacteria	GB_GCA_003246475.1	1932692	the six-nif-gene set	Verrucomicrobiota	SZUA-371 sp003246475	II	HI1I2DKENB	-	QKAL01000020.1_13	-
Bacteria	RS_GCF_000019665.1	481448	the six-nif-gene set	Verrucomicrobiota	Methylacidiphilum infernorum	I	HDKENX	-	NC_010794.1_1621	-
Bacteria	RS_GCF_000025905.1	583355	the six-nif-gene set	Verrucomicrobiota	Coraliomargarita akajimensis	II	HDKENB	-	NC_014008.1_2849	-
Bacteria	RS_GCF_000155695.1	382464	the six-nif-gene set	Verrucomicrobiota	Pelagicoccus sp000155695	II	HDKENB	-	NZ_DS990592.1_4258	-
Bacteria	RS_GCF_000379365.1	1134055	the six-nif-gene set	Verrucomicrobiota	Methylacidimicrobium sp000379365	I	HDKENX	-	NZ_KB901877.1_195	-
Bacteria	RS_GCF_000526255.1	478741	the six-nif-gene set	Verrucomicrobiota	Methylacidimicrobium sp000526255	I	HDKENX	-	NZ_JAFS01000001.1_953	-
Bacteria	RS_GCF_000817245.1	1202785	the six-nif-gene set	Verrucomicrobiota	Methylacidiphilum kamchatkense	I	HDKENX	-	NZ_JQNX01000003.1_319	-
Bacteria	RS_GCF_000953475.1	1156937	the six-nif-gene set	Verrucomicrobiota	Methylacidiphilum fumariolicum	I	HDKENX-B	-	NZ_LM997411.1_2061	-
Bacteria	RS_GCF_001613545.1	690879	the six-nif-gene set	Verrucomicrobiota	Terrimicrobium sacchariphilum	II	HDKENB	-	NZ_BDCO01000002.1_1283	-
Bacteria	RS_GCF_001650175.1	1184151	the six-nif-gene set	Verrucomicrobiota	Ereboglobus sp001650175	anf	anfHDGK	-	NZ_KV441839.1_711	-
Bacteria	RS_GCF_003054655.1	2161866	the six-nif-gene set	Verrucomicrobiota	Terrimicrobium sp003054655	II	HDKENB	-	NZ_QAYZ01000015.1_118	-
Bacteria	RS_GCF_004421185.1	1847730	the six-nif-gene set	Verrucomicrobiota	Methylacidiphilum sp004421185	I	HDKENX	-	NZ_LXQB01000023.1_68	-
Bacteria	RS_GCF_004421255.1	1847729	the six-nif-gene set	Verrucomicrobiota	Methylacidiphilum sp004421255	I	HDKENX	-	NZ_LXQC01000150.1_3	-

## Sheet: Species inf2
domain	GTDB genome ID	ncbi_taxid	HDKENB	GTDB phyla	GTDB species	ncbi_biosample	ncbi_BacDive_isolation_source	type of isolation_source	BacDive_Preferred temperature range	BacDive_O2 tolerance
Bacteria	GB_GCA_000307585.2	1094508	the six-nif-gene set	Firmicutes_A	Thermoanaerobacterium aotearoense	SAMN02603686	thermal spring	.5.	thermophilic	anaerobe
Bacteria	GB_GCA_002897635.1	2005719	the six-nif-gene set	Proteobacteria	BMS3Bbin11 sp002897635	SAMD00081371	Sub-seafloor massive sulfide deposits	.2.
Bacteria	GB_GCA_002897735.1	2005736	the six-nif-gene set	Proteobacteria	BMS3Abin12 sp002897735	SAMD00081390	Sub-seafloor massive sulfide deposits	.2.
Bacteria	GB_GCA_003232385.1	1869227	the six-nif-gene set	SZUA-79	Acidulodesulfobacterium sp003232385	SAMN09240063	marine hydrothermal chimney wall TVG10	.2.
Bacteria	GB_GCA_003235365.1	2026735	the six-nif-gene set	Myxococcota	SZUA-265 sp003235365	SAMN09287813	marine hydrothermal sulfide sediment TVG11	.2.
Bacteria	GB_GCA_003245715.1	1869227	the six-nif-gene set	Planctomycetota	SZUA-421 sp003245715	SAMN09287969	marine hydrothermal sulfide sediment TVG12	.2.
Bacteria	GB_GCA_003245835.1	2026792	the six-nif-gene set	Spirochaetota	UBA9216 sp003245835	SAMN09287962	marine hydrothermal sulfide sediment TVG12	.2.
Bacteria	GB_GCA_003246475.1	1932692	the six-nif-gene set	Verrucomicrobiota	SZUA-371 sp003246475	SAMN09287919	marine hydrothermal sulfide sediment TVG12	.2.
Bacteria	GB_GCA_003246895.1	2202144	the six-nif-gene set	Spirochaetota	SZUA-423 sp003246895	SAMN09287971	marine hydrothermal sulfide sediment TVG12	.2.
Bacteria	GB_GCA_003246935.1	1940457	the six-nif-gene set	Bacteroidota	Mangrovibacterium sp003246935	SAMN09287965	marine hydrothermal sulfide sediment TVG12	.2.
Bacteria	GB_GCA_003247345.1	2026792	the six-nif-gene set	Spirochaetota	Sphaerochaeta sp003247345	SAMN09287900	marine hydrothermal sulfide sediment TVG12	.2.
Bacteria	GB_GCA_003249225.1	2044939	the six-nif-gene set	Firmicutes_A	SZUA-448 sp003249225	SAMN09288158	marine hydrothermal sulfide sediment TVG12	.2.
Bacteria	GB_GCA_003249255.1	2030927	the six-nif-gene set	Bacteroidota	SZUA-609 sp003249255	SAMN09288157	marine hydrothermal sulfide sediment TVG12	.2.
Bacteria	GB_GCA_003250355.1	1898104	the six-nif-gene set	Bacteroidota	SZUA-534 sp003250355	SAMN09288082	marine hydrothermal sulfide sediment TVG12	.2.
Bacteria	GB_GCA_003252395.1	2026792	the six-nif-gene set	Spirochaetota	Spiro-10 sp003252395	SAMN09288023	marine hydrothermal sulfide sediment TVG12	.2.
Archaea	RS_GCF_000008645.1	187420	the six-nif-gene set	Methanobacteriota	Methanothermobacter thermautotrophicus	SAMN02603244	sewage sludge in Urbana, Ill	.4.	thermophilic	anaerobe
Bacteria	RS_GCF_000016545.1	351627	the five-nif-gene set	Firmicutes_A	Caldicellulosiruptor saccharolyticus	SAMN00623033	hot spring in New Zealand	.5.	thermophilic	anaerobe
Bacteria	RS_GCF_000017805.1	383372	the four-nif-gene set	Chloroflexota	Roseiflexus castenholzii	SAMN02598306	bacterial mat in Nakabusa hot spring	.3.	thermophilic	anaerobe
Bacteria	RS_GCF_000019165.1	498761	the six-nif-gene set	Firmicutes_B	Heliobacterium_A modesticaldum	SAMN02602985	soil from near hot springs	.4.	thermophilic	anaerobe
Bacteria	RS_GCF_000019665.1	481448	the six-nif-gene set	Verrucomicrobiota	Methylacidiphilum infernorum	SAMN02604183	Hell's Gate geothermal area	.5.	thermophilic
Bacteria	RS_GCF_000020465.1	290315	the six-nif-gene set	Bacteroidota	Chlorobium limicola	SAMN02598270	hot spring	.5.
Bacteria	RS_GCF_000020985.1	289376	the six-nif-gene set	Nitrospirota	Thermodesulfovibrio yellowstonii	SAMN02603929	Sedge Bay of Yellowstone Lake	.6.	thermophilic	anaerobe
Archaea	RS_GCF_000025525.1	644281	the five-nif-gene set	Methanobacteriota	Methanocaldococcus sp000025525	SAMN02598520	deep marine hydrothermal vent from Pacific Ocean Axial volcano on the Juan de Fuca Ridge	.2.	hyperthermophilic
Archaea	RS_GCF_000092305.1	573063	the five-nif-gene set	Methanobacteriota	Methanocaldococcus_A infernus	SAMN00017484	deep marine hydrothermal vent	.2.	hyperthermophilic	anaerobe
Bacteria	RS_GCF_000092405.1	643648	the five-nif-gene set	Firmicutes_B	Syntrophothermus lipocalidus	SAMN02598518	anaerobic granular sludge; thermophilic UASB reactor	.4.	thermophilic	anaerobe
Bacteria	RS_GCF_000147075.1	665571	the six-nif-gene set	Spirochaetota	Spirochaeta_A thermophila_A	SAMN02603259	marine hot spring	.2.	thermophilic	anaerobe
Bacteria	RS_GCF_000166355.1	632292	the five-nif-gene set	Firmicutes_A	Caldicellulosiruptor hydrothermalis	SAMN00713562	terrestrial neutral geothermal spring	.5.	thermophilic	anaerobe
Bacteria	RS_GCF_000166775.1	632348	the five-nif-gene set	Firmicutes_A	Caldicellulosiruptor kronotskyensis	SAMN00713565	terrestrial neutral geothermal spring	.5.	thermophilic	anaerobe
Archaea	RS_GCF_000179575.2	647113	the six-nif-gene set	Methanobacteriota	Methanothermococcus_A okinawensis	SAMN00100784	deep marine hydrothermal vent chimney at the Iheya Ridge in the Okinawa Trough	.2.	thermophilic	anaerobe
Bacteria	RS_GCF_000193435.2	632516	the five-nif-gene set	Firmicutes_A	Caldicellulosiruptor lactoaceticus	SAMN00713563	alkaline hot spring; Iceland, Hveragerdi	.5.	thermophilic
Bacteria	RS_GCF_000237085.1	720554	the six-nif-gene set	Firmicutes_A	Acetivibrio clariflavus	SAMN02261428	Methanogenic sludge of a cellulose-degrading bioreactor	.9.	thermophilic	anaerobe
Archaea	RS_GCF_000251105.1	1041930	the six-nif-gene set	Halobacteriota	Methanocella conradii	SAMN02603117	rice field soil	.4.	thermophilic	anaerobe
Bacteria	RS_GCF_000284315.1	1162668	the six-nif-gene set	Nitrospirota_A	Leptospirillum ferrooxidans	SAMD00061058	Fresh Volcanic Ash Deposit	.5.
Bacteria	RS_GCF_000315365.1	1121428	the six-nif-gene set	Firmicutes_B	Desulfotomaculum hydrothermale	SAMEA2272113	hot spring in North East Tunisia	.5.	thermophilic	anaerobe
Bacteria	RS_GCF_000317025.1	118163	the six-nif-gene set	Cyanobacteria	Hydrococcus minor	SAMN02261346	spring water (Hunter's hot spring)	.5.
Bacteria	RS_GCF_000317205.1	306281	the six-nif-gene set	Cyanobacteria	Fischerella muscicola	SAMN02469884	hot spring	.5.
Bacteria	RS_GCF_000317225.1	98439	the six-nif-gene set	Cyanobacteria	Fischerella thermalis	SAMN02469885	water, hot spring, Mammoth Sinkhole II	.5.
Bacteria	RS_GCF_000376385.1	1121472	the six-nif-gene set	Firmicutes_B	Desulfurispora thermophila	SAMN02440407	Sulfidogenic fluidized-bed reactor treating acidic metal- and sulfate-containing water, Finland	.9.	thermophilic	anaerobe
Archaea	RS_GCF_000376965.1	523845	the six-nif-gene set	Methanobacteriota	Methanothermococcus thermolithotrophicus	SAMN02440415	Geothermally heated sea sediments	.1.	thermophilic	anaerobe
Bacteria	RS_GCF_000427425.1	935948	the six-nif-gene set	Firmicutes_A	Caldanaerobius polysaccharolyticus	SAMN00203941	organic waste leachate	.9.	thermophilic	anaerobe
Bacteria	RS_GCF_000429345.1	1121468	the five-nif-gene set	Firmicutes_B	Desulfovirgula thermocuniculi	SAMN02440614	geothermally active underground mine	.5.	thermophilic	anaerobe
Bacteria	RS_GCF_000430625.1	1121002	the six-nif-gene set	Firmicutes	Aneurinibacillus_B terranovensis	SAMN02440807	Geothermal Soil	.4.	thermophilic
Bacteria	RS_GCF_000430885.1	1121422	the six-nif-gene set	Firmicutes_B	Desulfallas_A alcoholivorax	SAMN02440796	fluidized-bed reactor	.9.	thermophilic	anaerobe
Bacteria	RS_GCF_000510645.1	1089548	the six-nif-gene set	Firmicutes	Thermicanus aegyptius	SAMN02597174	surface soil from a grassy garden, Hurghada, Egypt	.4.	thermophilic	anaerobe
Bacteria	RS_GCF_000526495.1	1291050	the six-nif-gene set	Firmicutes_A	Ruminiclostridium josui	SAMN02584941	Thai compost	.9.	thermophilic	anaerobe
Bacteria	RS_GCF_000746025.1	1449126	the six-nif-gene set	Firmicutes_B	Thermoanaerosceptrum fracticalcis	SAMN02745515	borehole into a subsurface carbonate aquifer	.6.	thermophilic
Bacteria	RS_GCF_000747665.1	28896	the six-nif-gene set	Firmicutes_A	Thermoanaerobacterium saccharolyticum_A	SAMD00018622	Hot vent fluid	.2.	thermophilic	anaerobe
Bacteria	RS_GCF_000817245.1	1202785	the six-nif-gene set	Verrucomicrobiota	Methylacidiphilum kamchatkense	SAMN02996356	acidic hot spring	.5.
Bacteria	RS_GCF_000953475.1	1156937	the six-nif-gene set	Verrucomicrobiota	Methylacidiphilum fumariolicum	SAMEA2682029	acidic volcanic	.5.
Bacteria	RS_GCF_000955725.1	1387557	the five-nif-gene set	Firmicutes_A	Caldicellulosiruptor danielii	SAMN02745017	hot spring	.5.
Bacteria	RS_GCF_000955735.1	1387569	the five-nif-gene set	Firmicutes_A	Caldicellulosiruptor naganoensis	SAMN02745002	alkaline hot spring	.5.
Bacteria	RS_GCF_000955745.1	1387555	the five-nif-gene set	Firmicutes_A	Caldicellulosiruptor morganii	SAMN02745018	hot spring	.5.
Bacteria	RS_GCF_001029285.1	476652	the six-nif-gene set	Firmicutes_B	Desulfosporosinus acididurans	SAMN03754342	acidic sediment of White river in Montserrat just before the cataclysmic volcano eruption in 1995	.5.
Bacteria	RS_GCF_001263415.1	281456	the six-nif-gene set	Firmicutes_B	Thermincola ferriacetica	SAMN03840759	terrestrial hydrothermal spring-Microbial Fuel Cell	.5.	thermophilic	anaerobe
Bacteria	RS_GCF_001466305.1	1473580	the six-nif-gene set	Firmicutes_A	Defluviitalea phaphyphila	SAMN03165200	marine sediment	.1.	thermophilic
Bacteria	RS_GCF_001619755.1	114136	the six-nif-gene set	Firmicutes	Paenibacillus ottowii	SAMN04387818	Ulu Slim Hot Spring	.5.
Bacteria	RS_GCF_001655685.1	1838280	the five-nif-gene set	Firmicutes_B	Desulfotomaculum_G copahuensis	SAMN04875414	acidic geothermal sediment	.5.
Bacteria	RS_GCF_001687335.1	1156395	the six-nif-gene set	Desulfobacterota	Dissulfuribacter thermophilus	SAMN05251087	deep-sea hydrothermal chimney	.2.	thermophilic	anaerobe
Bacteria	RS_GCF_001742305.1	1390249	the six-nif-gene set	Firmicutes	Desulfuribacillus_A stibiiarsenatis	SAMN05771867	anoxic sediments from the drainage area of a geothermal spring	.5.
Bacteria	RS_GCF_001750685.1	1424294	the six-nif-gene set	Firmicutes_A	Geosporobacter ferrireducens	SAMN05786931	oil contaninated soil	.4.	thermophilic
Bacteria	RS_GCF_001904635.1	1921803	the six-nif-gene set	Cyanobacteria	Hydrococcus rivularis	SAMN05890686	hot spring	.5.
Bacteria	RS_GCF_001904655.1	247279	the six-nif-gene set	Cyanobacteria	Chroogloeocystis siderophila	SAMN05890687	hot spring	.5.
Bacteria	RS_GCF_001950255.1	870242	the five-nif-gene set	Firmicutes_B	Carboxydothermus pertinax	SAMD00066805	acid hot spring	.5.	thermophilic	anaerobe
Bacteria	RS_GCF_001950325.1	661089	the five-nif-gene set	Firmicutes_B	Carboxydothermus islandicus	SAMD00066806	hot spring	.5.	thermophilic	anaerobe
Bacteria	RS_GCF_002005145.1	1833852	the six-nif-gene set	Firmicutes_B	Desulfotomaculum ferrireducens	SAMN06311225	composting demonstration plant	.9.	thermophilic	anaerobe
Bacteria	RS_GCF_002240205.1	281093	the six-nif-gene set	Bacteroidota	Chlorobium_A sp002240205	SAMN07407602	deep marine hydrothermal vent	.2.
Bacteria	RS_GCF_002252565.1	1792311	the six-nif-gene set	Firmicutes_A	Petroclostridium xylanilyticum	SAMN07426283	methanogenic hexadecane-degrading culture	.9.	thermophilic
Bacteria	RS_GCF_002804065.1	2055160	the six-nif-gene set	Firmicutes	Kyrpidia spormannii	SAMN08045872	Hydrothermal Systems	.2.	thermophilic	aerobe
Bacteria	RS_GCF_002835805.1	115979	the six-nif-gene set	Firmicutes	Niallia nealsonii	SAMN08114941	spacecraft assembly facility	.9.	thermophilic	facultative anaerobe
Bacteria	RS_GCF_002937115.1	1071	the six-nif-gene set	Proteobacteria	Rhodopila globiformis	SAMN07156363	acidic sulfur spring	.5.
Bacteria	RS_GCF_002939305.1	1378066	the six-nif-gene set	Cyanobacteria	Chroogloeocystis sp002939305	SAMN06318515	hot spring	.5.
Bacteria	RS_GCF_003054495.1	178899	the six-nif-gene set	Firmicutes_B	Carboxydocella thermautotrophica	SAMN07757920	hot spring	.5.	thermophilic	anaerobe
Bacteria	RS_GCF_004343465.1	937254	the six-nif-gene set	Firmicutes_A	Thermoanaerobacterium thermosaccharolyticum	SAMN10363402	industrial yeast biomass	.9.	thermophilic	anaerobe
Bacteria	RS_GCF_004343725.1	2094121	the six-nif-gene set	Spirochaetota	J25 sp004343725	SAMN08565569	hot spring	.5.
Bacteria	RS_GCF_004345905.1	1734049	the six-nif-gene set	Firmicutes_A	Serpentinicella alkaliphila	SAMN10362789	hyperalkaline spring in a serpentinite-hosted hydrothermal field, carbonate chimney	.2.
Bacteria	RS_GCF_004421185.1	1847730	the six-nif-gene set	Verrucomicrobiota	Methylacidiphilum sp004421185	SAMN04957807	geothermal spring	.5.
Bacteria	RS_GCF_004421255.1	1847729	the six-nif-gene set	Verrucomicrobiota	Methylacidiphilum sp004421255	SAMN04957809	geothermal spring	.5.
Bacteria	RS_GCF_006265165.1	115852	the six-nif-gene set	Bacteroidota	Chlorobaculum thiosulfatiphilum	SAMN11845907	tassajara hot spring	.5.
Bacteria	RS_GCF_900111095.1	355243	the six-nif-gene set	Proteobacteria	Amphritea atlantica	SAMN03080615	Atlantic Ocean:Logatchev hydrothermal vent field at the Mid-Atlantic Ridge	.2.
Bacteria	RS_GCF_900115975.1	1121426	the six-nif-gene set	Firmicutes_B	Desulfallas_B geothermicus	SAMN05660706	anoxic geothermal ground-water	.5.	thermophilic	anaerobe
Bacteria	RS_GCF_900129195.1	1121429	the six-nif-gene set	Firmicutes_B	Desulfotomaculum putei	SAMN02745133	2.7 km deep terrestrial subsurface	.4.	thermophilic	anaerobe
Bacteria	RS_GCF_900129305.1	1121391	the six-nif-gene set	Desulfobacterota	Desulfacinum infernum	SAMN02745206	marine petroleum reservoir	.1.	thermophilic	anaerobe
Bacteria	RS_GCF_900167365.1	1365950	the six-nif-gene set	Proteobacteria	Consotaella salsifontis	SAMN05428963	an ancient terrestrial saline spring	.5.
Bacteria	RS_GCF_900188395.1	240169	the six-nif-gene set	Aquificota	Desulfurobacterium_A atlanticum	SAMN06265340	deep-sea hydrothermal vent chimney	.2.	thermophilic	anaerobe

## Sheet: R95 genome category
accession	ncbi_genome_category	gtdb_taxonomy
GB_GCA_000091165.1	derived from environmental_sample	d__Bacteria;p__Methylomirabilota;c__Methylomirabilia;o__Methylomirabilales;f__Methylomirabilaceae;g__Methylomirabilis;s__Methylomirabilis oxyfera_B
GB_GCA_000218705.1	derived from environmental_sample	d__Bacteria;p__Cyanobacteria;c__Cyanobacteriia;o__PCC-6307;f__Cyanobiaceae;g__Prochlorococcus_A;s__Prochlorococcus_A marinus_Q
GB_GCA_000218745.1	derived from environmental_sample	d__Bacteria;p__Cyanobacteria;c__Cyanobacteriia;o__PCC-6307;f__Cyanobiaceae;g__Prochlorococcus_A;s__Prochlorococcus_A marinus_T
GB_GCA_000252525.1	derived from environmental_sample	d__Bacteria;p__Proteobacteria;c__Gammaproteobacteria;o__SAR86;f__D2472;g__SAR86A;s__SAR86A sp000252525
GB_GCA_000310245.1	derived from environmental_sample	d__Bacteria;p__Campylobacterota;c__Campylobacteria;o__Campylobacterales;f__Sulfurimonadaceae;g__Sulfuricurvum;s__Sulfuricurvum sp000310245
GB_GCA_000347575.1	derived from environmental_sample	d__Bacteria;p__Caldatribacteriota;c__Caldatribacteriia;o__Caldatribacteriales;f__Caldatribacteriaceae;g__Caldatribacterium;s__Caldatribacterium saccharofermentans
GB_GCA_000743525.1	derived from environmental_sample	d__Bacteria;p__Campylobacterota;c__Campylobacteria;o__Campylobacterales;f__Sulfurospirillaceae;g__Sulfurospirillum;s__Sulfurospirillum sp000743525
GB_GCA_000747625.2	derived from environmental_sample	d__Bacteria;p__Desulfobacterota;c__Syntrophia;o__Syntrophales;f__Smithellaceae;g__Smithella;s__Smithella sp000747625
GB_GCA_000769715.1	derived from environmental_sample	d__Bacteria;p__Desulfobacterota;c__Desulfobulbia;o__Desulfobulbales;f__Desulfocapsaceae;g__Tol-SR;s__Tol-SR sp000769715
GB_GCA_000770645.1	derived from environmental_sample	d__Bacteria;p__Firmicutes_B;c__Desulfitobacteriia;o__Desulfitobacteriales;f__Desulfitobacteriaceae;g__Desulfosporosinus;s__Desulfosporosinus sp000770645
GB_GCA_000785145.2	derived from environmental_sample	d__Bacteria;p__Proteobacteria;c__Gammaproteobacteria;o__Beggiatoales;f__Beggiatoaceae;g__Thiomargarita;s__Thiomargarita nelsonii_B
GB_GCA_000987045.1	derived from environmental_sample	d__Bacteria;p__Firmicutes_B;c__Moorellia;o__PH28-bin88;f__PH28-bin88;g__PH28-bin88;s__PH28-bin88 sp000987045
GB_GCA_001005265.1	derived from environmental_sample	d__Bacteria;p__Chloroflexota;c__Dehalococcoidia;o__Dehalococcoidales;f__Dehalococcoidaceae;g__Dehalogenimonas;s__Dehalogenimonas sp001005265
GB_GCA_001007975.1	derived from environmental_sample	d__Bacteria;p__Patescibacteria;c__Gracilibacteria;o__Absconditabacterales;f__X112;g__Aalborg-AAW-1;s__Aalborg-AAW-1 sp001007975
GB_GCA_001430885.1	derived from environmental_sample	d__Bacteria;p__Patescibacteria;c__Gracilibacteria;o__Peribacterales;f__Peribacteraceae;g__Peribacter;s__Peribacter riflensis
GB_GCA_001447805.1	derived from environmental_sample	d__Bacteria;p__Proteobacteria;c__Gammaproteobacteria;o__Tenderiales;f__Tenderiaceae;g__Tenderia;s__Tenderia electrophaga
GB_GCA_001493195.1	derived from environmental_sample	d__Bacteria;p__Campylobacterota;c__Campylobacteria;o__Campylobacterales;f__Sulfurovaceae;g__BN30871;s__BN30871 sp001493195
GB_GCA_001577025.1	derived from environmental_sample	d__Bacteria;p__Marinisomatota;c__Marinisomatia;o__Marinisomatales;f__TCS55;g__TCS55;s__TCS55 sp001577025
GB_GCA_001577055.1	derived from environmental_sample	d__Bacteria;p__Marinisomatota;c__Marinisomatia;o__Marinisomatales;f__TCS56;g__TCS56;s__TCS56 sp001577055
GB_GCA_001577135.1	derived from environmental_sample	d__Bacteria;p__Cloacimonadota;c__Cloacimonadia;o__JGIOTU-2;f__JGIOTU-2;g__TCS60;s__TCS60 sp001577135
GB_GCA_001577185.1	derived from environmental_sample	d__Bacteria;p__Cloacimonadota;c__Cloacimonadia;o__Cloacimonadales;f__TCS61;g__TCS61;s__TCS61 sp001577185
GB_GCA_001577215.1	derived from environmental_sample	d__Bacteria;p__Marinisomatota;c__AB16;o__AB16;f__TCS52;g__TCS52;s__TCS52 sp001577215
GB_GCA_001593825.1	derived from environmental_sample	d__Bacteria;p__Cyanobacteria;c__Cyanobacteriia;o__Cyanobacteriales;f__Nostocaceae;g__Aphanizomenon_B;s__Aphanizomenon_B flosaquae
GB_GCA_001594145.1	derived from environmental_sample	d__Bacteria;p__Actinobacteriota;c__Actinomycetia;o__Actinomycetales;f__Dermatophilaceae;g__Branchiibius;s__Branchiibius sp001594145
GB_GCA_001602415.1	derived from environmental_sample	d__Bacteria;p__Bacteroidota;c__Bacteroidia;o__NS11-12g;f__UKL13-3;g__UKL13-3;s__UKL13-3 sp001602415
GB_GCA_001602435.1	derived from environmental_sample	d__Bacteria;p__Proteobacteria;c__Alphaproteobacteria;o__Caulobacterales;f__Hyphomonadaceae;g__Aquidulcibacter;s__Aquidulcibacter sp001602435
GB_GCA_001602455.1	derived from environmental_sample	d__Bacteria;p__Proteobacteria;c__Gammaproteobacteria;o__Burkholderiales;f__UKL13-2;g__UKL13-2;s__UKL13-2 sp001602455
GB_GCA_001698425.1	derived from environmental_sample	d__Bacteria;p__Cyanobacteria;c__Cyanobacteriia;o__Cyanobacteriales;f__Phormidiaceae;g__Kamptonema;s__Kamptonema sp001698425
GB_GCA_001698435.1	derived from environmental_sample	d__Bacteria;p__Cyanobacteria;c__Cyanobacteriia;o__Cyanobacteriales;f__Nostocaceae;g__Nostoc_B;s__Nostoc_B sp001698435
GB_GCA_001698445.1	derived from environmental_sample	d__Bacteria;p__Cyanobacteria;c__Cyanobacteriia;o__CACIAM-69d;f__CACIAM-69d;g__CACIAM-69d;s__CACIAM-69d sp001698445
GB_GCA_001723645.1	derived from environmental_sample	d__Bacteria;p__Proteobacteria;c__Gammaproteobacteria;o__Pseudomonadales;f__Cellvibrionaceae;g__Endobugula;s__Endobugula sertula
GB_GCA_001730015.1	derived from environmental_sample	d__Bacteria;p__Proteobacteria;c__Gammaproteobacteria;o__Granulosicoccales;f__Granulosicoccaceae;g__GCA-1730015;s__GCA-1730015 sp001730015
GB_GCA_001730065.1	derived from environmental_sample	d__Bacteria;p__Proteobacteria;c__Alphaproteobacteria;o__Rickettsiales;f__AB1-6;g__AB1-6;s__AB1-6 sp001730065
GB_GCA_001730085.1	derived from environmental_sample	d__Bacteria;p__GCA-001730085;c__GCA-001730085;o__GCA-001730085;f__GCA-001730085;g__GCA-001730085;s__GCA-001730085 sp001730085
GB_GCA_001730095.1	derived from environmental_sample	d__Bacteria;p__Proteobacteria;c__Alphaproteobacteria;o__Rhodobacterales;f__Rhodobacteraceae;g__Leisingera;s__Leisingera sp001730095
GB_GCA_001858525.1	derived from environmental_sample	d__Bacteria;p__Cyanobacteria;c__Vampirovibrionia;o__Vampirovibrionales;f__Vampirovibrionaceae;g__Vampirovibrio;s__Vampirovibrio chlorellavorus_C
GB_GCA_001890945.1	derived from environmental_sample	d__Bacteria;p__Proteobacteria;c__Alphaproteobacteria;o__Rhizobiales;f__Stappiaceae;g__Roseibium;s__Roseibium sp001890945
GB_GCA_001890965.1	derived from environmental_sample	d__Bacteria;p__Bacteroidota;c__Bacteroidia;o__Cytophagales;f__Microscillaceae;g__Microscilla;s__Microscilla sp001890965
GB_GCA_001890975.1	derived from environmental_sample	d__Bacteria;p__Cyanobacteria;c__Cyanobacteriia;o__Cyanobacteriales;f__Desertifilaceae;g__Roseofilum;s__Roseofilum reptotaenium
GB_GCA_002134785.1	derived from environmental_sample	d__Bacteria;p__Proteobacteria;c__Gammaproteobacteria;o__Methylococcales;f__Methylomonadaceae;g__UBA4132;s__UBA4132 sp002134785
GB_GCA_002162675.1	derived from environmental_sample	d__Bacteria;p__Proteobacteria;c__Gammaproteobacteria;o__Enterobacterales;f__Alteromonadaceae;g__Colwellia;s__Colwellia sp002162675
GB_GCA_002162685.1	derived from environmental_sample	d__Bacteria;p__Bacteroidota;c__Bacteroidia;o__Flavobacteriales;f__Flavobacteriaceae;g__Psychroserpens;s__Psychroserpens sp002162685
GB_GCA_002162695.1	derived from environmental_sample	d__Bacteria;p__Proteobacteria;c__Gammaproteobacteria;o__Methylococcales;f__Cycloclasticaceae;g__Cycloclasticus;s__Cycloclasticus sp002162695
GB_GCA_002162705.1	derived from environmental_sample	d__Bacteria;p__Proteobacteria;c__Gammaproteobacteria;o__Methylococcales;f__Cycloclasticaceae;g__Cycloclasticus;s__Cycloclasticus sp002162705
GB_GCA_002162755.1	derived from environmental_sample	d__Bacteria;p__Proteobacteria;c__Gammaproteobacteria;o__Pseudomonadales;f__Porticoccaceae;g__50-400-T64;s__50-400-T64 sp002162755
GB_GCA_002162765.1	derived from environmental_sample	d__Bacteria;p__Bacteroidota;c__Bacteroidia;o__Flavobacteriales;f__Flavobacteriaceae;g__Ichthyenterobacterium;s__Ichthyenterobacterium sp002162765
GB_GCA_002162795.1	derived from environmental_sample	d__Bacteria;p__Proteobacteria;c__Alphaproteobacteria;o__Rhodobacterales;f__Rhodobacteraceae;g__56-14-T64;s__56-14-T64 sp002162795
GB_GCA_002162815.1	derived from environmental_sample	d__Bacteria;p__Proteobacteria;c__Gammaproteobacteria;o__Pseudomonadales;f__Porticoccaceae;g__50-400-T64;s__50-400-T64 sp002162815
GB_GCA_002162825.1	derived from environmental_sample	d__Bacteria;p__Proteobacteria;c__Gammaproteobacteria;o__Pseudomonadales;f__Porticoccaceae;g__50-400-T64;s__50-400-T64 sp002162825
GB_GCA_002162835.1	derived from environmental_sample	d__Bacteria;p__Bacteroidota;c__Bacteroidia;o__Flavobacteriales;f__Flavobacteriaceae;g__Nonlabens;s__Nonlabens dokdonensis_B
GB_GCA_002162875.1	derived from environmental_sample	d__Bacteria;p__Proteobacteria;c__Alphaproteobacteria;o__Rhodobacterales;f__Rhodobacteraceae;g__UBA3077;s__UBA3077 sp002162875
GB_GCA_002162915.1	derived from environmental_sample	d__Bacteria;p__Proteobacteria;c__Alphaproteobacteria;o__Kiloniellales;f__Kiloniellaceae;g__Kiloniella;s__Kiloniella sp002162915
GB_GCA_002162925.1	derived from environmental_sample	d__Bacteria;p__Proteobacteria;c__Gammaproteobacteria;o__Enterobacterales;f__Alteromonadaceae;g__Thalassotalea_A;s__Thalassotalea_A sp002162925
GB_GCA_002162955.1	derived from environmental_sample	d__Bacteria;p__Proteobacteria;c__Gammaproteobacteria;o__Pseudomonadales;f__Ketobacteraceae;g__42-54-T18;s__42-54-T18 sp002162955
GB_GCA_002162985.1	derived from environmental_sample	d__Bacteria;p__Proteobacteria;c__Gammaproteobacteria;o__Pseudomonadales;f__Saccharospirillaceae_A;g__Bermanella;s__Bermanella sp002162985
GB_GCA_002163005.1	derived from environmental_sample	d__Bacteria;p__Proteobacteria;c__Gammaproteobacteria;o__Enterobacterales;f__Alteromonadaceae;g__Colwellia;s__Colwellia psychrerythraea_C
GB_GCA_002163025.1	derived from environmental_sample	d__Bacteria;p__Proteobacteria;c__Gammaproteobacteria;o__Pseudomonadales;f__Nitrincolaceae;g__Rs1;s__Rs1 sp002163025
GB_GCA_002163065.1	derived from environmental_sample	d__Bacteria;p__Campylobacterota;c__Campylobacteria;o__Campylobacterales;f__Arcobacteraceae;g__NORP36;s__NORP36 sp002163065
GB_GCA_002163085.1	derived from environmental_sample	d__Bacteria;p__Proteobacteria;c__Gammaproteobacteria;o__Nitrosococcales;f__Methylophagaceae;g__41-12-T18;s__41-12-T18 sp002163085
GB_GCA_002163115.1	derived from environmental_sample	d__Bacteria;p__Proteobacteria;c__Gammaproteobacteria;o__Nitrosococcales;f__Methylophagaceae;g__41-12-T18;s__41-12-T18 sp002163115
GB_GCA_002163135.1	derived from environmental_sample	d__Bacteria;p__Proteobacteria;c__Alphaproteobacteria;o__Sneathiellales;f__Sneathiellaceae;g__Sneathiella;s__Sneathiella sp002163135
GB_GCA_002163155.1	derived from environmental_sample	d__Bacteria;p__Bdellovibrionota;c__Bacteriovoracia;o__Bacteriovoracales;f__Bacteriovoracaceae;g__Halobacteriovorax;s__Halobacteriovorax marinus_A
GB_GCA_002163245.1	derived from environmental_sample	d__Bacteria;p__Proteobacteria;c__Gammaproteobacteria;o__Pseudomonadales;f__Ketobacteraceae;g__42-54-T18;s__42-54-T18 sp002163245
GB_GCA_002215425.1	derived from environmental_sample	d__Bacteria;p__Firmicutes;c__Bacilli;o__Mycoplasmatales;f__Mycoplasmoidaceae;g__Malacoplasma_A;s__Malacoplasma_A girerdii
GB_GCA_002282935.1	derived from environmental_sample	d__Bacteria;p__Cyanobacteria;c__Cyanobacteriia;o__Cyanobacteriales;f__Microcystaceae;g__Microcystis;s__Microcystis sp002282935
GB_GCA_002282955.1	derived from environmental_sample	d__Bacteria;p__Cyanobacteria;c__Cyanobacteriia;o__Cyanobacteriales;f__Microcystaceae;g__Microcystis;s__Microcystis wesenbergii
GB_GCA_002796835.1	derived from environmental_sample	d__Bacteria;p__Cyanobacteria;c__Cyanobacteriia;o__Elainellales;f__Elainellaceae;g__Elainella;s__Elainella saxicola
GB_GCA_002813895.1	derived from environmental_sample	d__Bacteria;p__Cyanobacteria;c__Cyanobacteriia;o__Cyanobacteriales;f__Cyanobacteriaceae;g__Cyanobacterium;s__Cyanobacterium sp002813895
GB_GCA_003290465.1	derived from environmental_sample	d__Bacteria;p__Sumerlaeota;c__Sumerlaeia;o__Sumerlaeales;f__Sumerlaeaceae;g__Sumerlaea;s__Sumerlaea chitinivorans
GB_GCA_003326195.1	derived from environmental_sample	d__Bacteria;p__Cyanobacteria;c__Cyanobacteriia;o__Cyanobacteriales;f__Nostocaceae;g__Nostoc;s__Nostoc punctiforme_A
GB_GCA_003326205.1	derived from environmental_sample	d__Bacteria;p__Cyanobacteria;c__Cyanobacteriia;o__Cyanobacteriales;f__Nostocaceae;g__Nostoc;s__Nostoc sp003326205
GB_GCA_003326215.1	derived from environmental_sample	d__Bacteria;p__Cyanobacteria;c__Cyanobacteriia;o__Cyanobacteriales;f__Nostocaceae;g__Nostoc_C;s__Nostoc_C minutum
GB_GCA_004011035.1	derived from environmental_sample	d__Bacteria;p__Bdellovibrionota;c__Bdellovibrionia;o__Bdellovibrionales;f__Bdellovibrionaceae;g__Pseudobdellovibrio;s__Pseudobdellovibrio qaytius
GB_GCA_004136275.1	derived from environmental_sample	d__Bacteria;p__Patescibacteria;c__Saccharimonadia;o__Saccharimonadales;f__Saccharimonadaceae;g__UBA1103;s__UBA1103 sp004136275
GB_GCA_004563595.1	derived from environmental_sample	d__Bacteria;p__Patescibacteria;c__Gracilibacteria;o__BD1-5;f__UBA6164;g__MAAV01;s__MAAV01 sp004563595
GB_GCA_900016865.1	derived from environmental_sample	d__Bacteria;p__Firmicutes_G;c__DTU014;o__DTU014;f__DTU014;g__DTU014;s__DTU014 sp900016865
GB_GCA_900018335.1	derived from environmental_sample	d__Bacteria;p__Firmicutes_G;c__Limnochordia;o__DTU010;f__DTU010;g__DTU010;s__DTU010 sp900018335
GB_GCA_900019385.1	derived from environmental_sample	d__Bacteria;p__Firmicutes_G;c__Limnochordia;o__DTU010;f__DTU012;g__DTU012;s__DTU012 sp900019385
GB_GCA_900019985.1	derived from environmental_sample	d__Bacteria;p__Firmicutes_G;c__SHA-98;o__UBA4971;f__UBA4971;g__UBA2557;s__UBA2557 sp900019985
GB_GCA_900066105.1	derived from environmental_sample	d__Bacteria;p__Firmicutes_A;c__Clostridia;o__Lachnospirales;f__Lachnospiraceae;g__CAG-603;s__CAG-603 sp900066105
GB_GCA_900066205.1	derived from environmental_sample	d__Bacteria;p__Firmicutes_A;c__Clostridia;o__Lachnospirales;f__Lachnospiraceae;g__Blautia_A;s__Blautia_A sp900066205
GB_GCA_900066305.1	derived from environmental_sample	d__Bacteria;p__Firmicutes_A;c__Clostridia;o__Peptostreptococcales;f__Anaerovoracaceae;g__UBA1191;s__UBA1191 sp900066305
GB_GCA_900066355.1	derived from environmental_sample	d__Bacteria;p__Firmicutes_A;c__Clostridia;o__Lachnospirales;f__Lachnospiraceae;g__Blautia_A;s__Blautia_A sp900066355
GB_GCA_900066385.1	derived from environmental_sample	d__Bacteria;p__Firmicutes_A;c__Clostridia;o__Lachnospirales;f__Lachnospiraceae;g__GCA-900066575;s__GCA-900066575 sp900066385
GB_GCA_900066445.1	derived from environmental_sample	d__Bacteria;p__Bacteroidota;c__Bacteroidia;o__Bacteroidales;f__Bacteroidaceae;g__Phocaeicola;s__Phocaeicola sp900066445
GB_GCA_900066455.1	derived from environmental_sample	d__Bacteria;p__Bacteroidota;c__Bacteroidia;o__Bacteroidales;f__Bacteroidaceae;g__Phocaeicola;s__Phocaeicola sp900066455
GB_GCA_900066505.1	derived from environmental_sample	d__Bacteria;p__Firmicutes_A;c__Clostridia;o__Lachnospirales;f__Lachnospiraceae;g__Blautia_A;s__Blautia_A sp900066505
GB_GCA_900066595.1	derived from environmental_sample	d__Bacteria;p__Firmicutes_A;c__Clostridia;o__Lachnospirales;f__Lachnospiraceae;g__Eubacterium_I;s__Eubacterium_I sp900066595
GB_GCA_900066615.1	derived from environmental_sample	d__Bacteria;p__Firmicutes_A;c__Clostridia;o__Lachnospirales;f__Lachnospiraceae;g__UMGS1375;s__UMGS1375 sp900066615
GB_GCA_900066645.1	derived from environmental_sample	d__Bacteria;p__Firmicutes_A;c__Clostridia;o__Oscillospirales;f__Oscillospiraceae;g__Lawsonibacter;s__Lawsonibacter sp900066645
GB_GCA_900066695.1	derived from environmental_sample	d__Bacteria;p__Firmicutes_A;c__Clostridia;o__Peptostreptococcales;f__Anaerovoracaceae;g__Emergencia;s__Emergencia sp900066695
GB_GCA_900066705.1	derived from environmental_sample	d__Bacteria;p__Firmicutes_A;c__Clostridia;o__Lachnospirales;f__Lachnospiraceae;g__Anaerostipes;s__Anaerostipes sp900066705
GB_GCA_900066755.1	derived from environmental_sample	d__Bacteria;p__Firmicutes_A;c__Clostridia;o__Lachnospirales;f__Lachnospiraceae;g__GCA-900066755;s__GCA-900066755 sp900066755
GB_GCA_900066765.1	derived from environmental_sample	d__Bacteria;p__Firmicutes_A;c__Clostridia;o__Lachnospirales;f__Lachnospiraceae;g__Dorea;s__Dorea sp900066765
GB_GCA_900066845.1	derived from environmental_sample	d__Bacteria;p__Firmicutes_A;c__Clostridia;o__Oscillospirales;f__Ruminococcaceae;g__UBA1394;s__UBA1394 sp900066845
GB_GCA_900066885.1	derived from environmental_sample	d__Bacteria;p__Firmicutes_A;c__Clostridia;o__Oscillospirales;f__Ruminococcaceae;g__CAG-353;s__CAG-353 sp900066885
GB_GCA_900066925.1	derived from environmental_sample	d__Bacteria;p__Firmicutes_A;c__Clostridia;o__Peptostreptococcales;f__Peptostreptococcaceae;g__GCA-900066935;s__GCA-900066935 sp900066925
GB_GCA_900078365.1	derived from environmental_sample	d__Bacteria;p__Proteobacteria;c__Alphaproteobacteria;o__Sphingomonadales;f__Sphingomonadaceae;g__Sphingopyxis;s__Sphingopyxis sp900078365
GB_GCA_900078375.1	derived from environmental_sample	d__Bacteria;p__Actinobacteriota;c__Actinomycetia;o__Mycobacteriales;f__Mycobacteriaceae;g__Mycobacterium;s__Mycobacterium sp900078375
GB_GCA_900078385.1	derived from environmental_sample	d__Bacteria;p__Actinobacteriota;c__Actinomycetia;o__Actinomycetales;f__Microbacteriaceae;g__Microbacterium;s__Microbacterium sp900078385
GB_GCA_900078405.1	derived from environmental_sample	d__Bacteria;p__Proteobacteria;c__Gammaproteobacteria;o__Xanthomonadales;f__Xanthomonadaceae;g__Stenotrophomonas;s__Stenotrophomonas sp900078405
GB_GCA_900079685.1	derived from environmental_sample	d__Bacteria;p__Desulfobacterota;c__Desulfovibrionia;o__Desulfovibrionales;f__Desulfovibrionaceae;g__Frigididesulfovibrio;s__Frigididesulfovibrio sp900079685
GB_GCA_900079695.1	derived from environmental_sample	d__Bacteria;p__Proteobacteria;c__Alphaproteobacteria;o__Rhodospirillales;f__Rhodospirillaceae;g__Alpha-05;s__Alpha-05 sp900079695
GB_GCA_900079725.1	derived from environmental_sample	d__Bacteria;p__Bacteroidota;c__Bacteroidia;o__Bacteroidales;f__Dysgonomonadaceae;g__Dysgonomonas;s__Dysgonomonas sp900079725
GB_GCA_900079765.1	derived from environmental_sample	d__Bacteria;p__Firmicutes_A;c__Clostridia;o__Oscillospirales;f__Oscillospiraceae;g__Pseudoflavonifractor;s__Pseudoflavonifractor sp900079765
GB_GCA_900095395.1	derived from environmental_sample	d__Bacteria;p__Desulfobacterota;c__Desulfovibrionia;o__Desulfovibrionales;f__Desulfovibrionaceae;g__Desulfovibrio;s__Desulfovibrio sp900095395
GB_GCA_900163985.1	derived from environmental_sample	d__Bacteria;p__Spirochaetota;c__Spirochaetia;o__Treponematales;f__UBA8932;g__UBA8932;s__UBA8932 sp002427685
GB_GCA_900180385.1	derived from environmental_sample	d__Bacteria;p__Proteobacteria;c__Gammaproteobacteria;o__PS1;f__Thioglobaceae;g__Thioglobus_A;s__Thioglobus_A sp900180385
GB_GCA_900258555.1	derived from environmental_sample	d__Bacteria;p__Desulfobacterota;c__Desulfobacteria;o__Desulfatiglandales;f__NaphS2;g__UBA5623;s__UBA5623 sp900258555
GB_GCA_900299555.1	derived from environmental_sample	d__Bacteria;p__Proteobacteria;c__Gammaproteobacteria;o__Pseudomonadales;f__Endozoicomonadaceae;g__Endozoicomonas;s__Endozoicomonas sp900299555
GB_GCA_900313105.1	derived from environmental_sample	d__Bacteria;p__Proteobacteria;c__Alphaproteobacteria;o__Rs-D84;f__Rs-D84;g__Rs-D84;s__Rs-D84 sp900313105
GB_GCA_900313115.1	derived from environmental_sample	d__Bacteria;p__Cyanobacteria;c__Vampirovibrionia;o__Gastranaerophilales;f__Gastranaerophilaceae;g__UBA2883;s__UBA2883 sp900313115
GB_GCA_900313125.1	derived from environmental_sample	d__Bacteria;p__Firmicutes_A;c__Clostridia;o__Oscillospirales;f__Acutalibacteraceae;g__RUG592;s__RUG592 sp900313125
GB_GCA_900313155.1	derived from environmental_sample	d__Bacteria;p__Proteobacteria;c__Alphaproteobacteria;o__RF32;f__CAG-239;g__RUG410;s__RUG410 sp900313155
GB_GCA_900313175.1	derived from environmental_sample	d__Bacteria;p__Actinobacteriota;c__Coriobacteriia;o__Coriobacteriales;f__Atopobiaceae;g__Olsenella;s__Olsenella sp900313175
GB_GCA_900313185.1	derived from environmental_sample	d__Bacteria;p__Proteobacteria;c__Alphaproteobacteria;o__RF32;f__CAG-239;g__RUG410;s__RUG410 sp900313185
GB_GCA_900313205.1	derived from environmental_sample	d__Bacteria;p__Bacteroidota;c__Bacteroidia;o__Bacteroidales;f__UBA932;g__RC9;s__RC9 sp900313205
GB_GCA_900313215.1	derived from environmental_sample	d__Bacteria;p__Bacteroidota;c__Bacteroidia;o__Bacteroidales;f__Bacteroidaceae;g__Prevotella;s__Prevotella sp900313215
GB_GCA_900313235.1	derived from environmental_sample	d__Bacteria;p__Bacteroidota;c__Bacteroidia;o__Bacteroidales;f__Bacteroidaceae;g__Prevotella;s__Prevotella sp900313235
GB_GCA_900313265.1	derived from environmental_sample	d__Bacteria;p__Firmicutes_A;c__Clostridia;o__Lachnospirales;f__Lachnospiraceae;g__UBA3766;s__UBA3766 sp900313265
GB_GCA_900313275.1	derived from environmental_sample	d__Bacteria;p__Bacteroidota;c__Bacteroidia;o__Bacteroidales;f__UBA932;g__RC9;s__RC9 sp900313275
GB_GCA_900313285.1	derived from environmental_sample	d__Bacteria;p__Proteobacteria;c__Alphaproteobacteria;o__Rs-D84;f__Rs-D84;g__Rs-D84;s__Rs-D84 sp900313285
GB_GCA_900313295.1	derived from environmental_sample	d__Bacteria;p__Firmicutes_A;c__Clostridia;o__Oscillospirales;f__Oscillospiraceae;g__CAG-83;s__CAG-83 sp900313295
GB_GCA_900313335.1	derived from environmental_sample	d__Bacteria;p__Bacteroidota;c__Bacteroidia;o__Bacteroidales;f__Bacteroidaceae;g__UBA4372;s__UBA4372 sp900313335
GB_GCA_900313345.1	derived from environmental_sample	d__Bacteria;p__Firmicutes;c__Bacilli;o__RF39;f__CAG-611;g__UBA2730;s__UBA2730 sp900313345
GB_GCA_900313355.1	derived from environmental_sample	d__Bacteria;p__Proteobacteria;c__Alphaproteobacteria;o__RF32;f__CAG-239;g__UBA1254;s__UBA1254 sp900313355
GB_GCA_900313405.1	derived from environmental_sample	d__Bacteria;p__Firmicutes_A;c__Clostridia;o__Saccharofermentanales;f__Saccharofermentanaceae;g__Saccharofermentans;s__Saccharofermentans sp900313405
GB_GCA_900313435.1	derived from environmental_sample	d__Bacteria;p__Firmicutes_A;c__Clostridia;o__Lachnospirales;f__Lachnospiraceae;g__RUG306;s__RUG306 sp900313435
GB_GCA_900313465.1	derived from environmental_sample	d__Bacteria;p__Firmicutes;c__Bacilli;o__RFN20;f__CAG-288;g__UBA7642;s__UBA7642 sp900313465
GB_GCA_900313475.1	derived from environmental_sample	d__Bacteria;p__Firmicutes_A;c__Clostridia;o__Oscillospirales;f__Acutalibacteraceae;g__RUG806;s__RUG806 sp900313475
GB_GCA_900313515.1	derived from environmental_sample	d__Bacteria;p__Eremiobacterota;c__UBP9;o__UBA4705;f__UBA4705;g__UBA4705;s__UBA4705 sp900313515
GB_GCA_900313535.1	derived from environmental_sample	d__Bacteria;p__Firmicutes_A;c__Clostridia;o__Lachnospirales;f__Lachnospiraceae;g__UBA3633;s__UBA3633 sp900313535
GB_GCA_900313545.1	derived from environmental_sample	d__Bacteria;p__Firmicutes_A;c__Clostridia_A;o__Christensenellales;f__CAG-74;g__RUG821;s__RUG821 sp900313545
GB_GCA_900313585.1	derived from environmental_sample	d__Bacteria;p__Firmicutes_A;c__Clostridia_A;o__Christensenellales;f__CAG-138;g__UBA3857;s__UBA3857 sp900313585
GB_GCA_900313615.1	derived from environmental_sample	d__Bacteria;p__Bacteroidota;c__Bacteroidia;o__Bacteroidales;f__Bacteroidaceae;g__Prevotella;s__Prevotella sp900313615
GB_GCA_900313675.1	derived from environmental_sample	d__Bacteria;p__Fibrobacterota;c__Fibrobacteria;o__Fibrobacterales;f__Fibrobacteraceae;g__Fibrobacter;s__Fibrobacter sp900313675
GB_GCA_900313705.1	derived from environmental_sample	d__Bacteria;p__Bacteroidota;c__Bacteroidia;o__Bacteroidales;f__Bacteroidaceae;g__UBA4372;s__UBA4372 sp900313705
GB_GCA_900313715.1	derived from environmental_sample	d__Bacteria;p__Bacteroidota;c__Bacteroidia;o__Bacteroidales;f__Bacteroidaceae;g__UBA2918;s__UBA2918 sp900313715
GB_GCA_900313725.1	derived from environmental_sample	d__Bacteria;p__Firmicutes;c__Bacilli;o__RF39;f__CAG-822;g__UBA5026;s__UBA5026 sp900313725
GB_GCA_900313745.1	derived from environmental_sample	d__Bacteria;p__Firmicutes_A;c__Clostridia;o__Lachnospirales;f__Lachnospiraceae;g__CAG-791;s__CAG-791 sp900313745
GB_GCA_900313765.1	derived from environmental_sample	d__Bacteria;p__Firmicutes_A;c__Clostridia;o__Lachnospirales;f__Lachnospiraceae;g__UBA2856;s__UBA2856 sp900313765
GB_GCA_900313775.1	derived from environmental_sample	d__Bacteria;p__Firmicutes_A;c__Clostridia;o__Lachnospirales;f__Lachnospiraceae;g__RUG842;s__RUG842 sp900313775
GB_GCA_900313795.1	derived from environmental_sample	d__Bacteria;p__Cyanobacteria;c__Vampirovibrionia;o__Gastranaerophilales;f__Gastranaerophilaceae;g__RUG841;s__RUG841 sp900313795
GB_GCA_900313805.1	derived from environmental_sample	d__Bacteria;p__Bacteroidota;c__Bacteroidia;o__Bacteroidales;f__Bacteroidaceae;g__Prevotella;s__Prevotella sp900313805
GB_GCA_900313815.1	derived from environmental_sample	d__Bacteria;p__Firmicutes;c__Bacilli;o__RF39;f__CAG-1000;g__CAG-1000;s__CAG-1000 sp900313815
GB_GCA_900313845.1	derived from environmental_sample	d__Bacteria;p__Bacteroidota;c__Bacteroidia;o__Bacteroidales;f__Bacteroidaceae;g__UBA3839;s__UBA3839 sp900313845
GB_GCA_900313855.1	derived from environmental_sample	d__Bacteria;p__Firmicutes_A;c__Clostridia;o__Lachnospirales;f__Lachnospiraceae;g__CAG-590;s__CAG-590 sp900313855
GB_GCA_900313865.1	derived from environmental_sample	d__Bacteria;p__Firmicutes_A;c__Clostridia;o__Oscillospirales;f__Acutalibacteraceae;g__Ruminococcus_E;s__Ruminococcus_E sp900313865
GB_GCA_900313875.1	derived from environmental_sample	d__Bacteria;p__Actinobacteriota;c__Coriobacteriia;o__Coriobacteriales;f__RUG844;g__RUG844;s__RUG844 sp900313875
GB_GCA_900313895.1	derived from environmental_sample	d__Bacteria;p__Firmicutes_A;c__Clostridia;o__Oscillospirales;f__Acutalibacteraceae;g__Ruminococcus_E;s__Ruminococcus_E sp900313895
GB_GCA_900313905.1	derived from environmental_sample	d__Bacteria;p__Actinobacteriota;c__Coriobacteriia;o__Coriobacteriales;f__Atopobiaceae;g__UBA7748;s__UBA7748 sp900313905
GB_GCA_900313925.1	derived from environmental_sample	d__Bacteria;p__Firmicutes_A;c__Clostridia;o__Oscillospirales;f__Oscillospiraceae;g__UBA2922;s__UBA2922 sp900313925
GB_GCA_900313955.1	derived from environmental_sample	d__Bacteria;p__Firmicutes_A;c__Clostridia;o__Lachnospirales;f__Lachnospiraceae;g__UBA1066;s__UBA1066 sp900313955
GB_GCA_900314085.1	derived from environmental_sample	d__Bacteria;p__Firmicutes_A;c__Clostridia;o__Lachnospirales;f__Lachnospiraceae;g__RUG306;s__RUG306 sp900314085
GB_GCA_900314125.1	derived from environmental_sample	d__Bacteria;p__Bacteroidota;c__Bacteroidia;o__Bacteroidales;f__Bacteroidaceae;g__UBA3839;s__UBA3839 sp900314125
GB_GCA_900314165.1	derived from environmental_sample	d__Bacteria;p__Firmicutes_C;c__Negativicutes;o__Acidaminococcales;f__Acidaminococcaceae;g__Acidaminococcus;s__Acidaminococcus sp900314165
GB_GCA_900314195.1	derived from environmental_sample	d__Bacteria;p__Bacteroidota;c__Bacteroidia;o__Bacteroidales;f__Bacteroidaceae;g__Prevotella;s__Prevotella sp900314195
GB_GCA_900314215.1	derived from environmental_sample	d__Bacteria;p__Bacteroidota;c__Bacteroidia;o__Bacteroidales;f__Muribaculaceae;g__C941;s__C941 sp900314215
GB_GCA_900314225.1	derived from environmental_sample	d__Bacteria;p__Firmicutes;c__Bacilli;o__RF39;f__CAG-611;g__UBA3789;s__UBA3789 sp900314225
GB_GCA_900314255.1	derived from environmental_sample	d__Bacteria;p__Firmicutes_A;c__Clostridia;o__Lachnospirales;f__Lachnospiraceae;g__UBA4285;s__UBA4285 sp900314255
GB_GCA_900314295.1	derived from environmental_sample	d__Bacteria;p__Firmicutes_A;c__Clostridia;o__Lachnospirales;f__Lachnospiraceae;g__Eubacterium_H;s__Eubacterium_H sp900314295
GB_GCA_900314335.1	derived from environmental_sample	d__Bacteria;p__Bacteroidota;c__Bacteroidia;o__Bacteroidales;f__Bacteroidaceae;g__UBA6398;s__UBA6398 sp900314335
GB_GCA_900314345.1	derived from environmental_sample	d__Bacteria;p__Firmicutes;c__Bacilli;o__Erysipelotrichales;f__Erysipelotrichaceae;g__Bulleidia;s__Bulleidia sp900314345
GB_GCA_900314355.1	derived from environmental_sample	d__Bacteria;p__Firmicutes_A;c__Clostridia;o__Oscillospirales;f__Acutalibacteraceae;g__UBA1081;s__UBA1081 sp900314355
GB_GCA_900314365.1	derived from environmental_sample	d__Bacteria;p__Bacteroidota;c__Bacteroidia;o__Bacteroidales;f__Bacteroidaceae;g__Prevotella;s__Prevotella sp900314365
GB_GCA_900314375.1	derived from environmental_sample	d__Bacteria;p__Cyanobacteria;c__Vampirovibrionia;o__Gastranaerophilales;f__Gastranaerophilaceae;g__UBA2813;s__UBA2813 sp900314375
GB_GCA_900314395.1	derived from environmental_sample	d__Bacteria;p__Bacteroidota;c__Bacteroidia;o__Bacteroidales;f__UBA932;g__RC9;s__RC9 sp900314395
GB_GCA_900314445.1	derived from environmental_sample	d__Bacteria;p__Firmicutes_A;c__Clostridia;o__Lachnospirales;f__Lachnospiraceae;g__Eubacterium_Q;s__Eubacterium_Q sp900314445
GB_GCA_900314455.1	derived from environmental_sample	d__Bacteria;p__Bacteroidota;c__Bacteroidia;o__Bacteroidales;f__Bacteroidaceae;g__Prevotella;s__Prevotella sp900314455
GB_GCA_900314465.1	derived from environmental_sample	d__Bacteria;p__Firmicutes;c__Bacilli;o__RF39;f__CAG-1000;g__UBA6985;s__UBA6985 sp900314465
GB_GCA_900314485.1	derived from environmental_sample	d__Bacteria;p__Firmicutes_A;c__Clostridia;o__Oscillospirales;f__Oscillospiraceae;g__NK3B98;s__NK3B98 sp900314485
GB_GCA_900314495.1	derived from environmental_sample	d__Bacteria;p__Actinobacteriota;c__Coriobacteriia;o__Coriobacteriales;f__Atopobiaceae;g__UBA7741;s__UBA7741 sp900314495
GB_GCA_900314525.1	derived from environmental_sample	d__Bacteria;p__Firmicutes_A;c__Clostridia;o__Lachnospirales;f__Lachnospiraceae;g__CAG-603;s__CAG-603 sp900314525
GB_GCA_900314535.1	derived from environmental_sample	d__Bacteria;p__Actinobacteriota;c__Coriobacteriia;o__Coriobacteriales;f__Atopobiaceae;g__UBA7748;s__UBA7748 sp900314535
GB_GCA_900314555.1	derived from environmental_sample	d__Bacteria;p__Firmicutes_A;c__Clostridia;o__Lachnospirales;f__Lachnospiraceae;g__CAG-603;s__CAG-603 sp900314555
GB_GCA_900314565.1	derived from environmental_sample	d__Bacteria;p__Firmicutes_A;c__Clostridia;o__Lachnospirales;f__Lachnospiraceae;g__UBA1066;s__UBA1066 sp900314565
GB_GCA_900314575.1	derived from environmental_sample	d__Bacteria;p__Actinobacteriota;c__Coriobacteriia;o__Coriobacteriales;f__Atopobiaceae;g__RUG001;s__RUG001 sp900314575
GB_GCA_900314585.1	derived from environmental_sample	d__Bacteria;p__Firmicutes;c__Bacilli;o__RFN20;f__CAG-826;g__UBA3207;s__UBA3207 sp900314585
GB_GCA_900314595.1	derived from environmental_sample	d__Bacteria;p__Firmicutes_C;c__Negativicutes;o__Veillonellales;f__Dialisteraceae;g__Dialister;s__Dialister sp900314595
GB_GCA_900314645.1	derived from environmental_sample	d__Bacteria;p__Actinobacteriota;c__Coriobacteriia;o__Coriobacteriales;f__Atopobiaceae;g__UBA1367;s__UBA1367 sp900314645
GB_GCA_900314655.1	derived from environmental_sample	d__Bacteria;p__Bacteroidota;c__Bacteroidia;o__Bacteroidales;f__Bacteroidaceae;g__Prevotella;s__Prevotella sp900314655
GB_GCA_900314665.1	derived from environmental_sample	d__Bacteria;p__Actinobacteriota;c__Coriobacteriia;o__Coriobacteriales;f__RUG033;g__RUG033;s__RUG033 sp900314665
GB_GCA_900314685.1	derived from environmental_sample	d__Bacteria;p__Actinobacteriota;c__Coriobacteriia;o__Coriobacteriales;f__Atopobiaceae;g__Olegusella;s__Olegusella sp900314685
GB_GCA_900314715.1	derived from environmental_sample	d__Bacteria;p__Bacteroidota;c__Bacteroidia;o__Bacteroidales;f__Bacteroidaceae;g__Prevotella;s__Prevotella sp900314715
GB_GCA_900314725.1	derived from environmental_sample	d__Bacteria;p__Bacteroidota;c__Bacteroidia;o__Bacteroidales;f__P3;g__Phil12;s__Phil12 sp900314725
GB_GCA_900314745.1	derived from environmental_sample	d__Bacteria;p__Firmicutes_A;c__Clostridia;o__Saccharofermentanales;f__Saccharofermentanaceae;g__Saccharofermentans;s__Saccharofermentans sp900314745
GB_GCA_900314755.1	derived from environmental_sample	d__Bacteria;p__Bacteroidota;c__Bacteroidia;o__Bacteroidales;f__Bacteroidaceae;g__Prevotella;s__Prevotella sp900314755
GB_GCA_900314765.1	derived from environmental_sample	d__Bacteria;p__Firmicutes_C;c__Negativicutes;o__Selenomonadales;f__Selenomonadaceae;g__RUG024;s__RUG024 sp900314765
GB_GCA_900314775.1	derived from environmental_sample	d__Bacteria;p__Firmicutes_A;c__Clostridia;o__Lachnospirales;f__Lachnospiraceae;g__UBA2912;s__UBA2912 sp900314775
GB_GCA_900314795.1	derived from environmental_sample	d__Bacteria;p__Firmicutes_A;c__Clostridia;o__Oscillospirales;f__Acutalibacteraceae;g__Ruminococcus_E;s__Ruminococcus_E sp900314795
GB_GCA_900314825.1	derived from environmental_sample	d__Bacteria;p__Firmicutes_C;c__Negativicutes;o__Selenomonadales;f__Selenomonadaceae;g__Selenomonas_C;s__Selenomonas_C sp900314825
GB_GCA_900314845.1	derived from environmental_sample	d__Bacteria;p__Firmicutes_A;c__Clostridia;o__Lachnospirales;f__Lachnospiraceae;g__UBA2912;s__UBA2912 sp900314845
GB_GCA_900314855.1	derived from environmental_sample	d__Bacteria;p__Firmicutes_C;c__Negativicutes;o__Acidaminococcales;f__Acidaminococcaceae;g__Succiniclasticum;s__Succiniclasticum sp900314855
GB_GCA_900314865.1	derived from environmental_sample	d__Bacteria;p__Firmicutes;c__Bacilli;o__RFN20;f__CAG-826;g__UBA2450;s__UBA2450 sp900314865
GB_GCA_900314875.1	derived from environmental_sample	d__Bacteria;p__Actinobacteriota;c__Actinomycetia;o__Actinomycetales;f__Bifidobacteriaceae;g__RUG039;s__RUG039 sp900314875
GB_GCA_900314885.1	derived from environmental_sample	d__Bacteria;p__Firmicutes_A;c__Clostridia;o__Lachnospirales;f__Lachnospiraceae;g__Catonella;s__Catonella sp900314885
GB_GCA_900314905.1	derived from environmental_sample	d__Bacteria;p__Firmicutes;c__Bacilli;o__Erysipelotrichales;f__Erysipelotrichaceae;g__Bulleidia;s__Bulleidia sp900314905
GB_GCA_900314915.1	derived from environmental_sample	d__Bacteria;p__Bacteroidota;c__Bacteroidia;o__Bacteroidales;f__Bacteroidaceae;g__Prevotella;s__Prevotella sp900314915
GB_GCA_900314925.1	derived from environmental_sample	d__Bacteria;p__Bacteroidota;c__Bacteroidia;o__Bacteroidales;f__P3;g__UBA1711;s__UBA1711 sp900314925
GB_GCA_900314935.1	derived from environmental_sample	d__Bacteria;p__Bacteroidota;c__Bacteroidia;o__Bacteroidales;f__Bacteroidaceae;g__Prevotella;s__Prevotella sp900314935
GB_GCA_900314945.1	derived from environmental_sample	d__Bacteria;p__Bacteroidota;c__Bacteroidia;o__Bacteroidales;f__Bacteroidaceae;g__Prevotella;s__Prevotella sp900314945
GB_GCA_900314975.1	derived from environmental_sample	d__Bacteria;p__Firmicutes_A;c__Clostridia;o__Oscillospirales;f__Ruminococcaceae;g__Ruminococcus_D;s__Ruminococcus_D sp900314975
GB_GCA_900314985.1	derived from environmental_sample	d__Bacteria;p__Bacteroidota;c__Bacteroidia;o__Bacteroidales;f__Bacteroidaceae;g__Prevotella;s__Prevotella sp900314985
GB_GCA_900314995.1	derived from environmental_sample	d__Bacteria;p__Bacteroidota;c__Bacteroidia;o__Bacteroidales;f__Bacteroidaceae;g__Prevotella;s__Prevotella sp900314995
GB_GCA_900315015.1	derived from environmental_sample	d__Bacteria;p__Firmicutes_A;c__Clostridia;o__Lachnospirales;f__Lachnospiraceae;g__UBA9722;s__UBA9722 sp900315015
GB_GCA_900315035.1	derived from environmental_sample	d__Bacteria;p__Bacteroidota;c__Bacteroidia;o__Bacteroidales;f__Bacteroidaceae;g__Prevotella;s__Prevotella sp900315035
GB_GCA_900315045.1	derived from environmental_sample	d__Bacteria;p__Proteobacteria;c__Gammaproteobacteria;o__Burkholderiales;f__Burkholderiaceae;g__Duodenibacillus;s__Duodenibacillus sp900315045
GB_GCA_900315055.1	derived from environmental_sample	d__Bacteria;p__Firmicutes_A;c__Clostridia;o__Lachnospirales;f__Lachnospiraceae;g__CAG-791;s__CAG-791 sp900315055
GB_GCA_900315065.1	derived from environmental_sample	d__Bacteria;p__Firmicutes;c__Bacilli;o__Erysipelotrichales;f__Erysipelotrichaceae;g__Bulleidia;s__Bulleidia sp900315065
GB_GCA_900315075.1	derived from environmental_sample	d__Bacteria;p__Bacteroidota;c__Bacteroidia;o__Bacteroidales;f__Bacteroidaceae;g__Prevotella;s__Prevotella sp900315075
GB_GCA_900315085.1	derived from environmental_sample	d__Bacteria;p__Firmicutes_A;c__Clostridia;o__Oscillospirales;f__Acutalibacteraceae;g__Ruminococcus_E;s__Ruminococcus_E sp900315085
GB_GCA_900315095.1	derived from environmental_sample	d__Bacteria;p__Bacteroidota;c__Bacteroidia;o__Bacteroidales;f__Bacteroidaceae;g__Prevotella;s__Prevotella sp900315095
GB_GCA_900315105.1	derived from environmental_sample	d__Bacteria;p__Bacteroidota;c__Bacteroidia;o__Bacteroidales;f__Bacteroidaceae;g__Prevotella;s__Prevotella sp900315105
GB_GCA_900315125.1	derived from environmental_sample	d__Bacteria;p__Firmicutes_A;c__Clostridia;o__Peptostreptococcales;f__Anaerovoracaceae;g__Eubacterium_A;s__Eubacterium_A sp900315125
GB_GCA_900315145.1	derived from environmental_sample	d__Bacteria;p__Proteobacteria;c__Gammaproteobacteria;o__Enterobacterales;f__Succinivibrionaceae;g__Ruminobacter;s__Ruminobacter sp900315145
GB_GCA_900315155.1	derived from environmental_sample	d__Bacteria;p__Firmicutes_C;c__Negativicutes;o__Selenomonadales;f__Selenomonadaceae;g__UBA2897;s__UBA2897 sp900315155
GB_GCA_900315165.1	derived from environmental_sample	d__Bacteria;p__Actinobacteriota;c__Coriobacteriia;o__Coriobacteriales;f__Atopobiaceae;g__Olegusella;s__Olegusella sp900315165
GB_GCA_900315175.1	derived from environmental_sample	d__Bacteria;p__Bacteroidota;c__Bacteroidia;o__Bacteroidales;f__F082;g__F082;s__F082 sp900315175
GB_GCA_900315195.1	derived from environmental_sample	d__Bacteria;p__Firmicutes_A;c__Clostridia;o__Oscillospirales;f__Acutalibacteraceae;g__Ruminococcus_E;s__Ruminococcus_E sp900315195
GB_GCA_900315205.1	derived from environmental_sample	d__Bacteria;p__Firmicutes_C;c__Negativicutes;o__Acidaminococcales;f__Acidaminococcaceae;g__Acidaminococcus;s__Acidaminococcus sp900315205
GB_GCA_900315225.1	derived from environmental_sample	d__Bacteria;p__Firmicutes;c__Bacilli;o__Erysipelotrichales;f__Erysipelotrichaceae;g__Bulleidia;s__Bulleidia sp900315225
GB_GCA_900315245.1	derived from environmental_sample	d__Bacteria;p__Bacteroidota;c__Bacteroidia;o__Bacteroidales;f__WCHB1-69;g__F23-D06;s__F23-D06 sp900315245
GB_GCA_900315255.1	derived from environmental_sample	d__Bacteria;p__Firmicutes_A;c__Clostridia;o__Oscillospirales;f__Acutalibacteraceae;g__RUG592;s__RUG592 sp900315255
GB_GCA_900315265.1	derived from environmental_sample	d__Bacteria;p__Firmicutes_A;c__Clostridia;o__Lachnospirales;f__UBA1390;g__RUG760;s__RUG760 sp900315265
GB_GCA_900315285.1	derived from environmental_sample	d__Bacteria;p__Firmicutes_A;c__Clostridia;o__Oscillospirales;f__Acutalibacteraceae;g__RUG420;s__RUG420 sp900315285
GB_GCA_900315305.1	derived from environmental_sample	d__Bacteria;p__Firmicutes_A;c__Clostridia;o__Lachnospirales;f__Lachnospiraceae;g__UBA1066;s__UBA1066 sp900315305
GB_GCA_900315315.1	derived from environmental_sample	d__Bacteria;p__Firmicutes_A;c__Clostridia_A;o__Christensenellales;f__CAG-74;g__GCA-900199385;s__GCA-900199385 sp900315315
GB_GCA_900315335.1	derived from environmental_sample	d__Bacteria;p__Bacteroidota;c__Bacteroidia;o__Bacteroidales;f__P3;g__Phil12;s__Phil12 sp900315335
GB_GCA_900315345.1	derived from environmental_sample	d__Bacteria;p__Firmicutes_C;c__Negativicutes;o__Acidaminococcales;f__Acidaminococcaceae;g__Succiniclasticum;s__Succiniclasticum sp900315345
GB_GCA_900315375.1	derived from environmental_sample	d__Bacteria;p__Actinobacteriota;c__Coriobacteriia;o__Coriobacteriales;f__Atopobiaceae;g__Olsenella_B;s__Olsenella_B sp900315375
GB_GCA_900315395.1	derived from environmental_sample	d__Bacteria;p__Proteobacteria;c__Gammaproteobacteria;o__Enterobacterales;f__Succinivibrionaceae;g__Succinivibrio;s__Succinivibrio sp900315395
GB_GCA_900315425.1	derived from environmental_sample	d__Bacteria;p__Firmicutes_A;c__Clostridia;o__Lachnospirales;f__Lachnospiraceae;g__CAG-603;s__CAG-603 sp900315425
GB_GCA_900315435.1	derived from environmental_sample	d__Bacteria;p__Spirochaetota;c__Spirochaetia;o__Sphaerochaetales;f__Sphaerochaetaceae;g__RUG023;s__RUG023 sp900315435
GB_GCA_900315455.1	derived from environmental_sample	d__Bacteria;p__Bacteroidota;c__Bacteroidia;o__Bacteroidales;f__Bacteroidaceae;g__Prevotella;s__Prevotella sp900315455
GB_GCA_900315465.1	derived from environmental_sample	d__Bacteria;p__Firmicutes_A;c__Clostridia;o__Oscillospirales;f__Acutalibacteraceae;g__UBA1213;s__UBA1213 sp900315465
GB_GCA_900315485.1	derived from environmental_sample	d__Bacteria;p__Firmicutes_A;c__Clostridia;o__Peptostreptococcales;f__Anaerovoracaceae;g__Mogibacterium;s__Mogibacterium sp900315485
GB_GCA_900315495.1	derived from environmental_sample	d__Bacteria;p__Firmicutes_A;c__Clostridia;o__Lachnospirales;f__Lachnospiraceae;g__RUG147;s__RUG147 sp900315495
GB_GCA_900315505.1	derived from environmental_sample	d__Bacteria;p__Firmicutes_A;c__Clostridia;o__Lachnospirales;f__Lachnospiraceae;g__Weimerbacter;s__Weimerbacter sp900315505
GB_GCA_900315525.1	derived from environmental_sample	d__Bacteria;p__Bacteroidota;c__Bacteroidia;o__Bacteroidales;f__Bacteroidaceae;g__Prevotella;s__Prevotella sp900315525
GB_GCA_900315545.1	derived from environmental_sample	d__Bacteria;p__Bacteroidota;c__Bacteroidia;o__Bacteroidales;f__Bacteroidaceae;g__Prevotella;s__Prevotella sp900315545
GB_GCA_900315555.1	derived from environmental_sample	d__Bacteria;p__Firmicutes_A;c__Clostridia;o__Peptostreptococcales;f__Anaerovoracaceae;g__RUG100;s__RUG100 sp900315555
GB_GCA_900315565.1	derived from environmental_sample	d__Bacteria;p__Bacteroidota;c__Bacteroidia;o__Bacteroidales;f__Bacteroidaceae;g__Prevotella;s__Prevotella sp900315565
GB_GCA_900315575.1	derived from environmental_sample	d__Bacteria;p__Firmicutes_C;c__Negativicutes;o__Selenomonadales;f__Selenomonadaceae;g__Selenomonas_C;s__Selenomonas_C sp900315575
GB_GCA_900315585.1	derived from environmental_sample	d__Bacteria;p__Firmicutes_A;c__Clostridia_A;o__Christensenellales;f__CAG-74;g__UBA2862;s__UBA2862 sp900315585
GB_GCA_900315595.1	derived from environmental_sample	d__Bacteria;p__Firmicutes_A;c__Clostridia;o__Oscillospirales;f__Oscillospiraceae;g__CAG-110;s__CAG-110 sp900315595
GB_GCA_900315605.1	derived from environmental_sample	d__Bacteria;p__Firmicutes_A;c__Clostridia;o__Oscillospirales;f__Acutalibacteraceae;g__Ruminococcus_E;s__Ruminococcus_E sp900315605
GB_GCA_900315615.1	derived from environmental_sample	d__Bacteria;p__Firmicutes_C;c__Negativicutes;o__Selenomonadales;f__Selenomonadaceae;g__RUG114;s__RUG114 sp900315615
GB_GCA_900315625.1	derived from environmental_sample	d__Bacteria;p__Firmicutes_A;c__Clostridia;o__Peptostreptococcales;f__Anaerovoracaceae;g__Mogibacterium;s__Mogibacterium sp900315625
GB_GCA_900315635.1	derived from environmental_sample	d__Bacteria;p__Bacteroidota;c__Bacteroidia;o__Bacteroidales;f__Bacteroidaceae;g__Prevotella;s__Prevotella sp900315635
GB_GCA_900315665.1	derived from environmental_sample	d__Bacteria;p__Firmicutes_A;c__Clostridia;o__Lachnospirales;f__Lachnospiraceae;g__Oribacterium;s__Oribacterium sp900315665
GB_GCA_900315675.1	derived from environmental_sample	d__Bacteria;p__Firmicutes_A;c__Clostridia_A;o__Christensenellales;f__CAG-74;g__GCA-900199385;s__GCA-900199385 sp900315675
GB_GCA_900315695.1	derived from environmental_sample	d__Bacteria;p__Bacteroidota;c__Bacteroidia;o__Bacteroidales;f__Bacteroidaceae;g__Prevotella;s__Prevotella sp900315695
GB_GCA_900315705.1	derived from environmental_sample	d__Bacteria;p__Bacteroidota;c__Bacteroidia;o__Bacteroidales;f__WCHB1-69;g__F23-D06;s__F23-D06 sp900315705
GB_GCA_900315715.1	derived from environmental_sample	d__Bacteria;p__Firmicutes_A;c__Clostridia;o__Oscillospirales;f__Acutalibacteraceae;g__RUG592;s__RUG592 sp900315715
GB_GCA_900315735.1	derived from environmental_sample	d__Bacteria;p__Firmicutes_A;c__Clostridia;o__Lachnospirales;f__Lachnospiraceae;g__CAG-45;s__CAG-45 sp900315735
GB_GCA_900315745.1	derived from environmental_sample	d__Bacteria;p__Bacteroidota;c__Bacteroidia;o__Bacteroidales;f__Bacteroidaceae;g__Prevotella;s__Prevotella sp900315745
GB_GCA_900315755.1	derived from environmental_sample	d__Bacteria;p__Firmicutes_A;c__Clostridia;o__Oscillospirales;f__Ruminococcaceae;g__Ruminococcus;s__Ruminococcus sp900315755
GB_GCA_900315765.1	derived from environmental_sample	d__Bacteria;p__Bacteroidota;c__Bacteroidia;o__Bacteroidales;f__Bacteroidaceae;g__Prevotella;s__Prevotella sp900315765
GB_GCA_900315775.1	derived from environmental_sample	d__Bacteria;p__Bacteroidota;c__Bacteroidia;o__Bacteroidales;f__Bacteroidaceae;g__Prevotella;s__Prevotella sp900315775
GB_GCA_900315785.1	derived from environmental_sample	d__Bacteria;p__Firmicutes_A;c__Clostridia;o__Oscillospirales;f__Acutalibacteraceae;g__Ruminococcus_E;s__Ruminococcus_E sp900315785
GB_GCA_900315795.1	derived from environmental_sample	d__Bacteria;p__Elusimicrobiota;c__Elusimicrobia;o__Elusimicrobiales;f__Elusimicrobiaceae;g__UBA1436;s__UBA1436 sp900315795
GB_GCA_900315805.1	derived from environmental_sample	d__Bacteria;p__Firmicutes_C;c__Negativicutes;o__Acidaminococcales;f__Acidaminococcaceae;g__Succiniclasticum;s__Succiniclasticum sp900315805
GB_GCA_900315815.1	derived from environmental_sample	d__Bacteria;p__Firmicutes_A;c__Clostridia;o__Oscillospirales;f__Acutalibacteraceae;g__Ruminococcus_E;s__Ruminococcus_E sp900315815
GB_GCA_900315835.1	derived from environmental_sample	d__Bacteria;p__Bacteroidota;c__Bacteroidia;o__Bacteroidales;f__Bacteroidaceae;g__Prevotella;s__Prevotella sp900315835
GB_GCA_900315845.1	derived from environmental_sample	d__Bacteria;p__Elusimicrobiota;c__Elusimicrobia;o__Elusimicrobiales;f__Elusimicrobiaceae;g__UBA1436;s__UBA1436 sp900315845
GB_GCA_900315875.1	derived from environmental_sample	d__Bacteria;p__Firmicutes_A;c__Clostridia;o__Oscillospirales;f__Acutalibacteraceae;g__UBA1213;s__UBA1213 sp900315875
GB_GCA_900315885.1	derived from environmental_sample	d__Bacteria;p__Firmicutes;c__Bacilli;o__RFN20;f__CAG-826;g__RUG131;s__RUG131 sp900315885
GB_GCA_900315895.1	derived from environmental_sample	d__Bacteria;p__Firmicutes_A;c__Clostridia;o__Peptostreptococcales;f__Anaerovoracaceae;g__RUG754;s__RUG754 sp900315895
GB_GCA_900315925.1	derived from environmental_sample	d__Bacteria;p__Firmicutes_C;c__Negativicutes;o__Acidaminococcales;f__Acidaminococcaceae;g__Succiniclasticum;s__Succiniclasticum sp900315925
GB_GCA_900315935.1	derived from environmental_sample	d__Bacteria;p__Bacteroidota;c__Bacteroidia;o__Bacteroidales;f__P3;g__UBA1711;s__UBA1711 sp900315935
GB_GCA_900315945.1	derived from environmental_sample	d__Bacteria;p__Firmicutes_A;c__Clostridia;o__Lachnospirales;f__Lachnospiraceae;g__RUG191;s__RUG191 sp900315945
GB_GCA_900315955.1	derived from environmental_sample	d__Bacteria;p__Bacteroidota;c__Bacteroidia;o__Bacteroidales;f__Bacteroidaceae;g__Prevotella;s__Prevotella sp900315955
GB_GCA_900315975.1	derived from environmental_sample	d__Bacteria;p__Firmicutes_A;c__Clostridia;o__Oscillospirales;f__Ruminococcaceae;g__Ruminococcus;s__Ruminococcus sp900315975
GB_GCA_900315985.1	derived from environmental_sample	d__Bacteria;p__Firmicutes_A;c__Clostridia;o__Oscillospirales;f__Acutalibacteraceae;g__CAG-180;s__CAG-180 sp900315985
GB_GCA_900315995.1	derived from environmental_sample	d__Bacteria;p__Firmicutes_A;c__Clostridia_A;o__Christensenellales;f__RUG350;g__RUG350;s__RUG350 sp900315995
GB_GCA_900316005.1	derived from environmental_sample	d__Bacteria;p__Bacteroidota;c__Bacteroidia;o__Bacteroidales;f__Paludibacteraceae;g__RF16;s__RF16 sp900316005
GB_GCA_900316015.1	derived from environmental_sample	d__Bacteria;p__Bacteroidota;c__Bacteroidia;o__Bacteroidales;f__Bacteroidaceae;g__Prevotella;s__Prevotella sp900316015
GB_GCA_900316025.1	derived from environmental_sample	d__Bacteria;p__Firmicutes_A;c__Clostridia;o__Oscillospirales;f__Acutalibacteraceae;g__CAG-964;s__CAG-964 sp900316025
GB_GCA_900316035.1	derived from environmental_sample	d__Bacteria;p__Firmicutes;c__Bacilli;o__RFN20;f__CAG-288;g__UBA7642;s__UBA7642 sp900316035
GB_GCA_900316045.1	derived from environmental_sample	d__Bacteria;p__Bacteroidota;c__Bacteroidia;o__Bacteroidales;f__UBA932;g__RC9;s__RC9 sp900316045
GB_GCA_900316055.1	derived from environmental_sample	d__Bacteria;p__Bacteroidota;c__Bacteroidia;o__Bacteroidales;f__P3;g__UBA1711;s__UBA1711 sp900316055
GB_GCA_900316075.1	derived from environmental_sample	d__Bacteria;p__Firmicutes_A;c__Clostridia;o__Lachnospirales;f__Lachnospiraceae;g__RUG306;s__RUG306 sp900316075
GB_GCA_900316105.1	derived from environmental_sample	d__Bacteria;p__Actinobacteriota;c__Coriobacteriia;o__Coriobacteriales;f__Atopobiaceae;g__Olsenella;s__Olsenella sp900316105
GB_GCA_900316115.1	derived from environmental_sample	d__Bacteria;p__Firmicutes_A;c__Clostridia;o__Lachnospirales;f__Lachnospiraceae;g__Blautia_A;s__Blautia_A sp900316115
GB_GCA_900316125.1	derived from environmental_sample	d__Bacteria;p__Bacteroidota;c__Bacteroidia;o__Bacteroidales;f__Paludibacteraceae;g__RUG163;s__RUG163 sp900316125
GB_GCA_900316145.1	derived from environmental_sample	d__Bacteria;p__Firmicutes_A;c__Clostridia;o__Lachnospirales;f__UBA1390;g__RUG159;s__RUG159 sp900316145
GB_GCA_900316165.1	derived from environmental_sample	d__Bacteria;p__Firmicutes_A;c__Clostridia;o__Lachnospirales;f__Lachnospiraceae;g__Weimerbacter;s__Weimerbacter sp900316165
GB_GCA_900316175.1	derived from environmental_sample	d__Bacteria;p__Proteobacteria;c__Gammaproteobacteria;o__Enterobacterales;f__Succinivibrionaceae;g__Succinivibrio;s__Succinivibrio sp900316175
GB_GCA_900316205.1	derived from environmental_sample	d__Bacteria;p__Firmicutes_A;c__Clostridia;o__Oscillospirales;f__Oscillospiraceae;g__UBA1777;s__UBA1777 sp900316205
GB_GCA_900316235.1	derived from environmental_sample	d__Bacteria;p__Bacteroidota;c__Bacteroidia;o__Bacteroidales;f__P3;g__UBA1711;s__UBA1711 sp900316235
GB_GCA_900316245.1	derived from environmental_sample	d__Bacteria;p__Bacteroidota;c__Bacteroidia;o__Bacteroidales;f__UBA932;g__RC9;s__RC9 sp900316245
GB_GCA_900316255.1	derived from environmental_sample	d__Bacteria;p__Firmicutes_A;c__Clostridia;o__Oscillospirales;f__Oscillospiraceae;g__UBA1777;s__UBA1777 sp900316255
GB_GCA_900316265.1	derived from environmental_sample	d__Bacteria;p__Bacteroidota;c__Bacteroidia;o__Bacteroidales;f__Bacteroidaceae;g__Prevotella;s__Prevotella sp900316265
GB_GCA_900316275.1	derived from environmental_sample	d__Bacteria;p__Firmicutes_C;c__Negativicutes;o__Selenomonadales;f__Selenomonadaceae;g__UBA2897;s__UBA2897 sp900316275
GB_GCA_900316285.1	derived from environmental_sample	d__Bacteria;p__Bacteroidota;c__Bacteroidia;o__Bacteroidales;f__Bacteroidaceae;g__Prevotella;s__Prevotella sp900316285
GB_GCA_900316295.1	derived from environmental_sample	d__Bacteria;p__Bacteroidota;c__Bacteroidia;o__Bacteroidales;f__Bacteroidaceae;g__Prevotella;s__Prevotella sp900316295
GB_GCA_900316305.1	derived from environmental_sample	d__Bacteria;p__Bacteroidota;c__Bacteroidia;o__Bacteroidales;f__WCHB1-69;g__F23-D06;s__F23-D06 sp900316305
GB_GCA_900316315.1	derived from environmental_sample	d__Bacteria;p__Bacteroidota;c__Bacteroidia;o__Bacteroidales;f__Bacteroidaceae;g__UBA6382;s__UBA6382 sp900316315
GB_GCA_900316325.1	derived from environmental_sample	d__Bacteria;p__Firmicutes_A;c__Clostridia;o__Lachnospirales;f__Lachnospiraceae;g__Lachnospira;s__Lachnospira sp900316325
GB_GCA_900316335.1	derived from environmental_sample	d__Bacteria;p__Firmicutes_A;c__Clostridia;o__Oscillospirales;f__Oscillospiraceae;g__CAG-110;s__CAG-110 sp900316335
GB_GCA_900316345.1	derived from environmental_sample	d__Bacteria;p__Firmicutes_A;c__Clostridia;o__Oscillospirales;f__Acutalibacteraceae;g__Eubacterium_R;s__Eubacterium_R sp900316345
GB_GCA_900316355.1	derived from environmental_sample	d__Bacteria;p__Bacteroidota;c__Bacteroidia;o__Bacteroidales;f__Bacteroidaceae;g__UBA4372;s__UBA4372 sp900316355
GB_GCA_900316365.1	derived from environmental_sample	d__Bacteria;p__Firmicutes;c__Bacilli;o__RFN20;f__CAG-826;g__UBA733;s__UBA733 sp900316365
GB_GCA_900316375.1	derived from environmental_sample	d__Bacteria;p__Proteobacteria;c__Gammaproteobacteria;o__Enterobacterales;f__Succinivibrionaceae;g__Succinivibrio;s__Succinivibrio sp900316375
GB_GCA_900316385.1	derived from environmental_sample	d__Bacteria;p__Firmicutes_A;c__Clostridia;o__Oscillospirales;f__Acutalibacteraceae;g__Ruminococcus_E;s__Ruminococcus_E sp900316385
GB_GCA_900316395.1	derived from environmental_sample	d__Bacteria;p__Firmicutes_A;c__Clostridia;o__Lachnospirales;f__Lachnospiraceae;g__RUG191;s__RUG191 sp900316395
GB_GCA_900316415.1	derived from environmental_sample	d__Bacteria;p__Firmicutes_A;c__Clostridia_A;o__Christensenellales;f__CAG-74;g__RUG740;s__RUG740 sp900316415
GB_GCA_900316435.1	derived from environmental_sample	d__Bacteria;p__Firmicutes_A;c__Clostridia;o__Oscillospirales;f__Acutalibacteraceae;g__Ruminococcus_E;s__Ruminococcus_E sp900316435
GB_GCA_900316445.1	derived from environmental_sample	d__Bacteria;p__Bacteroidota;c__Bacteroidia;o__Bacteroidales;f__Bacteroidaceae;g__Prevotella;s__Prevotella sp900316445
GB_GCA_900316455.1	derived from environmental_sample	d__Bacteria;p__Firmicutes_A;c__Clostridia;o__Oscillospirales;f__Acutalibacteraceae;g__RUG762;s__RUG762 sp900316455
GB_GCA_900316465.1	derived from environmental_sample	d__Bacteria;p__Fibrobacterota;c__Fibrobacteria;o__Fibrobacterales;f__Fibrobacteraceae;g__Fibrobacter;s__Fibrobacter sp900316465
GB_GCA_900316475.1	derived from environmental_sample	d__Bacteria;p__Bacteroidota;c__Bacteroidia;o__Bacteroidales;f__Bacteroidaceae;g__Prevotella;s__Prevotella sp900316475
GB_GCA_900316485.1	derived from environmental_sample	d__Bacteria;p__Firmicutes_A;c__Clostridia;o__Oscillospirales;f__Acutalibacteraceae;g__UBA1213;s__UBA1213 sp900316485
GB_GCA_900316495.1	derived from environmental_sample	d__Bacteria;p__Firmicutes_A;c__Clostridia;o__Oscillospirales;f__Acutalibacteraceae;g__RUG762;s__RUG762 sp900316495
GB_GCA_900316505.1	derived from environmental_sample	d__Bacteria;p__Bacteroidota;c__Bacteroidia;o__Bacteroidales;f__Bacteroidaceae;g__UBA4334;s__UBA4334 sp900316505
GB_GCA_900316515.1	derived from environmental_sample	d__Bacteria;p__Bacteroidota;c__Bacteroidia;o__Bacteroidales;f__P3;g__UBA1711;s__UBA1711 sp900316515
GB_GCA_900316525.1	derived from environmental_sample	d__Bacteria;p__Bacteroidota;c__Bacteroidia;o__Bacteroidales;f__UBA932;g__RC9;s__RC9 sp900316525
GB_GCA_900316555.1	derived from environmental_sample	d__Bacteria;p__Firmicutes_A;c__Clostridia;o__Oscillospirales;f__Acutalibacteraceae;g__Ruminococcus_E;s__Ruminococcus_E sp900316555
GB_GCA_900316565.1	derived from environmental_sample	d__Bacteria;p__Bacteroidota;c__Bacteroidia;o__Bacteroidales;f__Bacteroidaceae;g__Prevotella;s__Prevotella sp900316565
GB_GCA_900316575.1	derived from environmental_sample	d__Bacteria;p__Bacteroidota;c__Bacteroidia;o__Bacteroidales;f__Bacteroidaceae;g__RUG210;s__RUG210 sp900316575
GB_GCA_900316585.1	derived from environmental_sample	d__Bacteria;p__Bacteroidota;c__Bacteroidia;o__Bacteroidales;f__Bacteroidaceae;g__UBA4293;s__UBA4293 sp900316585
GB_GCA_900316595.1	derived from environmental_sample	d__Bacteria;p__Firmicutes;c__Bacilli;o__Mycoplasmatales;f__Mycoplasmoidaceae;g__Malacoplasma_A;s__Malacoplasma_A sp900316595
GB_GCA_900316615.1	derived from environmental_sample	d__Bacteria;p__Firmicutes_A;c__Clostridia;o__Oscillospirales;f__Acutalibacteraceae;g__CAG-964;s__CAG-964 sp900316615
GB_GCA_900316625.1	derived from environmental_sample	d__Bacteria;p__Firmicutes_A;c__Clostridia;o__Lachnospirales;f__Lachnospiraceae;g__UBA629;s__UBA629 sp900316625
GB_GCA_900316645.1	derived from environmental_sample	d__Bacteria;p__Bacteroidota;c__Bacteroidia;o__Bacteroidales;f__Bacteroidaceae;g__Prevotella;s__Prevotella sp900316645
GB_GCA_900316665.1	derived from environmental_sample	d__Bacteria;p__Firmicutes_A;c__Clostridia;o__Lachnospirales;f__Lachnospiraceae;g__UBA629;s__UBA629 sp900316665
GB_GCA_900316675.1	derived from environmental_sample	d__Bacteria;p__Bacteroidota;c__Bacteroidia;o__Bacteroidales;f__UBA932;g__RC9;s__RC9 sp900316675
GB_GCA_900316685.1	derived from environmental_sample	d__Bacteria;p__Bacteroidota;c__Bacteroidia;o__Bacteroidales;f__Bacteroidaceae;g__Prevotella;s__Prevotella sp900316685
GB_GCA_900316715.1	derived from environmental_sample	d__Bacteria;p__Firmicutes_A;c__Clostridia;o__Lachnospirales;f__Lachnospiraceae;g__Eubacterium_Q;s__Eubacterium_Q sp900316715
GB_GCA_900316745.1	derived from environmental_sample	d__Bacteria;p__Firmicutes_A;c__Clostridia;o__Oscillospirales;f__Oscillospiraceae;g__CAG-103;s__CAG-103 sp900316745
GB_GCA_900316755.1	derived from environmental_sample	d__Bacteria;p__Firmicutes_A;c__Clostridia;o__Lachnospirales;f__Lachnospiraceae;g__Faecalimonas;s__Faecalimonas sp900316755
GB_GCA_900316795.1	derived from environmental_sample	d__Bacteria;p__Bacteroidota;c__Bacteroidia;o__Bacteroidales;f__UBA932;g__UBA1232;s__UBA1232 sp900316795
GB_GCA_900316805.1	derived from environmental_sample	d__Bacteria;p__Firmicutes_A;c__Clostridia;o__Lachnospirales;f__Lachnospiraceae;g__Agathobacter;s__Agathobacter sp900316805
GB_GCA_900316815.1	derived from environmental_sample	d__Bacteria;p__Firmicutes_A;c__Clostridia;o__Oscillospirales;f__Acutalibacteraceae;g__Ruminococcus_E;s__Ruminococcus_E sp900316815
GB_GCA_900316835.1	derived from environmental_sample	d__Bacteria;p__Bacteroidota;c__Bacteroidia;o__Bacteroidales;f__Muribaculaceae;g__C941;s__C941 sp900316835
GB_GCA_900316845.1	derived from environmental_sample	d__Bacteria;p__Bacteroidota;c__Bacteroidia;o__Bacteroidales;f__Paludibacteraceae;g__RF16;s__RF16 sp900316845
GB_GCA_900316855.1	derived from environmental_sample	d__Bacteria;p__Firmicutes_A;c__Clostridia;o__Lachnospirales;f__Lachnospiraceae;g__CAG-791;s__CAG-791 sp900316855
GB_GCA_900316875.1	derived from environmental_sample	d__Bacteria;p__Elusimicrobiota;c__Endomicrobia;o__Endomicrobiales;f__Endomicrobiaceae;g__RUG240;s__RUG240 sp900316875
GB_GCA_900316885.1	derived from environmental_sample	d__Bacteria;p__Firmicutes_A;c__Clostridia;o__Oscillospirales;f__Ruminococcaceae;g__UBA3855;s__UBA3855 sp900316885
GB_GCA_900316905.1	derived from environmental_sample	d__Bacteria;p__Spirochaetota;c__Spirochaetia;o__Treponematales;f__Treponemataceae;g__Treponema_D;s__Treponema_D sp900316905
GB_GCA_900316925.1	derived from environmental_sample	d__Bacteria;p__Firmicutes_A;c__Clostridia;o__Oscillospirales;f__Acutalibacteraceae;g__UBA1213;s__UBA1213 sp900316925
GB_GCA_900316935.1	derived from environmental_sample	d__Bacteria;p__Firmicutes_C;c__Negativicutes;o__Acidaminococcales;f__Acidaminococcaceae;g__Succiniclasticum;s__Succiniclasticum sp900316935
GB_GCA_900316955.1	derived from environmental_sample	d__Bacteria;p__Bacteroidota;c__Bacteroidia;o__Bacteroidales;f__UBA932;g__RC9;s__RC9 sp900316955
GB_GCA_900316965.1	derived from environmental_sample	d__Bacteria;p__Bacteroidota;c__Bacteroidia;o__Bacteroidales;f__P3;g__UBA1217;s__UBA1217 sp900316965
GB_GCA_900316975.1	derived from environmental_sample	d__Bacteria;p__Bacteroidota;c__Bacteroidia;o__Bacteroidales;f__Bacteroidaceae;g__UBA4334;s__UBA4334 sp900316975
GB_GCA_900316985.1	derived from environmental_sample	d__Bacteria;p__Bacteroidota;c__Bacteroidia;o__Bacteroidales;f__Bacteroidaceae;g__Prevotella;s__Prevotella sp900316985
GB_GCA_900316995.1	derived from environmental_sample	d__Bacteria;p__Bacteroidota;c__Bacteroidia;o__Bacteroidales;f__Paludibacteraceae;g__RUG163;s__RUG163 sp900316995
GB_GCA_900317015.1	derived from environmental_sample	d__Bacteria;p__Firmicutes;c__Bacilli;o__Erysipelotrichales;f__Erysipelatoclostridiaceae;g__Kandleria;s__Kandleria sp900317015
GB_GCA_900317025.1	derived from environmental_sample	d__Bacteria;p__Firmicutes_A;c__Clostridia;o__Oscillospirales;f__Acutalibacteraceae;g__RUG592;s__RUG592 sp900317025
GB_GCA_900317035.1	derived from environmental_sample	d__Bacteria;p__Firmicutes_A;c__Clostridia;o__Saccharofermentanales;f__Saccharofermentanaceae;g__Firm-16;s__Firm-16 sp900317035
GB_GCA_900317045.1	derived from environmental_sample	d__Bacteria;p__Firmicutes_A;c__Clostridia;o__Lachnospirales;f__Lachnospiraceae;g__UBA1066;s__UBA1066 sp900317045
GB_GCA_900317055.1	derived from environmental_sample	d__Bacteria;p__Bacteroidota;c__Bacteroidia;o__Bacteroidales;f__F082;g__F082;s__F082 sp900317055
GB_GCA_900317065.1	derived from environmental_sample	d__Bacteria;p__Bacteroidota;c__Bacteroidia;o__Bacteroidales;f__UBA932;g__RC9;s__RC9 sp900317065
GB_GCA_900317085.1	derived from environmental_sample	d__Bacteria;p__Firmicutes_A;c__Clostridia;o__Oscillospirales;f__Acutalibacteraceae;g__RUG420;s__RUG420 sp900317085
GB_GCA_900317095.1	derived from environmental_sample	d__Bacteria;p__Firmicutes_A;c__Clostridia;o__Lachnospirales;f__Lachnospiraceae;g__UBA2912;s__UBA2912 sp900317095
GB_GCA_900317105.1	derived from environmental_sample	d__Bacteria;p__Proteobacteria;c__Gammaproteobacteria;o__Enterobacterales;f__Succinivibrionaceae;g__Succinivibrio;s__Succinivibrio sp900317105
GB_GCA_900317125.1	derived from environmental_sample	d__Bacteria;p__Bacteroidota;c__Bacteroidia;o__Bacteroidales;f__P3;g__UBA1711;s__UBA1711 sp900317125
GB_GCA_900317155.1	derived from environmental_sample	d__Bacteria;p__Bacteroidota;c__Bacteroidia;o__Bacteroidales;f__F082;g__F082;s__F082 sp900317155
GB_GCA_900317165.1	derived from environmental_sample	d__Bacteria;p__Firmicutes;c__Bacilli;o__RFN20;f__CAG-826;g__UBA733;s__UBA733 sp900317165
GB_GCA_900317175.1	derived from environmental_sample	d__Bacteria;p__Firmicutes_A;c__Clostridia;o__Lachnospirales;f__Lachnospiraceae;g__Eubacterium_H;s__Eubacterium_H sp900317175
GB_GCA_900317215.1	derived from environmental_sample	d__Bacteria;p__Firmicutes_A;c__Clostridia;o__Oscillospirales;f__Acutalibacteraceae;g__UBA1213;s__UBA1213 sp900317215
GB_GCA_900317285.1	derived from environmental_sample	d__Bacteria;p__Bacteroidota;c__Bacteroidia;o__Bacteroidales;f__P3;g__UBA1711;s__UBA1711 sp900317285
GB_GCA_900317295.1	derived from environmental_sample	d__Bacteria;p__Firmicutes;c__Bacilli;o__RFN20;f__CAG-826;g__UBA733;s__UBA733 sp900317295
GB_GCA_900317305.1	derived from environmental_sample	d__Bacteria;p__Bacteroidota;c__Bacteroidia;o__Bacteroidales;f__Bacteroidaceae;g__Prevotella;s__Prevotella sp900317305
GB_GCA_900317315.1	derived from environmental_sample	d__Bacteria;p__Firmicutes_A;c__Clostridia;o__Oscillospirales;f__Acutalibacteraceae;g__Ruminococcus_E;s__Ruminococcus_E sp900317315
GB_GCA_900317325.1	derived from environmental_sample	d__Bacteria;p__Bacteroidota;c__Bacteroidia;o__Bacteroidales;f__Muribaculaceae;g__C941;s__C941 sp900317325
GB_GCA_900317345.1	derived from environmental_sample	d__Bacteria;p__Bacteroidota;c__Bacteroidia;o__Bacteroidales;f__Paludibacteraceae;g__RF16;s__RF16 sp900317345
GB_GCA_900317365.1	derived from environmental_sample	d__Bacteria;p__Planctomycetota;c__Planctomycetes;o__Pirellulales;f__Thermoguttaceae;g__RUG369;s__RUG369 sp900317365
GB_GCA_900317375.1	derived from environmental_sample	d__Bacteria;p__Firmicutes_A;c__Clostridia;o__Oscillospirales;f__Oscillospiraceae;g__UBA1777;s__UBA1777 sp900317375
GB_GCA_900317385.1	derived from environmental_sample	d__Bacteria;p__Firmicutes_A;c__Clostridia;o__Oscillospirales;f__Oscillospiraceae;g__RUG626;s__RUG626 sp900317385
GB_GCA_900317395.1	derived from environmental_sample	d__Bacteria;p__Firmicutes_A;c__Clostridia;o__Oscillospirales;f__Acutalibacteraceae;g__UBA1213;s__UBA1213 sp900317395
GB_GCA_900317405.1	derived from environmental_sample	d__Bacteria;p__Bacteroidota;c__Bacteroidia;o__Bacteroidales;f__Bacteroidaceae;g__Prevotella;s__Prevotella sp900317405
GB_GCA_900317425.1	derived from environmental_sample	d__Bacteria;p__Firmicutes_A;c__Clostridia;o__Oscillospirales;f__Oscillospiraceae;g__CAG-83;s__CAG-83 sp900317425
GB_GCA_900317445.1	derived from environmental_sample	d__Bacteria;p__Firmicutes_A;c__Clostridia;o__Clostridiales;f__Clostridiaceae;g__Clostridium;s__Clostridium sp900317445
GB_GCA_900317475.1	derived from environmental_sample	d__Bacteria;p__Firmicutes_A;c__Clostridia;o__Lachnospirales;f__Lachnospiraceae;g__CAG-791;s__CAG-791 sp900317475
GB_GCA_900317505.1	derived from environmental_sample	d__Bacteria;p__Firmicutes_A;c__Clostridia;o__Lachnospirales;f__Lachnospiraceae;g__UBA2882;s__UBA2882 sp900317505
GB_GCA_900317515.1	derived from environmental_sample	d__Bacteria;p__Firmicutes_A;c__Clostridia;o__Lachnospirales;f__Lachnospiraceae;g__UBA1066;s__UBA1066 sp900317515
GB_GCA_900317525.1	derived from environmental_sample	d__Bacteria;p__Firmicutes_A;c__Clostridia;o__Oscillospirales;f__Oscillospiraceae;g__ER4;s__ER4 sp900317525
GB_GCA_900317545.1	derived from environmental_sample	d__Bacteria;p__Bacteroidota;c__Bacteroidia;o__Bacteroidales;f__Bacteroidaceae;g__Prevotella;s__Prevotella sp900317545
GB_GCA_900317555.1	derived from environmental_sample	d__Bacteria;p__Firmicutes_A;c__Clostridia;o__Lachnospirales;f__Lachnospiraceae;g__CAG-791;s__CAG-791 sp900317555
GB_GCA_900317565.1	derived from environmental_sample	d__Bacteria;p__Firmicutes_A;c__Clostridia_A;o__Christensenellales;f__CAG-74;g__UBA2862;s__UBA2862 sp900317565
GB_GCA_900317575.1	derived from environmental_sample	d__Bacteria;p__Firmicutes;c__Bacilli;o__ML615J-28;f__CAG-313;g__RUG293;s__RUG293 sp900317575
GB_GCA_900317585.1	derived from environmental_sample	d__Bacteria;p__Firmicutes_A;c__Clostridia;o__Lachnospirales;f__Lachnospiraceae;g__Agathobacter;s__Agathobacter sp900317585
GB_GCA_900317595.1	derived from environmental_sample	d__Bacteria;p__Firmicutes_A;c__Clostridia;o__Oscillospirales;f__Acutalibacteraceae;g__Ruminococcus_E;s__Ruminococcus_E sp900317595
GB_GCA_900317625.1	derived from environmental_sample	d__Bacteria;p__Spirochaetota;c__Spirochaetia;o__Treponematales;f__Treponemataceae;g__Treponema_D;s__Treponema_D sp900317625
GB_GCA_900317635.1	derived from environmental_sample	d__Bacteria;p__Bacteroidota;c__Bacteroidia;o__Bacteroidales;f__Bacteroidaceae;g__Alloprevotella;s__Alloprevotella sp900317635
GB_GCA_900317675.1	derived from environmental_sample	d__Bacteria;p__Firmicutes_A;c__Clostridia;o__Peptostreptococcales;f__Anaerovoracaceae;g__Mogibacterium;s__Mogibacterium sp900317675
GB_GCA_900317685.1	derived from environmental_sample	d__Bacteria;p__Bacteroidota;c__Bacteroidia;o__Bacteroidales;f__Bacteroidaceae;g__Prevotella;s__Prevotella sp900317685
GB_GCA_900317715.1	derived from environmental_sample	d__Bacteria;p__Bacteroidota;c__Bacteroidia;o__Bacteroidales;f__WCHB1-69;g__F23-D06;s__F23-D06 sp900317715
GB_GCA_900317745.1	derived from environmental_sample	d__Bacteria;p__Bacteroidota;c__Bacteroidia;o__Bacteroidales;f__Paludibacteraceae;g__RF16;s__RF16 sp900317745
GB_GCA_900317755.1	derived from environmental_sample	d__Bacteria;p__Firmicutes_A;c__Clostridia;o__Lachnospirales;f__Lachnospiraceae;g__RUG306;s__RUG306 sp900317755
GB_GCA_900317765.1	derived from environmental_sample	d__Bacteria;p__Firmicutes_A;c__Clostridia;o__Oscillospirales;f__Acutalibacteraceae;g__RUG762;s__RUG762 sp900317765
GB_GCA_900317795.1	derived from environmental_sample	d__Bacteria;p__Firmicutes_A;c__Clostridia;o__Oscillospirales;f__Acutalibacteraceae;g__UBA1213;s__UBA1213 sp900317795
GB_GCA_900317815.1	derived from environmental_sample	d__Bacteria;p__Firmicutes_A;c__Clostridia;o__Oscillospirales;f__Acutalibacteraceae;g__RUG592;s__RUG592 sp900317815
GB_GCA_900317825.1	derived from environmental_sample	d__Bacteria;p__Firmicutes_A;c__Clostridia;o__Lachnospirales;f__Lachnospiraceae;g__Weimerbacter;s__Weimerbacter sp900317825
GB_GCA_900317835.1	derived from environmental_sample	d__Bacteria;p__Bacteroidota;c__Bacteroidia;o__Bacteroidales;f__Muribaculaceae;g__C941;s__C941 sp900317835
GB_GCA_900317845.1	derived from environmental_sample	d__Bacteria;p__Bacteroidota;c__Bacteroidia;o__Bacteroidales;f__UBA932;g__RC9;s__RC9 sp900317845
GB_GCA_900317855.1	derived from environmental_sample	d__Bacteria;p__Firmicutes_A;c__Clostridia;o__Oscillospirales;f__Oscillospiraceae;g__CAG-103;s__CAG-103 sp900317855
GB_GCA_900317875.1	derived from environmental_sample	d__Bacteria;p__Firmicutes_A;c__Clostridia;o__Oscillospirales;f__Acutalibacteraceae;g__Ruminococcus_E;s__Ruminococcus_E sp900317875
GB_GCA_900317885.1	derived from environmental_sample	d__Bacteria;p__Bacteroidota;c__Bacteroidia;o__Bacteroidales;f__Paludibacteraceae;g__RF16;s__RF16 sp900317885
GB_GCA_900317905.1	derived from environmental_sample	d__Bacteria;p__Firmicutes_A;c__Clostridia;o__Oscillospirales;f__Oscillospiraceae;g__CAG-103;s__CAG-103 sp900317905
GB_GCA_900317915.1	derived from environmental_sample	d__Bacteria;p__Firmicutes_A;c__Clostridia;o__Lachnospirales;f__Lachnospiraceae;g__UBA629;s__UBA629 sp900317915
GB_GCA_900317925.1	derived from environmental_sample	d__Bacteria;p__Bacteroidota;c__Bacteroidia;o__Bacteroidales;f__UBA932;g__RC9;s__RC9 sp900317925
GB_GCA_900317935.1	derived from environmental_sample	d__Bacteria;p__Riflebacteria;c__Ozemobacteria;o__Ozemobacterales;f__Ozemobacteraceae;g__RUG334;s__RUG334 sp900317935
GB_GCA_900317945.1	derived from environmental_sample	d__Bacteria;p__Proteobacteria;c__Gammaproteobacteria;o__Enterobacterales;f__Succinivibrionaceae;g__UBA2810;s__UBA2810 sp900317945
GB_GCA_900317955.1	derived from environmental_sample	d__Bacteria;p__Bacteroidota;c__Bacteroidia;o__Bacteroidales;f__P3;g__UBA1711;s__UBA1711 sp900317955
GB_GCA_900317975.1	derived from environmental_sample	d__Bacteria;p__Firmicutes;c__Bacilli;o__RF39;f__CAG-611;g__RUG343;s__RUG343 sp900317975
GB_GCA_900317985.1	derived from environmental_sample	d__Bacteria;p__Firmicutes_A;c__Clostridia;o__Oscillospirales;f__Acutalibacteraceae;g__RUG420;s__RUG420 sp900317985
GB_GCA_900318015.1	derived from environmental_sample	d__Bacteria;p__Bacteroidota;c__Bacteroidia;o__Bacteroidales;f__UBA932;g__RC9;s__RC9 sp900318015
GB_GCA_900318045.1	derived from environmental_sample	d__Bacteria;p__Firmicutes_A;c__Clostridia_A;o__Christensenellales;f__CAG-74;g__UBA2862;s__UBA2862 sp900318045
GB_GCA_900318065.1	derived from environmental_sample	d__Bacteria;p__Bacteroidota;c__Bacteroidia;o__Bacteroidales;f__Muribaculaceae;g__C941;s__C941 sp900318065
GB_GCA_900318075.1	derived from environmental_sample	d__Bacteria;p__Firmicutes;c__Bacilli;o__RF39;f__CAG-822;g__CAG-822;s__CAG-822 sp900318075
GB_GCA_900318085.1	derived from environmental_sample	d__Bacteria;p__Bacteroidota;c__Bacteroidia;o__Bacteroidales;f__F082;g__F082;s__F082 sp900318085
GB_GCA_900318105.1	derived from environmental_sample	d__Bacteria;p__Firmicutes_A;c__Clostridia;o__Peptostreptococcales;f__Anaerovoracaceae;g__Mogibacterium;s__Mogibacterium sp900318105
[truncated: 31,496 more rows]

## Sheet: Nif gene IDs
domain	GTDB ID	group	cluster	H	D	K	E	N	nifB-SAM		I1	I2
[truncated: 1,092 more rows]

## Sheet: All nif sequences
GTDB genome ID	domain	GTDB phyla	GTDB species	gene ID	KEGG %	nif gene name	protein sequences
[truncated: 19,371 more rows]

[truncated: 3 more sheets: Outgroup of the phylogeny, Supplementary Data 2, SOD and SOR]
