# Supplementary material for: Mapping Geological Events and Nitrogen Fixation Evolution Onto the Timetree of the Evolution of Nitrogen-Fixation Genes
Source: Mol Biol Evol. 2024 Feb 6;41(2):msae023. doi: 10.1093/molbev/msae023 (PMC10881105; doi:10.1093/molbev/msae023)
Supplement: msae023_Supplementary_Data [file msae023_supplementary_data.zip › Supplementary Data 3.txt]

>Archaea-RS_GCF_000251105.1-Halobacteriota-Methanocella_conradii-II-NC_017034.1_141
MRQVAIYGKGGIGKSTTTQNTVAALAE-A-GKKVMVVGCDPKADSTRLLLHGLHQKTVLDTLR--DE-G--D--DVDL-DAVLKTKCVESGGPEPGV-GCAGRGIITSINLLEQLGAYTD-DLDYVFYDVLGDVVCGGFAMPIREGKAREIYIVASGELMALYAANNICKGIRKYAETGG--VR--LGGIICNSRKVDNEALLKAFAEEIGSQLIHFIPRDSIVQRAEINKK-TVIDFDPSQANEYRKLARAIVIP-RP--MRQERLEEMMKHG--YPDNVKKNRKKIEANTRTIPGIISRGC--CFAGCKGVVGPIKDMIHIVHGPVGCAYSWG-TRLCFTTDMQESDIVFGGE--KKLAKMIDEVVEIF--HPRICATCPVGLIGDDINAVARAAQERH-GVLAFNCEGYKGVSQSAGHHIANNGLMVNAVGYVINILGEYNIG-GDGILKECGYTINCILPGDGSILNIRNLHLADLNLVQCHRSINYIAGMME--ARYGMPWLKVNF-IGCARSLREVAQCFGDES--LIQRTEEVIA-RYRK-ICQ-GKTAFVFV-GGSRSHHR-DLGMETVVAGYEFAHRDDYEMEDG-QLIIDDVNHHEFEEIVRMLKPDIVFTGVRDKYISHKMGVPSRQLHSYDYTGPYAGFNGAMIFAREVANAVAP-WETAG-KINPAKACQPLGAMYAALGISHGSQGCCAYLTRHFRDPSSSFTEGASVFGGAANLKASIKNIY-NPEIMAVHTTCLSETIGDDVPTIIKQS-----EANTPSYVGSHVTGFSNMCKAMVSYL-AGDMREIKRLVRELGVDTSNVVDAPGRYEMYPEG-GATVAEIRDSGNSKLTLALA-AGALLQEPIGLKATDEFIMALKDIERGQVVDTLIDGKKVAVVG-DPDLVIPLTEFLL-TMGMVPVMTGTESEIQQMLDEDLFELHKWVNPVDLLIGNTH-CKYIARAVPLVRF-GFPIVGYRGCLRLIEQISNALLERRDR
>Archaea-RS_GCF_000021965.1-Halobacteriota-Methanosphaerula_palustris-II-NC_011832.1_564
KRQVAIYGKGGIGKSTTTQNTVAALAE-Q-GKKIMVVGCDPKADSTRLLLHGLCQKTVLDTLR--DE-G--D--DIEL-DEILKTLCVESGGPEPGV-GCAGRGIITSINLLESLGAYTD-DLDYVFYDVLGDVVCGGFAMPIREGKAEEIYIVASGELMALYAANNIAKGIHKYAVSGK--VR--LGGIICNSRQVDNEPLLKAFAEELGSQLIYFVPRDNLVQRAEINKK-TVIDFEPNQAEEYRQLAKAIVIP-KP--MTQDRLEEMMQHGFMYPDKVKKNRKKIEANTRTIPGIISRGC--AYAGCKGVVGPIKDMVHIVHGPVGCSYAWG-TRLCFTTDMQESDIVFGGD--KKLAKMIDQVVEIF--HPRICATCPVGLIGDDINAVAKAAEERH-GVLSFNCEGYKGVSQSAGHHIANNNLMEHVIGYVINILGEYNIG-GDGILKDIGYTLNCIMTGDASYEKIRNLHIADLNLVQCHRSINYIAEMME--TKYGIPWLKVNF-IGTMASLREIAQCFNDEK--LIERTEMVIA-RYRK-ICQ-GKTAFIFV-GGSRSHHR-DLGMDVVVAGYEFAHRDDYEMKDG-EVILDDANHHEVEELIRMIKPDLFFSGVRDKYIVHKMGVPAKQMHSYDYSGPYAGFNGSLIFAEDVANALAP-WETIG-KINPAKTCQPLGAMYASLGISHGSQGCCAYLTRHFREPSSSFTEGASVFGGAANLKTSIKNIY-NPDIMAVHTTCLSETIGDDIPNIIKQA-----EANTPSYVGSHVTGFSNMCKAIVSYL-AGDMREIKRIVGDLGVDTTGVLDSPNRYTMYADG-GATIESIRDSGNSKLTLALA-AGNLLQEPIGIKATDDLIMAIKDIERGQVVDTLIDGKKVAVFG-DPDIVIPLTEFLL-TMGMIPVLTGTEKEIREMLEEDLFELHQWIEPVDLLIGTTY-GKYIARAIPLVRV-GFPIVGYRGALRLIEMISNALLERRDR
>Archaea-RS_GCF_000021965.1-Halobacteriota-Methanosphaerula_palustris-II-NC_011832.1_236
MKQIALYGKGGIGKSTTSANLSAALAE-Q-GLGVLQIGCDPKHDSTRMLMHGTWIPTVLDLIR--ERGG--T--NLTI-DDVVYIRCVEAGGPEPGI-GCAGRGIIATFQVLEKLEAFSA-DV--VVYDVLGDVVCGGFAMPMREGYAEEIYLVTSGELMSLYAANNICKAINRLSQRPKCTCR--LAGVICNAKNIDREDLVREFAERVGSNLVAYIPRDRIVQLAEVHKQ-TVLEYAPAQAATYRTLAEVVTIP-KP--LELDELEDAFKY---YPDKVKKNRKKIEANTRTIPGIISRGC--AYAGCKGVVGPIKDMVHIVHGPVGCSYAWG-TRLCFTTDMQESDIVFGGD--KKLAKMIDQVVEIF--HPRICATCPVGLIGDDINAVAKAAEERH-GVLSFNCEGYKGVSQSAGHHIANNNLMEHVIGYVINILGEYNIG-GDGILKDIGYTLNCIMTGDASYEKIRNLHIADLNLVQCHRSINYIAEMME--TKYGIPWLKVNF-IGTMASLREIAQCFNDEK--LIERTEMVIA-RYRK-ICQ-GKTAFIFV-GGSRSHHR-DLGMDVVVAGYEFAHRDDYEMKDG-EVILDDANHHEVEELIRMIKPDLFFSGVRDKYIVHKMGVPAKQMHSYDYSGPYAGFNGSLIFAEDVANALAP-WETIG-KINPAKTCQPLGAMYASLGISHGSQGCCAYLTRHFREPSSSFTEGASVFGGAANLKTSIKNIY-NPDIMAVHTTCLSETIGDDIPNIIKQA-----EANTPSYVGSHVTGFSNMCKAIVSYL-AGDMREIKRIVGDLGVDTTGVLDSPNRYTMYADG-GATIESIRDSGNSKLTLALA-AGNLLQEPIGIKATDDLIMAIKDIERGQVVDTLIDGKKVAVFG-DPDIVIPLTEFLL-TMGMIPVLTGTEKEIREMLEEDLFELHQWIEPVDLLIGTTY-GKYIARAIPLVRV-GFPIVGYRGALRLIEMISNALLERRDR
>Archaea-RS_GCF_003173355.1-Halobacteriota-Methanospirillum_lacunae-II-NZ_QGMY01000002.1_550
MRQVAIYGKGGIGKSTTTQNTVAALAV-A-GKKIMVVGCDPKADSTRLLLHGLCQKTVMATLR--DE-G--D--DLEL-DDILKVKCVESGGPEPGV-GCAGRGIITSINLLESMGAYTP-DLDYVFYDVLGDVVCGGFAMPIREGKAEEIYIVASGELMALYAANNIAKGIQKYADTGK--VR--LGGIICNSRKVDNEALLKAFAEELGSQLIHFVPRDNLVQRAEINKK-TVIDFEPEQAQEYKKLANAIVKP-KP--MEQDRLEEMMQHGFLYPEKVLKNRKKIEANTRTIPGIITRGC--AYAGCKGVVGPIKDMVHIVHGPIGCAYAWG-TRLCVSTDMQESDIVFGGE--KKLAKMIDEVVEMF--HPRICATCPVGLIGDDLGAVAKAAQERH-GVLSFNCEGYKGVSQSAGHHIANNNLMENVIGYVINILGEYNIG-GDGILGDIGYKVNCVLTGDTSYLEIKNLHQAHLNLVQCHRSINYIAEMME--TKYGTPWLKVNF-IGTKKSLREMALCFGDEE--LIRKTEEVIA-RYRK-ICQ-GKTAFAFV-GGSRSHHR-DLGMEVVVAGYEFAHRDDYEMKDG-EIMIDDCNHHELEKMVRALKPDLVFAGVRDKYYVQKLGVPAKQMHSYDYSGPYAGYNGALNFARDVANAIAP-WETAG-KINPVKTCQPIGAMYAALGISHGSQGCCAYLTRHFRDPTSSFTEGASVFGGAANLKTAIKNIY-KPDIIAVHTTCLSETIGDDLPTIIKQS-----EANTPSYQGSHITGFSNMVKAMVTYLAASDMREIKRITSSLGVDTTNVLDSPAKYDMYPEG-GTTVEEIRDTGNSRLTLALA-AGAALMEPIGLKATDDLIMTLKELERGQVVDTLIDGKKVAIYG-DPDIVVPLVEFVL-TMGMIPVITGTEEQVGAMIEEDLFDLHQWIESVDLLIGNTY-GKYIARTIPLVRV-GFPITGYKGCLRLIEMISNALLERRDR
>Archaea-RS_GCF_003173335.1-Halobacteriota-Methanospirillum_stamsii-II-NZ_QGMZ01000051.1_9
MRQVAIYGKGGIGKSTTTQNTVAALAS-A-GKKVMVVGCDPKADSTRLLLHGLCQKTVLDTLR--DE-G--D--DIEL-DDILKTLCVESGGPEPGV-GCAGRGIITSINLLESLGAYTP-NLDYVFYDVLGDVVCGGFAMPIREGKAEEIYIVASGELMALYAANNIAKGIQKYAENGK--VR--LGGIICNSRKVDNEELLKAFAEEIGSQLIHFVPRDNLVQRAEINKK-TVIDFDPNQAQEYKKLANAIVKP-KP--MTQDRLEEMMQHGFLYPDKVKKNRTKIEANTRTVPGIISRGC--CYAGCKGVVGPIKDMITITHGPVGCAYSWG-TRMCFVTDMQEPDIVFGGE--KKLAKMIDEVVEMF--HPRVCATCPIGLIGDDLGAVTKKASEKH-GVLAYNCEGYKGVSQSAGHHIANNVLMENVIGFVVNLLGEYNIG-GDSILNDIGYRVQGVLTGDSSVEEMKNMHIANLNLVMCHRSINYIAEMME--EKYGIPWLKINF-IGIKKSLRDIAQVTGDET--FIRKTEEVIA-RFRK-ICT-GKTAFAFV-GGSRSHHR-DLGMEVVVAGYEFAHRDDYEMNGG-TLMIDDCNHYEAEQLVKDLKPDLFFAGVRDKYIAQKMGVPAKQLHSYDYSGPYAGFNGAMNFARDVANAMPP-WETIG-KINPAKTCQPIGAMYAALGISHGSQGCCAYLTRHFRDQSSSFTEGASVFGGAANLKTSIKNIY-NPEIIAVHTTCLSETIGDDLPTIIKQS-----ETNTPSYSGSHITGFSNMVKSMVSYL-AGDMREIRKIVDEMGIDTSGVLDAPNKYALFPDG-GTTVDEIVDTGNSSLTLALA-AGAMLVEPIGLKATDDFIMTLKEVERGQVVDTLIDGKKVAIFG-DPDIVISLTEFVL-TMGMIPVLTGTETEVRKMFEEDLFELHQWIEPVDLLMGTTY-GKYIARAIPLVRV-GFPITGYRGCLRLIEMVSNTLLDRRDR
>Archaea-RS_GCF_000017625.1-Halobacteriota-Methanoregula_boonei-II-NC_009712.1_1172
TRQVAIYGKGGIGKSTTTQNTVAALAE-A-GKKIMVVGCDPKADSTRLLLHGLCQKTVLDTLR--DE-G--D--DIEL-DAILKTMCVESGGPEPGV-GCAGRGIITSINLLESLGAYTP-DLDYVFYDVLGDVVCGGFAMPIREGKAQEIYIVASGELMALYAANNISKGIQKYAVNGK--VR--LGGIICNSRKVDNEALLQAFAEELGSQLIYFVPRDNLVQRAEINKK-TVVDFDPGQASEYRSLAEAIVVP-KP--MTQDRLEEMMQHGFLYPDTVKKNRKKIEANTRTIPGIISRGC--AYAGCKGVVAPIKDMITITHGPVGCGYSWG-TRLCFTTDMQEPDIVFGGD--KKLARMIDEIVAAF--HPRICSTCPIGLIGDDIGAVAKAATERH-GVLAYACEGYKGVSQSAGHHIANNTIMQNVIGHVINVLGEYNIG-GDGILKDCGYTVNCVMTGDASYEDIKNLHLADLNLVQCHRSINYIAEMME--TKYGTPWLKVNF-VGTNESLRQMAKCFSDPE--LEKQTEEVIA-RFRK-ICR-GKKAFAFV-GGSRSHHK-DLGMEVVVAGYEFAHRDDYEMKNG-DIMIDDCNHYELEELIKKLRPDLIFTGVRDKYIAEKMGIPAKQMHSYDYAGPYAGYNGAINFANDVAHTLPP-WETTG-KINPAKTCQPIGAMYASLGISHGSQGCCAYLTRHFRDQSSSFTEGASVFGGASNLKTSIKNIY-NPDIIAVHTTCLSETIGDDIPNIIKQS-----ETNTPSYVGSHITGFSNMCKSMVAYL-AGDMREIRRIVTALGVDTSGVLDAPSKYQMYPEG-GTTIAEIRDSGNSEVTLALA-AADLLQEPIGLKATDDFIMAVKDIERGQVIDTLIDGKTVAIFG-DPDHVIAMTEFVI-TMGMVPVLTGTEATVTKMLDEDLFELHEWIEKVDLMIGTTY-GKYIARTIPLVRF-GFPIVGYRGCLRLIEQISNAFLERRDR
>Archaea-GB_GCA_002503885.1-Halobacteriota-Methanoculleus_marisnigri_B-II-DASQ01000002.1_34
MRQVAIYGKGGIGKSTTTQNTVAALAE-A-GKHVMVVGCDPKADATRLLLHGLCQKTVLDTLR--DE-G--D--DIDL-DEILKIRCVESGGPEPGV-GCAGRGIITAINLLESLGAYTP-DLDYVFYDVLGDVVCGGFAMPIREGKAQEIYIVASGELMALYAANNITKGIYKYALNGK--VR--LGGIIGNSRNVDNEELLQAFATELGSQLIYFVPRDNLVQRAEIHKK-TVVDFDPNQANEYRNLAEAIVIP-KP--MAQNRLEEMMEHGFLMPDKVKKNRRKIEANTRTVPGIITRGC--CYAGCKGVVGPIKDMLTITHGPIGCAYSWG-TRMCFSTDMQESDIVFGGE--KKLAKMIDEVVAIF--HPRLCATCPIGLIGDDLSAVAKEAEERH-GVIHYNCEGYKGVSQSAGHHIANNQIMERIIGYVLNILGEYNIG-GDALLEEIGYTIGSTLTGDSAYVTIRNMHKAHLNLVQCHRSINYIAEMME--TKYGTPWLKVNF-IGTIDTLREIARCFGDEE--LIARTELVIE-RYRK-ILK-GKTAFVFV-GGSRSHHR-NLGMEVMVAGYEFAHRDDYEMVNG-GIMIDDANHFETEELVEIFKPDLIFTGIKDKYVTHKMGLPSKQMHSYDYSGPYTCFRGAVTFAKDVAHSLPP-WETTG-KINPIKTCQPVGAMYAALGISHGSQGCCSYLSRHFHEPTSSFTEGASVFGGAANLKTAIKNIY-NPEIIAVHTTCLSETIGDDIPTIIKQS-----EANTPSYHGSHITGFSNMCKGIVSYL-AGDMREIKRIVTEMGVDTTGVMDSPDTYEMYPLG-GAAIEDIKDSGNSKMTLSLE-AAATLQAPIGVKATDDLIMAVKEVERGQVIDTLIDGKKVAVFG-DPDIMVPLAEFLI-TMGMIPVVTGTEKTVNGMFEDDLFDLHQWIESVDLLIGNTH-GKYIARAIPLVRV-GFPVVGYRGCLRLIEMISNALLERRDR
>Archaea-GB_GCA_002508705.1-Halobacteriota-Methanoculleus_sp002508705-II-DAYL01000034.1_80
MRQVAIYGKGGIGKSTTTQNTVAALAE-A-GKHVMVVGCDPKADSTRLLLHGLCQKTVLDTLR--DE-G--D--DIDL-EEILKTRCVESGGPEPGV-GCAGRGIITSINLLESLGAYTD-NLDYVFYDVLGDVVCGGFAMPIREGKAQEIYIVASGELMALYAANNISKGIRKYAQTGG--VR--LGGIICNSRKVDNEELLQAFAKELGSQLIYFVPRDNLVQRAEINKK-TVVDFDPNQANEYRNLARAIVIP-EP--MTQDRLEEMMEHGFLMPDKVKKNRKKIEANTRTVPGIITRGC--CYAGCKGVVGPIKDMLTITHGPIGCAYSWG-TRMCFSTDMQESDIVFGGE--KKLAKMIDEVVAIF--HPRICATCPIGLIGDDLAAIAKAAEERH-GVIHYNCEGYKGVSQSAGHHIANNQVMERIIGYVLNILGEYNIG-GDTLLNEIGYTIGSTLTGDSAYVNIKNMHKAHLNLVQCHRSINYIAEMME--TKYGIPWLKVNF-IGTIDTLREIARCFGDEE--LIARTELVIE-RYEK-ICR-GKTAFVFV-GGSRSHHR-NLGMEVMVAGYEFAHRDDYEMVNG-GIMIDDANHFETEGLVEIFKPDLIFTGIKDKYVTHKMGLPSKQMHSYDYSGPYTCFKGAVTFAKDIAHSLAP-WKTTG-KINPVKTCQPVGAMYAALGISHGSQGCCSYLSRHFHEPTSSFTEGASVFGGAANLKTAIKNIY-DPEIIAVHTTCLSETIGDDIPTIIKQS-----EANTPSYHGSHITGFANMCKGIVSYL-AGDMREIKRIVTEMGVDTTGVMDAPGSYEMYPRG-GATIEAIKDSGNSKMTFSLE-AAAALQSPIGIRATDDLIMAVKEVERGQVVDTLIDGKKVALYG-DPDVLIPLAEFLI-TMGMVPVVTGTEKTVNGMFEEDLFDLHQWIEPVDLLIGNTH-GKYLARAIPLIRV-GFPVVGYRGCLRLIEMISSALLERRDR
>Archaea-RS_GCF_004102725.1-Halobacteriota-Methanoculleus_A_taiwanensis-II-NZ_LHQS01000002.1_293
MRQVAIYGKGGIGKSTTTQNTVAALAE-G-GKQIMVVGCDPKADSTRLLLHGLCQKTVLDTLR--DE-G--D--DIEL-EEILKTRCVESGGPEPGV-GCAGRGIITSINLLESLGAYTA-DLDYVFYDVLGDVVCGGFAMPIREGKAEEIYIVASGELMALYAANNIAKGIQKYAQNGK--VR--LGGIICNSRKVDNEALLKAFAEELGSQLIYFVPRDNLVQRAEINKK-TVVDFDPNQANEYRNLAKAIVIP-KP--MTQDRLEEMMEHGFLMPDKVKKNRRKIEANTRTVPGIITRGC--SYAGCKGVVGPIKDMLTITHGPIGCAYSWG-TRMCFSTDMQESDIVFGGE--KKLAKMIDEVVEIF--HPRICATCPIGLIGDDLGAVSKAAEERH-GIIHYNCEGYKGVSQSAGHHIANNQIMERMIGYVLNFLGEYNIG-GDAVLEEIGYTVGSTLTGDSAYATIKNMHTAHLNLVQCHRSINYIAEMME--TKYGIPWLKVNF-IGTIDTLRDIAQCFGDKE--LIARTELVIE-RYQK-ICR-GKTAFIFV-GGSRSHHR-NLGMEVMVAGYEFAHRDDYEMVNG-GIMIDDANHFETEELVKVFKPDLIFTGIKDKYVTHKMGLPSKQIHSYDYSGPYTCFRGAVTFAKDVAHSLPP-WETTG-SINPIKTCQPVGALYAALGISHGSQGCCSYLSRHFHEPTSSFTEGASVFGGAANLKTSIKNIY-NPEIIAVHTTCLSETIGDDMPTIIKQS-----EANTPSYHGSHVTGFSNMCKGIVSYL-AGDMREIKRIVTEMGVDTTGVMDSPKTYEMFPRG-GATIEAIQDSGNSKMTLSLE-AAATLQSPIGVKATDDLIMAVKKVERGQVIDTLIDGKTVAVFG-DPDIVIPLVEFLI-TMGMIPVLTGTEKIVNGMLEEDLFDLHQWIESVDLLIGNAH-GKYIARAIPLVRV-GFPVVGYRGCLRLIEMISNVLLDRRDR
>Archaea-RS_GCF_000275865.1-Halobacteriota-Methanofollis_liminatans-II-NZ_CM001555.1_533
ARQVAIYGKGGIGKSTTTQNTVAALAE-A-GKKIMVVGCDPKADSTRLLLHGLCQKTVLDTLR--DE-G--D--DIEL-DEILKTLCVESGGPEPGV-GCAGRGIITSINLLESLGAYTD-DLDYVFYDVLGDVVCGGFAMPIREGKAEEIYIVASGELMALYAANNISKGIQKYALNGK--VR--LGGIICNSRKVDNEELLKAFAEELGSQLIYFVPRDNLVQRAEINKK-TVVDFDPNQASEYRNLAQAIVIP-KP--MTQDRLEEMMEHGFLFPDKVKKNRKKIEANTRTVPGIITRGC--CYAGCKGVVGPIKDMVTITHGPIGCAYSWG-TRMCFSTDMQESDIVFGGE--KKLAKMIDEIVEIF--HPRVCATCPIGLIGDDLGAVSKAAEERH-GVIHYNCEGYKGVSQSAGHHIANNQIMDRIIGYVLNFLGEYNIG-GDALLEEIGYTVGSTLTGDSAYANIKNMHQAHLNLVQCHRSINYIAEMME--TKYGIPWLKVNF-IGTINTLREIAQCFGDDD--LTARTELVIE-RYRK-ICT-GKTAFVFV-GGSRSHHR-NLGMEVLVAGYEFAHRDDYEMVNG-GIMIDDANHFETEELVEVFKPDLIFTGIKDKYVTHKMGLPSKQMHSYDYSGPYTCFKGAVTFAKDVAHSLPP-WETTG-KINPIKTCQPVGAMYAALGISHGSQGCCSYLSRHFHEPTSSFTEGASVFGGAANLKTSIKNIY-NPEIIAVHTTCLSETIGDDIPTIIKQS-----EANTPSYYGSHITGFSNMCRGIVSYL-AGDMREIKRIVTEMGVDTTNVMDSPSTYEMYPRG-GARIEDIKDSGNSKMTLSLE-AAAILQSPIGIKATDDLIMAVKDVERGQVIDTLIDGKKVAVFG-DPDIAIPLTEFLI-TMGMVPVLTGTEKTINEMLEDDLFDLHQWIESVDLLIGNTH-GKYIARAIPLVRV-GFPVTGYRGCLRLIEMISNALLERRDR
>Archaea-RS_GCF_000275865.1-Halobacteriota-Methanofollis_liminatans-II-NZ_CM001555.1_1831
MKQIALYGKGGIGKSTTSANLSAALGE-T-GLDILQIGCDPKHDSTRMLMHGAWIPTVLDLVR--ER-G--D-AAIAT-DDVVFVRCVEAGGPEPGI-GCAGRGIIATFQLLERLGALNG-DV--IVYDVLGDVVCGGFAMPMREGYAEEVYLITSGELMSLYAANNIAKAIARLAKRSRQTCA--LAGVICNSKNMEGEDLVREFAARINSAMVAYIPRSRTVTLAELNRQ-TVMEYAPEQAGVYRRLAEDISIP-TP--LEIDELEEARR--FAFPDKVKKNRKKIEANTRTVPGIITRGC--CYAGCKGVVGPIKDMVTITHGPIGCAYSWG-TRMCFSTDMQESDIVFGGE--KKLAKMIDEIVEIF--HPRVCATCPIGLIGDDLGAVSKAAEERH-GVIHYNCEGYKGVSQSAGHHIANNQIMDRIIGYVLNFLGEYNIG-GDALLEEIGYTVGSTLTGDSAYANIKNMHQAHLNLVQCHRSINYIAEMME--TKYGIPWLKVNF-IGTINTLREIAQCFGDDD--LTARTELVIE-RYRK-ICT-GKTAFVFV-GGSRSHHR-NLGMEVLVAGYEFAHRDDYEMVNG-GIMIDDANHFETEELVEVFKPDLIFTGIKDKYVTHKMGLPSKQMHSYDYSGPYTCFKGAVTFAKDVAHSLPP-WETTG-KINPIKTCQPVGAMYAALGISHGSQGCCSYLSRHFHEPTSSFTEGASVFGGAANLKTSIKNIY-NPEIIAVHTTCLSETIGDDIPTIIKQS-----EANTPSYYGSHITGFSNMCRGIVSYL-AGDMREIKRIVTEMGVDTTNVMDSPSTYEMYPRG-GARIEDIKDSGNSKMTLSLE-AAAILQSPIGIKATDDLIMAVKDVERGQVIDTLIDGKKVAVFG-DPDIAIPLTEFLI-TMGMVPVLTGTEKTINEMLEDDLFDLHQWIESVDLLIGNTH-GKYIARAIPLVRV-GFPVTGYRGCLRLIEMISNALLERRDR
>Archaea-RS_GCF_000784355.1-Halobacteriota-Methanolacinia_paynteri-II-NZ_KN360939.1_51
MRQIAIYGKGGIGKSTTTQNTVAALAA-S-GKKVMVVGCDPKADSTRLLLHGLCQKTVLDTLR--DE-G--D--DIDL-EDVLKTMCVESGGPEPGV-GCAGRGIITSINLLESLGAYTD-DLDYVFYDVLGDVVCGGFAMPIREGKAQEIYIVASGELMALYAANNISKGIQKYAETGG--VR--LGGIICNSRKVDHEELLQAFATELGSQLIYFVPRDNLVQRAEINKK-TVVDFDPNQANEYRSLAAAIVIP-KP--MSQDRLEEMMEHGFLYPDKVKKNRKKIEANTRTVPGIISRGC--CYAGCKGVVGPIKDMITITHGPIGCGYSWG-TRMCFSTDMQESDIVFGGE--KKLTKMIDEVVEIF--HPRICSTCPIGLIGDDLSAVSKAAEAKH-GVLHYNCEGYKGVSQSAGHHIANNQIMERIIGYIINILGEYNIG-GDGILKDIGYNVNSILTGDSAYVNIKNLHKAHLNLVQCHRSINYIAEMME--TKYGTPWLKVNF-IGTIESLRDMAQCFGDED--LISRTEIVIE-RYRK-ICE-GKTAFAFV-GGSRSHHR-DLGMEVVVAGYEFAHRDDYEMIDG-SVMIDDPNHYETEELIEIFHPDLLFSGVRDKYISHKMGVPSKQMHSYDYSGPYAGFRGAIIFAQDVANALPP-WETTG-KINPAKTCQPLGAMYAALGISHGSQGCCAYLTRHFRDPSSSFTEGASVFGGAANLKTSIKNIY-NPDIIAVHTTCLSETIGDDIPTIIKQT-----ECNTPSYYGSHITGFSNMCKGIVNYL-AADMREVKRIVTEMGVDTTNVMDSPKKYEMYPMG-GAKIEDIKDSGNSKLTLALE-AAAILQEPIGIKATDALIMAVKDIERGQVIDTLIDGKKVAIFG-DPDTVIAMTEFLI-TMGMIPVLTGTEETISAMLEEDLFDLHEWIEPVDLLIGNTH-GKYIARAVPFVRF-GFPITGYRGCLRLIEMISNALLDRRDR
>Archaea-RS_GCF_000147875.1-Halobacteriota-Methanolacinia_petrolearia-II-NC_014507.1_263
MRQIAIYGKGGIGKSTTTQNTVAALAA-S-GKKVMVVGCDPKADSTRLLLHGLCQKTVLDTLR--DE-G--D--DIDL-EDVLKTMCVESGGPEPGV-GCAGRGIITSINLLESLGAYTD-DLDYVFYDVLGDVVCGGFAMPIREGKAQEIYIVASGELMALYAANNISKGIQKYAETGG--VR--LGGIICNSRKVDHEELLQAFATELGSQLIYFVPRDNLVQRAEINKK-TVVDFDPNQANEYRSLAAAIVIP-KP--MSQDRLEEMMEHGFLYPDKVKKNRKKIEANTRTVPGIISRGC--CYAGCKGVVGPIKDMITITHGPIGCGYSWG-TRMCFSTDMQESDIVFGGE--KKLTKMIDEVVEIF--HPRICSTCPIGLIGDDLSAVSKAAEAKH-GVLHYNCEGYKGVSQSAGHHIANNQIMERIIGYIINILGEYNIG-GDGILKDIGYNVNSILTGDSAYVNIKNLHKAHLNLVQCHRSINYIAEMME--TKYGTPWLKVNF-IGTIESLRDMAQCFGDED--LIARTEMVIE-RYRK-ICE-GKTAFAFV-GGSRSHHR-DLGMEVVVAGYEFAHRDDYEMIDG-SVMIDDPNHYETEELIEIFHPDLIFSGVRDKYISHKMGVPSKQMHSYDYSGPYAGFRGAIIFAQDVANALPP-WETTG-KINPAKTCQPLGAMYAALGISHGSQGCCAYLTRHFRDPSSSFTEGASVFGGAANLKTSIKNIY-NPDIIAVHTTCLSETIGDDIPTIIKQT-----ECNTPSYYGSHITGFSNMCKGIVNYL-AADMREVKRIVTEMGVDTTNVMDSPKKYEMYPMG-GAKIEDIKDSGNSKLTLALE-AAAILQEPIGIKATDALIMAVKDIERGQVIDTLIDGKKVAIFG-DPDTVIAMTEFLI-TMGMIPVLTGTEETISAMLEEDLFDLHEWIEPVDLLIGNTH-GKYIARAVPFVRF-GFPITGYRGCLRLIEMISNALLDRRDR
>Archaea-RS_GCF_000147875.1-Halobacteriota-Methanolacinia_petrolearia-II-NC_014507.1_2371
MKQIALYGKGGIGKSTTSANLSAALSE-K-SLEILQIGCDPKHDSTRMLMHGEWIPTVLDLVR--KK-G--E-ANIAV-DEIVFIRCVEAGGPEPGI-GCAGRGIIATFQLLEKLNALYG-DV--IVYDVLGDVVCGGFAMPMREGYAQEVYLVTSGDFMALYAANNICKAIARLSKRTK--NRCTLGGVICNSANIENEELVKEFAEKINSKLVAYIPRSPIVRVSEVNRK-TVIEYAPEQADIYRKLADTI-IP-VP--MEMDELESSLK--YIYPDKVKKNRKKIEANTRTVPGIISRGC--CYAGCKGVVGPIKDMITITHGPIGCGYSWG-TRMCFSTDMQESDIVFGGE--KKLTKMIDEVVEIF--HPRICSTCPIGLIGDDLSAVSKAAEAKH-GVLHYNCEGYKGVSQSAGHHIANNQIMERIIGYIINILGEYNIG-GDGILKDIGYNVNSILTGDSAYVNIKNLHKAHLNLVQCHRSINYIAEMME--TKYGTPWLKVNF-IGTIESLRDMAQCFGDED--LIARTEMVIE-RYRK-ICE-GKTAFAFV-GGSRSHHR-DLGMEVVVAGYEFAHRDDYEMIDG-SVMIDDPNHYETEELIEIFHPDLIFSGVRDKYISHKMGVPSKQMHSYDYSGPYAGFRGAIIFAQDVANALPP-WETTG-KINPAKTCQPLGAMYAALGISHGSQGCCAYLTRHFRDPSSSFTEGASVFGGAANLKTSIKNIY-NPDIIAVHTTCLSETIGDDIPTIIKQT-----ECNTPSYYGSHITGFSNMCKGIVNYL-AADMREVKRIVTEMGVDTTNVMDSPKKYEMYPMG-GAKIEDIKDSGNSKLTLALE-AAAILQEPIGIKATDALIMAVKDIERGQVIDTLIDGKKVAIFG-DPDTVIAMTEFLI-TMGMIPVLTGTEETISAMLEEDLFDLHEWIEPVDLLIGNTH-GKYIARAVPFVRF-GFPITGYRGCLRLIEMISNALLDRRDR
>Archaea-RS_GCF_000308215.1-Thermoplasmatota-Methanomassiliicoccus_luminyensis-II-NZ_CAJE01000024.1_39
MRQVAIYGKGGIGKSTTTQNTVAALAA-A-GKHVMVVGCDPKADSTRLLLHGLAQKTVLDTLR--DE-G--D--DIDL-DDILKTKCVESGGPEPGV-GCAGRGIITSINLLEQLGAYTP-DLDYVFYDVLGDVVCGGFAMPIREGKAEEIYIVASGELMALYAANNISKGIQKYASNGK--VR--LGGIICNSRKVDNEELLEAFAAELGSQLIHFVPRDNMVQRAEINKK-TVIDFDDNQAQEYKKLAKAIVIP-KP--MKQDRLEEMMAHGILYPDKVKKNRKKIEANARTIPGILTRGC--CFAGCKGVVGPIKDMVHIVHGPVGCAYSWG-TRLCFTTDMQESDIVFGGE--KKLAAMIDEVVEMF--HPRISATCPVGLIGDDINAVAKEAQKRH-GVLAFSCEGYKGVSQSGGHHIANNGLMQHVVGHVINVLGEYNIG-GDGILKDVGYTLNSTLSGDSSYEDIKKLHTVDLNLVQCHRSINYIAEMME--TKYGIPWLKVNF-IGTAESLRNMAQVFQDEA--LVQRTEEVIE-RYRK-LCE-GKTAFCLV-GGSRAHHR-NLGMDVVVAGYEFAHRDDYEMRDG-QVLIDDFNHHEVEDLIRILKPDLFFSGVRDKYIVHKLGVPAKQMHSYDYSGPYAGFNGALVFAREVANAMAP-WETTG-KINPAKTCQPIGAMYAALGISHGSQGCCAYLSRHFRDPSSSFTEGTSVFGGAANLKTSIKNIY-DPEIMAVHTTCLSETIGDDLNTIIKDA-----EANTPSYKGSHVTGFSNMCKAMVSYL-AGDMREVKRIVREMGIDTSGVMDSPTKYEMYPRG-GTTVAQIRDSGNSKMTLALD-AGAELQQPIGLKATDDLIMALKNEERGQVVDTLVDGKTVAAFG-DPDSVMPLVEFLL-TMGMVPVLTGTEAEVSKMLDDDLFELEQWISPVDLLIGTSY-GKYISRAIPLVRF-GFPVVGYKGAMRLIEQISNAMLERRDR
>Bacteria-RS_GCF_000420465.1-Desulfobacterota-Desulfovibrio_desulfuricans-II-NZ_ATUZ01000015.1_112
MRQVAIYGKGGIGKSTTTQNLNAGLGE-M-GKNIMIVGCDPKADSTRLILGGLAQQSVLDTLR--EE-G--E--DIEL-DLVLKIRCVESGGPEPGV-GCAGRGIITSIGLLERLGAYTE-DLDYVFYDVLGDVVCGGFAMPIREGKAQEIYIVASGEMMALYAANNICKGVKKYANTGG--VR--LGGIICNSRKVDGEELVSAVAKEIGTQMIHFVPRDNMVQRAEINKQ-TVIEFDPGQADEYRTLAQKIIIP-KP--LSQERLEELMEHGLMYNAKVFKNRKEIIANTRAIPGIMTRGC--CYAGCKGVVGPIKDMVLITHGPVGCGYSWG-TRYCFTTDMQEPDIVFGGT--KKLKKAIDEIMELM--HPKIAATCPVGLIGDDIQAVAAEAEQEY-GCVAYSCEGYKGVSQSAGHHIANNGLMKRVIGYSINILGEYNIG-GDGILKKIGYEVVSVFTGDGEVDRIASSHKANLNLVQCHRSINYIAEMMK--TKYGVDWLKVNF-IGTVQSLRDMAAYFGDPE--LAQRTEQVIA-EYKA-RLN-GKTAALFV-GGSRSHHQ-DLGIKTVLAGYEFGHRDDYEMDEG-TYVVDDLNMYEAEKFMEILKPDMFFSGIKDKYALQKAGTLSRQLHSYDYSGPYAGFKGATQFGYDLCMGYPP-WKSGV-LINPCKTCQPVGALFAALGVSHGSQGCASYLTRHFKEPTSSFTEGACVFGGGPNIRQGVKTVY-NPDIIAVHTTCLSETIGDDLKTYIDEM-----ECNTPSYVGSHVTGFANMMAGFIKYL-AGDIREYKHLVNLMKLDCSNVMDAPGEYKMYPDG-GTTVEEIRALGTCRKVLALE-PAAQLKRPIGLADTDAFVMAMANEERGRLLDLMLDGKKVAVYG-DPDTVLGMTRFCL-ELGMIPVLTGTVKLAKGMFKEDLFDLHQFIEPVDLLLGNSH-GKQIAKAIPLVRA-GFPVVGYRGAFQLATRIADTLMEEFDR
>Bacteria-RS_GCF_004801255.1-Desulfobacterota-Desulfovibrio_desulfuricans_C-II-NZ_CP036295.1_1118
MRQVAIYGKGGIGKSTTTQNLNAGLGE-I-GKKIMIVGCDPKADSTRLILGGLAQQSVLDTLR--EE-G--E--DIEL-DLVLKIRCVESGGPEPGV-GCAGRGIITSINLLERLGAYTE-DLDYVFYDVLGDVVCGGFAMPIREGKAREIYIVASGEMMALYAANNICKGIKKYANTGG--VR--LGGIICNSRKVDGEELVSAVAKEIGTQMIHFVPRDNMVQRAEINKQ-TVIEFDPGQADEYRSLAQKIIIP-KP--LSQERLEELMEHGLMYNAKVFKNRKEIIANTRAIPGIMTRGC--CYAGCKGVVGPIKDMVLITHGPVGCGYSWG-TRYCFSTDMQEPDIVFGGT--KKLKKAIDEIMELM--HPKIAATCPVGLIGDDIQAVAAEAEKEY-GCVAYSCEGYKGVSQSAGHHIANNGLMKRVIGYSVNILGEYNIG-GDGILRKIGYEVVSVFTGDGEVERIASSHKANLNLVQCHRSINYIAEMMK--TKYGVDWLKVNF-IGTIESLRNMAAYFGDPE--LAQRTEQVIA-EYKA-RLN-GKTAALFV-GGSRSHHQ-DLGIKTVLAGYEFGHRDDYEMDEG-TYVVDDLNMYEAEKFMEILKPDMFFSGIKDKYALQKAGTLSRQLHSYDYSGPYAGFKGAAKFGYDLCMGYPP-WKSGV-LINPCKTCQPVGALFAALGVSHGSQGCVSYLTRHFKEPTSSFTEGACVFGGGPNIRQGVKTVY-NPDIIAVHTTCLSETIGDDLKTYIDDM-----ECNTPSYVGSHVTGFGNMMAGFINYL-AGDIREYKHLVSLMKLDCSNVMDAPGEYKMYPEG-GTTIDEIRALGSCRKVLALE-PAAQLKRPMGLADTDAFIMAMASEERGRLLDLMLDDKKVAIYG-DPDTVLGMTRFCL-ELGMVPVLTGTVKLAKALFKEDLFDLHQFIEPVDLLLGNSH-GKQIAKAIPLVRA-GFPVVGYRGAFQLATKIADALMDEFDR
>Bacteria-GB_GCA_002237645.1-Desulfobacterota-Desulfovibrio_sp002237645-II-MJUZ01000014.1_9
MRQVAIYGKGGIGKSTTTQNLNAGLGE-M-GKHIMIVGCDPKADSTRLILGGLAQQSVLDTLR--EE-G--E--DIDL-DLVLKIRCVESGGPEPGV-GCAGRGIITSIGLLERLGAYTE-DLDYVFYDVLGDVVCGGFAMPIREGKAQEIYIVASGEMMALYAANNICKGVKKYANTGG--VR--LGGIICNSRKVDGEELVAAVAKEIGSQMIHFVPRDNMVQRAEINKQ-TVIEFDPGQADEYRTLAQKIVIP-KP--LSQERLEELMEHGILYNAKVFKNRKEITANTRAIPGIMTRGC--CYAGCKGVVGPIKDMVLITHGPVGCGYSWG-TRYCFTTDLQEPDIVFGGT--KKLKTAIDEIMQLM--SPKIAATCPVGLIGDDIQAVAAEAEEQY-GCVAYNCEGYKGVSQSAGHHIANNGLMKRVIGYSVNILGEYNIG-GDGILQKIGYEVVSVFTGNGEIERIASSHKANLNLVQCHRSINYIAEMMK--TKYGVDWLKVNF-IGTIESLRHMAAYFGDPA--LIQRTEEVIA-EAKA-RLN-GLTAALFV-GGSRSHHK-ELGVRTVLAGYEFGHRDDYEMDAG-TFVVDDLNMYEADKFMEVLKPDMFFSGIKDKYALQKAGTLSRQLHSYDYSGPYAGFKGAVQFAKDVCLGYPP-WKTGA-LINPCKTCQPVGALFAALGVSHGSQGCVSYLSRHFKEPTSSFTEGACVFGGGPNIRQGAKNVY-DPDIIAVHTTCLSETIGDDLNTYIEEM-----DCNTPSYVGSHVTGFANMMAGFIKYL-AGDIREYKHMLKRMKIDCSNVMDAPGEYKMYPDG-GTTIDEIRALGSCRKVVALE-PASQLKRPLGLADTDTFIMALASEERGRLLDLMLDGKKVAVYG-DPDTVLGLARFCL-ELGMIPVLTGTVRLAGALFKEDLFDLHQFIEPVDLLLGNSH-GKQIAKAIPLVRA-GFPVVGYRGAFNLAAKIADALMDEYDR
>Bacteria-GB_GCA_900095395.1-Desulfobacterota-Desulfovibrio_sp900095395-II-LT608333.1_2042
MRQVAIYGKGGIGKSTTTQNLNAGLGE-M-GKHIMIVGCDPKADSTRLILGGLAQQSVLDTLR--EE-G--E--DIDL-DLVLKIRCVESGGPEPGV-GCAGRGIITSIGLLERLGAYTE-DLDYVFYDVLGDVVCGGFAMPIREGKAREIYIVASGEMMALYAANNICKGVKKYANTGG--VR--LGGIICNSRKVDGEELVAAVAKEIGSQMIHFVPRDNMVQRAEINKQ-TVIEFDPGQADEYRTLAKKIVVP-KP--LSQERLEELMEHGILYNAKVFKNRKEITANTRAIPGIMTRGC--CYAGCKGVVGPIKDMVLITHGPVGCGYSWG-TRYCFTTDLQEPDIVFGGT--KKLKAAIDEIMQLM--SPKIAATCPVGLIGDDIQAVAAEAEEQY-GCVAYNCEGYKGVSQSAGHHIANNGLMKRVIGYSVNILGEYNIG-GDGILRKIGYEVVSVFTGDGEIERIASSHKANLNLVQCHRSINYIAEMMK--TKYGVDWLKVNF-IGTIESLRHMAAFFGDPA--LIQRTEEVIA-EAKA-RLN-GLTAALFV-GGSRSHHK-ELGVRTVLAGYEFGHRDDYEMDAG-TFVVDDLNMYEADKFMEVLKPDMFFSGIKDKYALQKAGTLSRQLHSYDYSGPYAGFKGAVQFAKDVCLGFPP-WKTGA-LINPCKTCQPVGALFAALGVSHGSQGCVSYLSRHFKEPSSSFTEGACVFGGGPNIRQGAKNVY-DPDIIAVHTTCLSETIGDDLNTYIEEM-----DCNTPSYVGSHVTGFANMMAGFIKYL-AGDIREYKHMLKRMKIDCSNVMDAPGKYKMYPDG-GTTIDEIRSLGSCRKVMAME-PASQLKRPLGLADTDTFIMALASEERGRLVDLMLDGKKVAVYG-DPDTVLGLTRFCL-ELGMTPVLTGTVRLATALFKEDLFDLHQFIEPVDLLLGNSH-GKQIAKAIPLVRA-GFPVVGYRGAFNLAAKIADALMDEYDR
>Bacteria-RS_GCF_900102485.1-Desulfobacterota-Desulfovibrio_legallii_A-II-NZ_FNBX01000016.1_16
MRQVAIYGKGGIGKSTTTQNLNAGLAE-M-GKHIMIVGCDPKADSTRLILGGLAQQSVLDTLR--EE-G--E--DIDL-DLVLKIRCVESGGPEPGV-GCAGRGIITSIGLLERLGAYTE-DLDYVFYDVLGDVVCGGFAMPIREGKAREIYIVASGEMMALYAANNICKGIKKYANTGG--VR--LGGIICNSRNVDGEDLVSAVAKEIGTQMIHFVPRDNMVQRAEINKQ-TVIQFDPTQASQYRTLAQKIVVP-KP--LSQERLEELMEHGLLYNAKVFKNRKEIIANTRAIPGIMTRGC--CYAGCKGVVGPIKDMVLITHGPVGCGYSWG-TRYCFTTDLQEPDIVFGGT--KKLKKAIDEIMELM--HPKIAATCPVGLIGDDIQAVASEAEKEY-GCVAYSCEGYKGVSQSAGHHIANNGLMKKVIGYSVNILGEYNIG-GDGILKKIGYEVVSIFTGDGSVERIASSHKANLNLVQCHRSINYIAEMMK--TKYGVDWLKVNF-IGTIESLRHMAAYFGDPA--LIQRTEEVIA-EYKA-RLN-GKTAALFV-GGSRSHHK-ELGVSTVLAGYEFGHRDDYEMDEG-SYVVDDLNMYEADKFVEVLKPDIFFSGIKDKYALQKAGTLSRQLHCYDYSGPYAGFKGAVQFGHDVCMGYPP-WKSGI-LINPCKTCQPVGALFAALGVSHGSQGCVSYLTRHFKEPTSSFTEGACVFGGGPNIRQGVKNVY-NPDIIAVHTTCLSETIGDDLNTYIEEM-----DCNTPSYVGSHITGFGNMMAGFIKYL-AGDVREYKHLLRHMKLDCSNVMDAPGKYKMYPDG-GTTIEEIKALGSCRKVLALE-PAAQLKRPIGLADTDAFIMAMANEERGRLVDLMLDGKRVAVYG-DPDTVLGLTRFCL-ELGMTPALTGTVKLATALFKEDLFDLHQFIEPVDLLLGNSH-GKQIAKAIPLVRV-GFPIVGYRGAFLLATHIADALMDQFDR
>Bacteria-RS_GCF_001730225.1-Firmicutes-Desulfuribacillus_alkaliarsenatis-II-NZ_MIJE01000032.1_125
MRQVAIYGKGGIGKSTTTQNLTGALAS-VLKKKIMIVGCDPKADSTRLLLDGLCQKTVLDTLR--DE-G--E--DIEL-DDIMKIDCVESGGPEPGV-GCAGRGIITSINMLESLGAYER-DLDYVFYDVLGDVVCGGFAMPIREGKAQEIYIVASGELMALYAANNIAKGIQKYADSGG--VR--LGGIICNSRKVDKEELLTAFAEEIGSQLIHFVPRDNIVQHAEINKK-TVIDFNPNQAQEYIALATAIVIP-KP--MHTDRLEEMMEHGFMYPAKTKKNRRSITANTRTLPGIMTRGC--AFAGCKGVVGPIKDMAHIVHGPIGCSYAWG-TRYAFSTDMQESDVVFGGE--KKLIAMIDEVVETM--KPKITATCPVGLIGDDIGSVAKAAEKKY-GVMSFNCEGYKGVSQSAGHHIANNVLMQRIIGYAINILGEYNIG-GDSVLKDIGYHVVSVMTGDGSYEQLKDAHTAELNLVQCHRSINYIAEMLE--EKYGTPWLKVNF-IGTAQSLRDMALYFGDPA--LIQKTEEVIA-KYKK-LCE-GKTAFCFV-GGSRGHHK-EIGIDTVLAGYEFAHRDDYEMDDG-TFIVDDLNHYETEEFIKLLKPDILASGIKDKYVIQKMGIPSKQLHSYDYSGPYAGFKGAVKFAEDVTMGFPP-WKSGG-MINPAKTCQPIGAMYAALGISHGSQGCCSYLTRHFRDPTSSFTEGASVFGGGANLKTAIKNVY-NPEVMAVHTTCLSETIGDDLPTIIKSA-----DANTPSYAGSHVTGFSNMTKGMVQYL-SGDMREIKRITEAMDIDTSGVVDSPGKHEMFPKG-GTTISQLKDTGNSKATYALD-AAYHLERPIGIKATDEYVMALSNEERGQLVDIMTDGKRVAVFG-DPDIVIALTEYLL-SLGMTPVLTGTEEEVKEILAADLFTLQQWIQPVDLLIGNTY-GKYIARAVPFFRV-GFPIVGYKGAMRLLEMISNALLERQDR
>Bacteria-RS_GCF_001742305.1-Firmicutes-Desulfuribacillus_A_stibiiarsenatis-II-NZ_MJAT01000037.1_128
MRQVAIYGKGGIGKSTTTQNLTGALAS-VLKKKIMIVGCDPKADSTRLLLSGLCQKTVLDTLR--DE-G--E--DIDL-DDIMKIDCVESGGPEPGV-GCAGRGIITSINMLESLGAYER-DLDYVFYDVLGDVVCGGFAMPIREGKAQEIYIVASGELMALYAANNIAKGIQKYAESGG--VR--LGGIICNSRKVDKEELLTAFAEEIGSQLIHFVPRDNIVQHAEINKK-TVIDFDAGQAQEYVALATAIVIP-KP--MHTDRLEEMMEHGFMYPAKTKKNRRSIEANTRTIPGVITRGC--AYAGCKGVVGPIKDMAHIVHGPIGCSYAWG-TRYAFSSDMQESDVVFGGD--KKLAAMVDEIVETF--KPKISATCPVGLIGDDIGAVAKAAEAKH-GVMSFSCEGYKGVSQSAGHHIANNVLMQRVIGYAINILGEYNIG-GDSVLKDIGYHVVSVMTGDGSYETLKNAHTAELNLVQCHRSINYIAEMLE--EKYGTPWLKVNF-IGTIESLRNMATYFGDPA--LTQKTEEVIA-RFKK-ICD-GKTAFCFV-GGSRGHHK-EIGIDTVLAGYEFAHRDDYEMPDG-SIMVDDLNHYETEEFIKILKPDILASGIKDKYVIQKMGIPSKQLHSYDYSGPYAGFRGALKFAEDITMGFPP-WKSGG-VINPAKTCQPIGAMYAALGISHGSQGCCSYLTRHFRDPTSSFTEGASVFGGGANLKTAIKNIY-NPDIMAVHTTCLSETIGDDIPTIIKQS-----EASTPSYVGSHITGFSNMVKGAVTYL-AGDMREIKRMAKVMGVDTSGVLDSPGEFDMFPKG-GTKIAEIVDTGNSKMSIALD-AAYALERPIGIKATDEFLMTLSSEERGQLVDIMTDGKKVAVFG-DPDIVIGLTEYLL-SLGMIPVLTGTETEIKEMLARDLYTFHQWIQPADLMIGNTY-GKYIARAIPFVRV-GFPIVGYKGAMRLLEMISNALLDRKDR
>Bacteria-GB_GCA_000802095.1-Firmicutes_B-BRHc4a_sp000802095-II-JUEB01000015.1_21
MRQVAIYGKGGIGKSTTTQNTVAALAE-S-GKKIMVVGCDPKADSTRLLLHGLNQKTVLDTLR--DE-G--E--DIDL-GDILITRCVESGGPEPGV-GCAGRGIITSINMLESLGAYED-ELDYVFYDVLGDVVCGGFAMPIREGKAKEIYIVASGELMALYAANNICKGIQKFAVTGE--VR--LGGIICNSRNVDNEELMKAFAEELGSQLIHFLPRDNIVQRAEINKK-TVIDFEPGQADEYRKLSRNIVIP-KP--MVQDRLEEMMEYGILYPAKVKRNRKKIEANTRTIPGVLTRGC--AFAGCKGVVGPLRDVVHIVHGPIGCAYSWL-TRYCVSTDMQESDIVFGGE--KKLARTIDEVMEIF--SPEISATCPVGLIGDDIQQVAREARKRH-GVMSFSCEGYKGVSQSAGHHIANNGLMEWVIGFAINMLGEYNIG-GDSVLKEIGYTVVSVMTGDGSYEELKNAHVSQLNLVQCHRSINYIAEMLE--KKYGTPWLKVNF-IGTAESLRNMALYFGDEG--LIQRTEEVIA-RYKK-ICD-GKTAFCFV-GGSRGHHQ-ELGIETLLAGYEFAHRDDYEMKDG-SIIVDDLNHFETEEFVRLLKPDIFSSGIKDKYIVQKMGIPSKQLHNYDYSGPYAGFNGAVNFARDISMSFPP-WKSGG-VINPAKTCQPIGAIYAALGISHGSQGCCSYLTRHFREPTSSFTEGASVFGGSANLKTAIKNIY-DPDVMAVHTTCLSETIGDDIPTIIKGA-----EANTPSYQGSHITGFSNMVKGMVSYL-SGDMREIKRLAGAMGIDTSGVMDSPGELTMFPRG-GARVEDIADAGNSRITLALD-AARVLDRPIGIRATDEFLMAIRQEERGQLVDIMTDGKRVALFG-DPDVVIGMTEFLL-GLGMEPVLTGTEKEVREMLEADLFQLQQWIEPVDLLIGNTY-GKYIARAIPFVRV-GFPVVGYRGAMRLVEMISGALLDRADR
>Bacteria-GB_GCA_000961585.1-Firmicutes_B-BRHc4a_sp000961585-II-LADN01000053.1_49
MRQIAIYGKGGIGKSTTTQNTVGALAE-S-GKKILVVGCDPKADSTRLLLHGLNQKTVLDTLR--DE-G--E--DVDL-EDIMRVKCVESGGPEPGV-GCAGRGIITSINMLESLGAYTD-ELDYVFYDVLGDVVCGGFAMPIREGKAKEIYIVASGELMALYAANNICKGIHKFATTGE--VR--LGGIICNSRMVDNEELMEAFAEELGSQLIHFLPRDNIVQRAEINKK-TVVDYDPDQADEYRKLAQNIVIP-KP--MVQDRLEDMMQFGILYPAKVKRNRKKIEANTRTIPGIITRGC--AFAGCKGVVGPLKDVVHVVHGPIGCAYSWL-TRYCVSTDMQESDIVFGGE--KKLVRTIDEVVEIF--KPSVSATCPVGLIGDDIQSVAREAGKRH-GVMAFSCEGYKGVSQSAGHHIANNGLMEWVIGYAINILGEYNIG-GDGVLKDIGYTILTVMTGNGSYEELKNAHVSQLNLVQCHRSINYIAEMLE--KKYGTPWLKVNF-IGTIESLRNMALYFGDPD--LLARTEEVIA-RYKK-ICF-GKTAFSFV-GGSRGHHE-ELGIETVLAGYEFAHRDDYEMKDG-SIIVDDLNHFETEEFIKLLKPDIFSSGIKDKYVVQKMGIPSKQLHNYDYSGPYAGFNGAVNFARDISMCFPP-WRAGG-AINPAKTCQPIGAMYAALGISHGSQGCCSYLTRHFREPTSSFTEGASVFGGSANLKTAIKNIY-NPDVMAVHTTCLSETIGDDIPSIIKTS-----EANTPSYQGSHITGFSNMVKGMVNYL-SGDMREIKGIVEAMGIDTSGVMDSPGRSVMYPGG-GAKVEDIADAGNSKITLALD-AAHLLERPIGIKATDQFLMALRQEERGQLVDILTDGKKAALFG-DPDVVIGLTEFLL-SMGMKPVLTGTEKEIKELLSIDLFDLHQWIEPVDLLIGNTY-GKYIARAIPFVRV-GFPIVGYRGAMRLVEMISGALLDRADR
>Bacteria-GB_GCA_000961575.1-Firmicutes_B-BRH-c8a|sp000961575-II-LADP01000032.1_43
MRQIAIYGKGGIGKSTTTQNTVAALAE-L-GKKVLVVGCDPKADSTRLLLHGLNQKTVLDTLR--DE-G--E--DIDL-EDIVRSMCVESGGPEPGV-GCAGRGIITSINMLESLGAYTP-DLDYVFYDVLGDVVCGGFAMPIREGKAREIYIVASGEMMALYAANNISKGVMKFADSGG--VR--LGGIICNSRNVDNEELLKAFAEEMGSQLIHFVPRDNIVQRAEINKK-TVIDYDPPQADEYRNLARNIVIP-KP--MTQDRLEELMTFGILYPAKVKRNRKKIEANTRTIPGVITRGC--AFAGCKGVVGPLKDMVHIVHGPIGCAYSWL-TRYCVSTDMQESDIVFGGE--KKLARMIDEVVEVF--KPNISATCPVGLIGDDIQGVARAARDKH-GITAYNCEGYKGVSQSAGHHIANNNLMEHIIGYTINILGEYNIG-GDSVLSEIGYEIQVVMTGNGSYEKLKNAHVAQLNLVQCHRSINYIADMLE--TRYGTPWLKVNF-IGISESLRNMARYFGDEA--LIQRTEEVIE-RYRK-ICA-GKTAFCFV-GGSRGHHE-ELGITTVLAGYEFAHRDDYEMMEG-SIVVDDLNHYETEEFIRILKPDIFSSGIKDKYIPQKMGIPTKQLHNYDYSGPYAGFRGAVNFARDVAMGFPP-WKTGG-MINPAKTCQPIGAMYAALGISHGSQGCCAYLTRHFREPTSSFTEGASVFGGGGNLKTAIKNIY-NPDVMAVHTTCLSETIGDDVPTIIKSA-----EANTPSYQGSHITGFSNMVKGMVTYL-AGDMREIKRLADSMGIDTSGVLDSPGKFHMFPAG-GARVDDIRDAGNSKLTLALD-AAHLLERPIGIKATDELLMLLRGEERGQLVDVMTDGKKVAIFG-DPDIIIGLTEFVL-SLGMRPVLTGTEKEIKAMLAADLFELHQWIEPVDLLMGNTY-GKYIARAIPFVRV-GFPVVGYRGALRLVEMISSALLDRQDR
>Bacteria-RS_GCF_000430885.1-Firmicutes_B-Desulfallas_A_alcoholivorax-II-NZ_AUMW01000018.1_51
MRQIAIYGKGGIGKSTTTQNTVAALAE-L-GKKVMVVGCDPKADSTRLLLHGLNQKTVLDTLR--DE-G--E--DIDL-EDIMRTKCVESGGPEPGV-GCAGRGIITSINMLESLGAYTP-DLDYVFYDVLGDVVCGGFAMPIREGKAREIYIVASGEMMAMYAANNISKGIKKFADSGG--VR--LGGIICNSRKVDNEELLKAFAEELGSQLIHFVPRDNIVQRAEINKK-TVIDYDPPQADEYRTLARNIVIP-KP--MTQDRLEELMTYGILYPAKVKRNRKKIEANTRTIPGIVTRGC--AFAGCKGVVGPLKDMVHIVHGPIGCAYSWL-TRYCVSTDMQESDIVFGGE--KKLARMIDEVVEIF--KPNISATCPVGLIGDDIQAVAKAARAKH-GITAYSCEGYKGVSQSAGHHIANNGLMENIIGYTINILGEYNIG-GDSILNEIGYEVQAVMTGNGSYEKLKNAHVAQLNLVQCHRSINYIATMLE--TKYGTPWLKVNF-IGTIESLRNMARYFGDEA--LIKRTEEVIE-KYRK-ICS-GKTAFCFV-GGSRGHHE-ELGVTTVLAGYEFAHRDDYEMTDG-SIVVDDLNHYETEEFIRILKPDIFSSGIKDKYIPQKMGIPTKQLHNYDYSGPYAGFRGAVNFARDVAMGFPP-WKTGG-GINPAKTCQPIGAMYAALGISHGSQGCCAYLTRHFREPTSSFTEGASVFGGGGNLKTAIKNIY-NPDVIAVHTTCLSETIGDDIPTIIKGA-----EANTPSYQGSHITGFSNMVKGMVAYL-AGDMREIKRLAGKMGVDTSGVLDSPGKFEMFPAG-GAKVEDIRDSGNSKLTIALD-AAHLLERPVGIKATDDFLMTLRGEERGQLVDVMTDGKKVAIFG-DPDILTGLTEFVL-SLGMHPVLTGTEKEIKAMLAADLFELHQWIEPVDLLLGNTY-GKYIARAIPFVRV-GFPIVGYRGAMRLVEMIGNALLDRKDR
>Bacteria-RS_GCF_900113335.1-Firmicutes_B-Desulfallas_A_arcticus-II-NZ_FOOX01000003.1_87
MRQIAIYGKGGIGKSTTTQNTVAALAE-L-GKKVLVVGCDPKADSTRLLLHGLNQKTVLDTLR--DE-G--E--DIDL-EDIMRSKCVESGGPEPGV-GCAGRGIITSINMLESLGAYTP-DLDYVFYDVLGDVVCGGFAMPIREGKAREIYIVASGEMMAMYAANNISKGIKKFADSGV--VR--LGGIICNSRKVDNEELLKAFAEELGSQLIHFVPRDNIVQRAEINKK-TVIDYDPSQADEYRTLARNIVIP-RP--MTTDRLEELMEFGIMYPAKVKRNRKKIEANTRTIPGIITRGC--AFAGCKGVVGPLKDMVHIVHGPIGCAYSWL-TRYCVSTDMQESDIVFGGE--KKLARMIDEVVEIF--KPNISATCPVGLIGDDIQAVARAARAKH-GITAYSCEGYKGVSQSAGHHIANNGLMENIIGYTINILGEYNIG-GDSILNEIGYEIQVVMTGNGSYEKLKNAHVAQLNLVQCHRSINYIATMLE--TKYGTPWLKVNF-IGTIETLRNMARYFGDEA--LIKRTEEVIE-KYRK-ICA-NKTAFCFV-GGSRGHHE-ELGVTTVLAGYEFAHRDDYEMADG-SIVVDDLNHYETEEFIKIFKPDIFSSGIKDKYIPQKMGIPTKQLHNYDYSGPYAGFRGAVNFARDIAMGFPP-WKKGG-VINPAKTCQPIGAMYAALGISHGSQGCCAYLTRHFREPTSSFTEGASVFGGGGNLKTAIKNIY-NPDVMAVHTTCLSETIGDDIPTIIKTA-----EANTPSYQGSHITGFANMVKGMVAYL-AGDMREIKRLVGKMGVDTSGVLDSPGKFHMFPAG-GARVDDIRDAGNSRLTIALS-AAHLLERPIGIKATDDLLMTLRGEERGQLVDVMTDGKKVAIFG-DPDILTGLTEFVL-SLGMQPVLTGTEKEIKAMLAADLFELHQWIEPVDLLMGNTY-GKFIARAIPFVRV-GFPIVGYRGAMRLVEMIGNALLDRQDR
>Bacteria-RS_GCF_900115975.1-Firmicutes_B-Desulfallas_B_geothermicus-II-NZ_FOYM01000036.1_12
MRQIAIYGKGGIGKSTTTQNTVAALAE-L-GKKVLVVGCDPKADSTRLLLHGLNQKTVLDTLR--DE-G--E--DIDL-EDIMRSKCVESGGPEPGV-GCAGRGIITSINMLESLGAYTP-DLDYVFYDVLGDVVCGGFAMPIREGKAQEIYIVASGEMMAMYAANNISKGIRKFADSGG--VR--LGGIICNSRKVDNEELLKAFAEELGSQLIHFVPRDNIVQRAEINKK-TVIDYDPPQADEYRTLARNIVIP-KP--MTTDRLEELMEFGILYPAKVKRNRKKIEANTRTIPGIVTRGC--AFAGCKGVVGPLKDMVHIVHGPIGCAYSWL-TRYCVSTDMQESDIVFGGE--KKLARMIDEVVEIF--KPNISATCPVGLIGDDIQAVAKAARAKH-GITAYSCEGYKGVSQSAGHHIANNGLMENIVGYTINILGEYNIG-GDSVLNEIGYEVQVVMTGNGSYEKLKNAHVAQLNLVQCHRSINYIADMLE--KKYGTPWLKVNF-IGTIESLRNMALYFGDEA--LIKRTEEVIE-KYKK-ICS-GKTAFCFV-GGSRGHHE-ELGITTVLAGYEFAHRDDYEMMDG-SIVVDDLNHYETEEFIRILKPDIFSSGIKDKYIPQKMGIPTKQLHNYDYSGPYAGFRGAINFARDVAMGFPP-WKTGG-MINPAKTCQPIGAMYAALGISHGSQGCCAYLTRHFREPTSSFTEGASVFGGGGNLKTAIKNIY-DPDIMAVHTTCLSETIGDDIPTIIKGA-----EANTPSYQGSHITGFSNMVKGMVAYL-AGDMREIKRLAGKMGIDTSGVLDSPGKFEMFPAG-GAKVEDIRDSGNSKLTIALD-AAHLLERPIGIKATDELLMTLRSEERGQLVDVITDGKKVALFG-DPDILTGLTEFVL-SLGMRPVLTGTEKEIKEMLAADLFELHQWIEPVDLLMGNTY-GKYIARALPFVRV-GFPIVGYRGAMRLVEMISSALLDRQDR
>Bacteria-RS_GCF_000233715.2-Firmicutes_B-Sporotomaculum_gibsoniae-II-NC_021184.1_2329
MRQIAIYGKGGIGKSTTTQNTVAALTE-M-GKKVLVVGCDPKADSTRLLLHGLNQKTVLDTLR--DE-G--E--DIDL-EDIMRTKCVESGGPEPGV-GCAGRGIITSINMLESLGAYTP-DLDYVFYDVLGDVVCGGFAMPIREGKAREIYIVASGEMMALYAANNISKGVMKFADSGG--VR--LGGIICNSRNVDNEELLEAFARELGSQLIHFVPRDNVVQRAEINKK-TVIDFDPQQADEYRTLARNIVVP-RP--MTQDRLEELMTFGILYPAKVKRNRKKIEANTRTIPGIVTRGC--AFAGCKGVVGPLKDMVHIVHGPVGCGYSWL-TRYCVSTDMQESDIVFGGE--KKLARMIDEVVEIF--KPNISATCPVGLIGDDIQAVARAARAKH-SITAYSCEGYKGVSQSAGHHIANNGLMENIVGYTINILGEYNIG-GDSVLTDIGYDVQAVMTGNGSYAKLKNAHVAQLNLVQCHRSINYIADMLQ--IKYGTPWLKVNF-IGTIESLRNMARYFGDES--LITRTEEVIE-RYRK-ICS-GKIAFCFV-GGSRGHHE-ELGVTTVLAGYEFAHRDDYEMTEG-SIVVDDLNHYETEEFIKIFKPDIFSSGIKDKYIPQKMGIPTKQLHNYDYSGPYAGFRGAVNFARDVAMGFPP-WKSGG-VINPAKTCQPIGAMYAALGISHGSQGCCAYLTRHFREPTSSFTEGASVFGGGGNLKTAIKNIY-NPDVMAVHTTCLSETIGDDIPTLIKSA-----EANTPSYQGSHITGFSNMVKGMVDYL-AGDMREIKRLVSKMGIDTSGVMDSPGKFHMFPAG-GARVEDIRDTGNSRLTIALN-PAHQLERPIGIKATDDLLMTLRGEERGQLVDVMTDGKKVAIFG-DPDILTGLTEFVL-SLGMRPVLTGTEKEINEMLAADLFELHQWIEPVDLLMGNTY-GKYIARAIPFVRV-GFPIVGYRGAMRLVEMISNALLDRQDR
>Bacteria-GB_GCA_002397275.1-Firmicutes_B-Syntrophaceticus_sp002397275-II-DHAA01000074.1_26
MRQIAIYGKGGIGKSTTTQNTVAALTE-M-GKKVLVVGCDPKADSTRLLLHGLNQKTVLDTLR--DE-G--E--DIDL-EYIMRTKCVESGGPEPGV-GCAGRGIITSINMLESLGAYTP-DLDYVFYDVLGDVVCGGFAMPIREGKAREIYIVASGEMMALYAANNISKGVMKFADSGG--VR--LGGIICNSRNVDNEKLLEAFAEELGSRLIYFVPRDNVVQRAEINKK-TVVEFDPPQADEYRNLARNIVVP-RP--MTQERLEELMTFGMLYPTKVKRNRKKIEANTRSIPGVVTRGC--AFAGCKGVVGPLKDIVNIVHGPVGCGYSWL-TRYCVSTDMQESDIVFGGE--KKLARLIDEVVEIL--KPNISATCPVGLIGDDIQAVARAARTKH-DITAYSCEGYKGVSQSAGHHIANNGLMEKIVGYTINILGEYNIG-GDGVLTDIGYHIQAVMTGNGSYEKLKNAHVAQLNLVQCHRSINYIADMLQ--VKYGTPWLKVNF-IGTVESLRNIAKYFGDES--LTARTEKVIE-RYRK-ICS-GKTAFCFV-GGSRGHHE-ELGVTTVLAGYEFAHRDDYEMNEG-TIIVDDLNHYETEEFIKALKPDIFSSSIKDKYITQKMGIPSKQLHNYDYSGPYAGFRGAVNFARDVAMCFPP-WKSGG-VINPAKACQPLGAMYAALGISHGSQGCCSYLTRHFREPTSSFTEGASVFGGGSNLRTAIKNIY-NPDVMAVHTTCLSETIGDDIPTIIKSA-----EAHTPSYQGSHVTGFCNMVKAMIAQL-SGDMREIKRLTGKMGIDTAGVMDSPGRFHMYPAG-GALVDDIREAGNSAMTVALS-PAHLLERPIGIKATDDFLMRLRGEERGQLVDVMTDGKKVALFG-DPDILIGLTEFLL-SLGMRPVLTGTEREINEMLAVDLFELHQWIEPVDLLMGNTY-GKYIARAIPFVRV-GFPIVGYRGALRLVEMISNALLDRQDR
>Bacteria-RS_GCF_002933875.1-Firmicutes_B-Desulfocucumis_palustris-II-NZ_BFAV01000073.1_47
MRQVAIYGKGGIGKSTTTQNTVAALAE-S-GKKVMVVGCDPKADSTRLLLHGLNQKTVLDTLR--DE-G--E--DIDL-EDILRTKCVESGGPEPGV-GCAGRGIITSINLLESLGAYTD-DLDYVFYDVLGDVVCGGFAMPIREGKAKEIYIVASGEMMALYAANNICKGIQKFATNGE--VR--LGGIICNSRKVDNEDLLKAFAEELGSQLIHFVPRDNLVQRAEINKK-TVIDFDPDQADEYRTLAKNIVIP-KP--MVQDRLEELMEHGILFPAKVKRSRKKIEANTRTIPGIMTRGC--AFAGCKGVVGPLKDMVHIVHGPIGCAYSWM-TRYCVSTDMQESDIVFGGE--KKLARMIDDVVEIF--NPNISATCPVGLIGDDINTVARLAREKH-GITAYTCEGYKGVSQSAGHHIANNGLMENIIGYTINILGEYNIG-GDSVLKEIGYHVQAVMTGNGSYEDLKNAHIAQLNLVQCHRSINYIASMLE--TKYGTPWLKVNF-IGTIESLRNMAQYFGDEA--LIKKTEEVIE-KYKK-ICQ-GKTTFCFV-GGSRGHHG-ELGIKTVLAGYEFAHRDDYEMQDG-SIIVDDLNHYETEEFIRILKPDIFSSGIKDKYIPHKMGIPSKQLHNYDYSGPYAGFRGAVNFARDVSMSFPP-WKSGG-MINPAKTCQPIGAMYAALGISHGSQGCCSYLTRHFRDPTSSFTEGASVFGGGANLKTSIKNIY-NPDIMAVHTTCLSETIGDDIPSLIKSA-----EANTPSYQGSHITGFSNMTKGMVSYL-SGDMREIKKMAQMMGADTSGVLDSPGQFNMYPRG-GARVEAIRDAGNSKLTLALD-AAIQLERPIGVKATDEFLMTLRQEERGQLVDIMVDGKRVAIFG-DPDIIIALTEFVT-GLGMKPVLTGTEKEIKSILEQDLFQLHQWIEPVDLLMGNTY-GKYIARAIPFVRV-GFPITGYRGAMRLLEMISNALLDRVDR
>Bacteria-GB_GCA_000961595.1-Firmicutes_B-Desulfocucumis_sp000961595-II-LADO01000055.1_78
RRQVAIYGKGGIGKSTTTQNTVAALAE-A-GKKIMVVGCDPKADSTRLLLHGLNQRTVLDTLR--EE-G--E--DIDL-EDILRTKCVESGGPEPGV-GCAGRGIITSINMLESLGAYTD-DLDYVFYDVLGDVVCGGFAMPIREGKAKEIYIVASGEMMALYAANNICKGVQKFATNGD--VR--LGGIICNSRNVDNEELLKAFAEELGSQLLYFVPRDNMVQRAEINKK-TVIDFDPDQADEYRTLAKNMVIP-KP--MVQDRLEELMAHGILYPAKVKRNRKKIEANTRTIPGIMTRGC--AFAGCKGVVGPLKDMVHIVHGPIGCAYSWL-TRYCVSTDMQESDIVFGGE--KKLARMIDEVVEIL--GPKISATCPVGLIGDDIQQVAKEARKKH-GITAYNCEGYKGVSQSAGHHIANNGLMENIIGYTINILGEYNIG-GDSVLKEIGYQVQAVMTGNGSYEDLKNAHVAQLNLVQCHRSINYIASMLE--TKYGTPWLKVNF-IGTIESLRNMALYFGDEE--LINKTEEVIT-RYRK-ICA-GKTTFCFV-GGSRGHHG-ELGISTVLAGYEFAHRDDYEMAEG-SIIVDDLNHYETEEFIKILKPDIFSSGIKDKYIPHKMGIPCKQLHNYDYSGPYAGFRGSVNFARDICMSFPP-WKSGG-VINPAKTCQPIGAMYAALGISHGSQGCCSYLTRHFRDPTSSFTEGASVFGGVSNLKTSIKNVY-NPDVMAVHTTCLSETIGDDLPSIIKST-----EANTPSYQGSHITGFSNMTKGMVNYL-SGDMREIKRMMQLMGIDTSGVVDSPGQYTMFGRG-GTRVEDIRDTGNSKLTLALD-PAIQLERPLGVKATDEFLLALRQEERGQLVDIMVDGKKVAIFG-DPDILIALTEFVL-SLGMQPVLTGTEKEVKSMLEQDLFELHQWIGPVDLLMGNTY-GKYIARAIPFVRV-GFPIVGYKGAMRLLEMISNALLDRADR
>Bacteria-RS_GCF_000376385.1-Firmicutes_B-Desulfurispora_thermophila-II-NZ_AQWN01000004.1_179
MRQVAIYGKGGIGKSTTTQNTVAALAE-A-GKKVMVVGCDPKADSTRLLLHGLSQKTVLDTLR--DE-G--E--DIEL-EDIMRTRCVESGGPEPGV-GCAGRGIITSINLLESLGAYTQ-DIDYVFYDVLGDVVCGGFAMPIREGKAREIYIVASGEMMALYAANNICKGIQKFAHTGQ--VR--LGGIICNSRKVDNEELLQAFAEELGSQLVHFVPRDNIVQRAEINKK-TVIDYDPPQADEYRELARRIVIP-RP--MSQERLEELMQYGILYPAKVKRNRKKIEANTRTIPGIITRGC--AFAGCKGVVGPLKDVVHIVHGPIGCAYSWL-TRYCVSTDLQESDIVFGGE--KKLARLIDEVVEIF--QPNISATCPVGLIGDDIQMVAKKAQEKH-GIIAFSCEGYRGVSQSAGHHIANNGLMEHVIGYTVNILGEYNIG-GDSILHEIGYHVQAVMTGDGSFVDLKDAHVARLNLVQCHRSINYIADMLE--KKYGTPWLKVNF-IGTCESLRHMALYFGDEK--LMRRTEQVIA-RYRK-ICQ-GKTAFCFV-GGSRGHHE-ELGIKTVLAGYEFAHRDDYEMADG-SIIVDDLNHYETEEFIRLLRPDIFSSGIKDKYIPHKMGIPSKQLHNYDYSGPYAGFNGAVNFARDVAMSFPP-WRSGG-AINPAKTCQPIGAMYAALGISHGSQGCCAYLTRHFREPSSSFTEGASIFGGAANLKTAIKNIY-NPDIIAIHTTCLSETIGDDLPTIIKGA-----EANTPSYQGSHITGFSNMTRAMVSYL-AADMREIKRLTGLMGIDTAGVLDAPGKFEMYPAG-GAKVADIRDAGNSRLTIALD-PAHHLERPIGIKATDDFLLALRGEERGQLVDIMIDGKKVAIFG-DPDIVLATTEFLL-DLGMRPVLTGTESAIAALLREDLFLLHQWIQPVDLLIGNTY-GKYIARAIPFVRL-GFPIVGYRGAMRLLEMMGNALLDRADR
>Bacteria-GB_GCA_002067965.1-Firmicutes_B-MVRN01_sp002067965-II-MVRN01000118.1_10
MRQLAIYGKGGIGKSTTTQNTVAALAE-L-GKRVMVVGCDPKSDSNRLLLHGMNQRTVLDTLR--EE-G--E--DVDL-EDVMKTKCVESGGPEPGV-GCAGRGIITSINLLESLGAYTD-ELDYVFYDVLGDVVCGGFAMPIREGKAKEIYIVASGEMMALYAANNICKGISKFAMNGE--VR--LGGIICNSRKVDNEALLKAFAEELGSQLIHFVPRDNIVQRAEINKK-TVIDYDPSQADEYRTLAKNIVIP-KP--MVQDRLEELMEHGILYPAKVKRNRRKIEANTRTIPGIITRGC--AFAGCKGVVGPLRDMVHIVHGPVGCAYSWL-TRYCVSTDMQEGDIVFGGE--KKLNRMIDEVVEIF--HPNISATCPVGLIGDDIQSVARMARERH-GITAYNCEGYKGVSQSAGHHIANNGLMEHVIGFTINILGEYNIG-GDSVLEELGYDVQAVMTGDGSFEELKNAHVSQLNLVQCHRSINYIADMLE--KKYGTPWLKVNF-IGTCETLRNMALYFGDES--LIQRTEEVIA-RYRK-ICE-GKTAFCFV-GGSRGHHE-ELGIKTLLAGYEFAHRDDYEMKDG-SVIVDDLNHKETEELIRILKPDIFSSGIKDKYIPQKMGVPVKQLHNYDYSGPYAGFNGAVNFARDVSMNFPP-WKAGG-AINPAKTCQPIGAMYAALGISHGSQGCCAYLTRHFREPTSSFTEGASVFGGGANVKTAVNNIY-NPDVMAIHTTCLSETIGDDLPTYIKAT-----EANTPSYVGSHITGFSNMTKAMVSYL-AGDMREIKRLAKHMGVDTSGVLDSPGQFMMYPKG-GARVEDIRDSGNSRITLALD-AAYHLERPIGIKATDDFLMTLRSEERGQLVDIMTDDKKVAVFG-DPDIVAATAEFLL-SLGMRPVLTGTEREVKEMLDQDLFLLHQWIEPVDLLIGNTY-GKYIARALPFVRL-GFPIVGYKGAMRLLELIGNALLDRVDR
>Bacteria-RS_GCF_900142375.1-Firmicutes_B-Desulfotomaculum_aeronauticum-II-NZ_FRAR01000012.1_92
MRQIAIYGKGGIGKSTTTQNTVAALAE-A-GKKIMVVGCDPKADSTRLLLHGLNQKTVLDTLR--DE-G--E--DIDL-EDILLTLCVESGGPEPGV-GCAGRGIITSINMLESLGAYTP-DLDYVFYDVLGDVVCGGFAMPIREGKAQEIYIVASGEMMALYAANNISKGIQKYAQSGG--VR--MGGIICNSRKVDNEELLTAFAKELGSQLIHFVPRDNMVQRAEINKK-TVIDFDPDQANEYRTLAGNIVIP-KP--MTQDRLEELMTHGILYPTKVKRNRKKIEANTRTIPGIITRGC--AFAGCKGVVGPLKDMVHIVHGPIGCAYTWG-TRYCVSSDMQESDIVFGGE--KKLARLIDEVMDIF--QPNISATCPVGLIGDDLQAVAKAAQEKH-GIMAFNCEGYKGVSQSAGHHIANNILMERVIGYPINILGEYNIG-GDSILEEIGYTVVSVMTGDGSYEELKNAHVAELNLVQCHRSINYIAEMLE--TKYGTPWLKVNF-IGTIETLRNMALYFNDPA--LTQKTEEVIA-KYKK-ICE-GKTAFCFV-GGSRGHHA-ELGIETVLAGYEFAHRDDYEMKDG-TIIVDDLNHFETEEFIKLLQPDIFSSGIKDKYVVQKMGIPSKQLHSYDYSGPYAGFNGAVKFAEDIAMSFPP-WKTGG-VINPAKTCQPLGAMYAALGISHGSQGCCSYLTRHFREPTSSFTEGASVFGGGANLKTAIKNIY-NPEIMAVHTTCLSETIGDDLPTIIRTA-----EANTPSYQGSHITGFSNMTKGMVNYL-AGDMREIKRILKIMGIDTSGVVDSPGEYAMYPRG-GTQLKDLVDTGNSKLTVALD-AANQLERPIGVKATDQLLMTLINEERGQLVDIMTDGKKVAIFG-DPDIMLAMTEFVL-SLGMKPVLTGTEKEIQELLQEDLFDLHQWIEPVDLLIGNTY-GKYIARAIPFVRL-GFPIVSYKGAMRLIEMISNALLDRADR
>Bacteria-RS_GCF_000315365.1-Firmicutes_B-Desulfotomaculum_hydrothermale--NZ_CAOS01000003.1_446
MRQIAIYGKGGIGKSTTTQNTVAALAE-A-GKKIMVVGCDPKADSTRLLLHGLNQKTVLDTLR--DE-G--E--DIEL-EDIMRTLCVESGGPEPGV-GCAGRGIITSINLLESLGAYTP-DLDYVFYDVLGDVVCGGFAMPIREGKAQEIYIVASGEMMALYAANNISKGIQKYAHSGG--VR--LGGIICNSRRVDNEELLTAFAKELGSQLIHFVPRDNMVQRAEINRK-TVIDYDPPQADEYRTLARNIVIP-KP--MSQDRLEELMTYGILYPSKVKRNRKKIEANTRTIPGIITRGC--AFAGCKGVVGPLKDVIHIVHGPIGCAYTWG-ARYCVSTDMQESDIVFGGE--KKLARMIDEVMEIF--KPNISATCPVGLIGDDLQAVAKAAQEKH-GILAFNCEGYKGVSQSAGHHIANNGLMEGVIGYPINILGEYNIG-GDSILKEIGYTVIAVMTGDGSYEELKNAHVAELNLVQCHRSINYIADMLE--TKYGTPWLKVNF-IGTIDSLRNMALYFGDPA--LIQKTEEVIA-RYKK-ICQ-GKTAFCFV-GGSRGHHA-ELGIETVLAGYEFAHRDDYEMKDG-SIIVDDLNHFETEEFIRLLKPDIFSSGIKDKYVVQKMGIPSKQLHSYDYSGPYAGFNGAVNFARDIAMAFPP-WKTGG-AINPAKTCQPIGAMYAALGISHGSQGCCSYLTRHFRDPTSSFTEGASVFGGGANLKTAIKNIY-NPDIMAVHTTCLSETIGDDLPTIIRTA-----EANTPSYQGSHVTGFSNMTKGMVNYL-SGDMREIKRIINTMGIDTSGVVDSPGEYVMYPRG-GTRLADLKDTGNSKVTIALD-AANQLERPIGIKATDQLLMTLRSEERGQLVDIMTDGKKVAIFG-DPDIVLAITEFVL-SLGMKPVLTGTEDDVRELLEEDLFELHQWIEKVDLLIGNTY-GKYIARALPFVRL-GFPIVGYKGAIRLIEMISNALLDRADR
>Bacteria-RS_GCF_900129195.1-Firmicutes_B-Desulfotomaculum_putei-II-NZ_FQUY01000008.1_83
MRQIAIYGKGGIGKSTTTQNTVAALAE-A-GKKIMVVGCDPKADSTRLLLHGLNQKTVLDTLR--DE-G--E--DIDL-EDILLTLCVESGGPEPGV-GCAGRGIITSINLLESLGAYTS-DLDYVFYDVLGDVVCGGFAMPIREGKAQEIYIVASGEMMALYAANNISKGIQKYAHSGG--VR--LGGIICNSRRVDNEELLTAFAKELGSQLIHFVPRDNMVQRAEINRK-TVIDYDPPQADEYRTLARNIVIP-KP--MSQDRLEELMTYGILYPAKVKRNRKKIEANTRTIPGIITRGC--AFAGCKGVVGPLKDVVHIVHGPIGCAYTWG-TRYCVSTDMQESDIVFGGE--KKLARMIDEVMEIF--KPNISATCPVGLIGDDLQAVAKAAQEKH-GILAFNCEGYKGVSQSAGHHIANNGLMEGIIGYPINILGEYNIG-GDSILKEIGYTVIAVMTGDGSYEELKNAHVAELNLVQCHRSINYIAEMLE--IKYGTPWLKVNF-IGTIDSLRNMALYFGDPA--LIQKTEEVIA-RYKK-ICQ-GKTAFCFV-GGSRGHHA-ELGIETVLAGYEFAHRDDYEMKDG-SVIVDDLNHFETEEFIRLLKPDIFSSGIKDKYVVQKMGIPSKQLHSYDYSGPYAGFNGAVKFAEDITMAFPP-WKTGG-VINPAKTCQPIGAMYAALGISHGSQGCCSYLTRHFRDPTSSFTEGASVFGGGANLKTAIKNIY-NPDIMAVHTTCLSETIGDDLPTIIRTA-----ETNTPSYQGSHVTGFSNMTKSMVNYL-SGDMREIKRIVNTMGIDTSGVVDSPGEYVMYPRG-GTRLADLKDTGNSKVTIALD-AAGQLERPIGIKATDQLLMALRSEERGQLVDIMTDGKKVAIFG-DPDIVLAMTEFVL-SLGMQPVLTGTEVEVQELLQEDLFELHQWIEKVDLLIGNTY-GKYIARALPFVRM-GFPIVGYKGAMRLLEMISNALLERADR
>Bacteria-RS_GCF_002005145.1-Firmicutes_B-Desulfotomaculum_ferrireducens-II-NZ_CP019698.1_1964
MRQIAIYGKGGIGKSTTTQNTVAALAE-A-GKKIMVVGCDPKADSTRLLLHGLSQKTVLDTLR--DE-G--E--DIDL-EDVLLVKCVESGGPEPGV-GCAGRGIITSINLLESLGAYTT-DLDYVFYDVLGDVVCGGFAMPIREGKAQEIYIVASGEMMALYAANNISKGIQKFAHSGG--VR--LGGIICNSRKVDNEELLTAFAKELGSQLIHFVPRDNIVQRAEINKK-TVIDYDPPQAYEYRTLARSIVIP-KP--MTQDRLEELMAHGILYPTKVKKNRKKIEANTRTIPGIITRGC--AYAGCKGVVGPLKDVVHITHGPIGCGYSWL-TRYCFSTDMQESDIVFGGE--KKLARMIDEVMEIF--KPNISATCPVGLIGDDLGAVAKAAEQKH-GVMHFNCEGYKGVSQSAGHHIANNTLMERVIGYPINILGEYNIG-GDSILREIGYTVLSVMTGDGSYEELKNAHVAELNLVQCHRSINYIAEMLE--TKYGTPWLKVNF-IGTIDSLRNMAIYFGDPE--LTRRTEEVIA-KYKK-ICQ-GKTAFCFV-GGSRGHHA-ELGMETVLAGYEFAHRDDYEMKGG-HVVVDDLNHYETEQFIKLLKPDIFASGIKDKYVVQKMGIPAKQLHSYDYSGPYAGFKGAVKFAEDITMSFPP-WKTGG-VINPAKTCQPIGAMYAALGISHGSQGCCSYLSRHFRDPSSSFTEGSSVFGGGANLKTAIKNIY-NPDVMAVHTTCLSETIGDDLPTIIKGA-----EANTPSYQGSHITGFSNMVKGMVNYL-SGDMREIKRILKVMGIDTSGVVDSPGKYEMFPKG-GTTLAELRDTGNSKVTIALD-AAYQLERPIGIKASDEFLMALMNEERGQLVDIMTDGKKVAIFG-DPDIVIAMTEFLL-SLGMKPVLTGTEQEVGEMLKQDLFELHQWIEPVDLLIGNTY-GKYIAKAIPFVRL-GFPIVGYKGAMRLLEMISNALLDRADR
>Bacteria-RS_GCF_000016165.1-Firmicutes_B-Desulfotomaculum_reducens-II-NC_009253.1_3002
MRQIAIYGKGGIGKSTTTQNTVAALAE-A-GKKIMVVGCDPKADSTRLLLHGLNQKTVLDTLR--DE-G--E--DIDL-EDVLKTKCVESGGPEPGV-GCAGRGIITSINLLESLGAYTN-DLDYVFYDVLGDVVCGGFAMPIREGKAREIYIVASGEMMALYAANNISKGVQKFANTGG--VR--LGGIICNSRKVDNEELLTAFAKELGSQLIHFVPRDNMVQRAEINKK-TVIDFDPPQADEYRTLAQNIVIP-KP--MTQDRLEELMAHGILYPAKVKRNRKKIEANTRTVPGIITRGC--AYAGCKGVVGPLKDIVHITHGPIGCGYSWL-TRYCVSTDMQESDIVFGGE--KKLARMIDDVVEIF--KPNVSATCPVGLIGDDLNAVAKAAEEKH-GVMAFNCEGYKGVSQSAGHHIANNILMDRVIGYPINMLGEYNIG-GDSVLKEIGYTVISVMTGDGSYKDLKNAHVAELNLVQCHRSINYIAEMLE--TKYGTPWLKVNF-IGTIDTLRNMALYFGDPE--LIRKTEEVIA-RYKK-ICE-GKTAFCFV-GGSRGHHA-ELGIETVLAGYEFAHRDDYEMKEG-HVIVDDLNHYETEEFIKLLKPDIFASGIKDKYIVQKMGIPAKQLHSYDYSGPYAGFKGAVKFAEDVAMGFPP-WKTGG-MINPAKTCQPIGAMYAALGISHGSQGCCSYLSRHFRDPTSSFTEGASVFGGGANLKTAIKNIY-NPDIMAVHTTCLSETIGDDLPTFIRTS-----EANTPSYQGSHVTGFSNMTKGMVNYL-SGDMREIKRIVKTMGIDTTGVVDTPGKYEMFPKG-GTTVPELIDTGNSKVTLALD-AANQLDRPIGIKATDEFLMALMNEERGQLVDIMTDGKKVAIFG-DPDIVIAMTEFVL-SLGMIPVLTGTEDEVKSMLKDDLFELHQWIEPVDLLIGNTY-GKYIARAIPLVRL-GFPIVGYKGAMRLLEMISNALLERQDR
>Bacteria-RS_GCF_000215085.1-Firmicutes_B-Desulfotomaculum_ruminis-II-NC_015589.1_3474
MRQIAIYGKGGIGKSTTTQNTVAALAE-A-GKKIMVVGCDPKADSTRLLLHGLSQKTVLDTLR--DE-G--E--DIDL-EDILLSKCVESGGPEPGV-GCAGRGIITSINLLESLGAYTP-DLDYVFYDVLGDVVCGGFAMPIREGKAREIYIVASGEMMALYAANNISKGIQKYAQSGG--VR--LGGIICNSRRVDNEELLTAFAKELGSQLIHFVPRDNMVQKAEINRK-TVIDYDPPQANEYRTLAKNIVVP-KP--MSQDRLEELMKHGILYPAKVKRNRKKIEANTRTIPGIITRGC--AYAGCKGVVGPLKDMVHITHGPIGCGYSWL-TRYCVSTDMQESDIVFGGE--KKLAKAIDEVMEIF--KPKVSATCPVGLIGDDLNAVVRAAQERH-GIMAFNCEGYKGVSQSAGHHIANNILMEQVIGYPINILGEYNIG-GDSILKDIGYTVLAVMTGDGSYEELKNAHVAELNLVQCHRSINYIAEMLE--VKYGTPWLKVNF-IGTIDSLRNMALYFGDAE--LISRTEEVIA-RYKR-ICQ-GKTAFCFV-GGSRGHHG-ELGIETVLAGYEFAHRDDYEMKEG-HIIVDDLNHYETEEFIKILKPDIFASGIKDKYVVQKMGIPAKQIHSYDYSGPYAGFNGAIKFAEDVAMGFPP-WKNGGTVINPAKTCQPIGAMYAALGISHGSQGCCSYLSRHFRDPTSSFTEGASVFGGGANLKTAIKNIY-NPDVMAVHTTCLSETIGDDLPTVIKSA-----EANTPSYQGSHITGFSNMTKAMVNYL-AGDMREMKRMTTLMGVDTSGVVDTPGEFHMYPNG-GTRVEDLIDTGNSKVTIALD-AANQLERPIGVKATDDFLMTLMNEERGQLVDIMTDGKKVAIFG-DPDIVIGLTEFVL-SLGMKPVLTGTEGEIKDLLKQDLFELHQWIEPVDLLIGNTY-GKYIARAIPFLRV-GFPVVGYRGAMRLVEMISNALLDRADR
>Bacteria-RS_GCF_000746025.1-Firmicutes_B-Thermoanaerosceptrum_fracticalcis--NZ_JQKL01000029.1_4
MRQVAIYGKGGIGKSTTTQNTVAALAE-A-GKKVMVVGCDPKADSTRLLLHGLCQKTVMDTLR--DE-G--E--DIDL-DDIMKVKCVESGGPEPGV-GCAGRGIITSINLLESLNAYDK-DLDYVFYDVLGDVVCGGFAMPIREGKAEEIYIVASGELMALYAANNIAKGIQKYAKSGK--VR--LGGIICNSRKVDNEELLKAFAEEIGSQLIHFVPRDNIVQRAEINKK-TVIDFDKNQANEYRKLAKAIVIP-KP--MTQDRLEEMMQYGFLYPAKVKRNRKKIEANTRTIPGIITRHC--AFAGCKGVVGPLKDMVHIVHGPIGCAYTWG-TRYCVSTDMQESDIVFGGE--KKLANVIDEVVEIF--KPNVSATCPVGLIGDDLAAVAKAAEKRH-GVLAFNCEGYKGVSQSAGHHIANNGLMEKVIGYSINLLGEYNIG-GDGVLEEIGYHVISVMTGDGSYEELKNAHVAELNLVQCHRSINYIAEMLE--TKYGTPWLKVNF-IGTIDSLKNMALYFDDPD--LLQKTEEVIA-RYRK-ICQ-GKTAFCFV-GGSRGHHA-ELGIETVLAGYEFAHRDDYEMKDG-SIIVDDLNHYETEEFIKLLKPDIFASGIKDKYVVQKMGIPAKQLHSYDYSGPYAGFNGAVKFAEDVSMAFPP-WKSSGGVINPAKTCQPIGAMYAALGISHGSQGCCSYLTRHFRDPTSSFTEGASVFGGGSNLKTAIKNIY-KPDVMAIHTTCLSETIGDDIPSIIRTA-----EANTPSYVGSHITGFSNMTKGMVNYL-ASDMREIKRMLKLMGIDTSGVVDSPGEFTMYPRG-GTKVEDLVDAGNSKLTIALD-AAFLLEKPIGIRATDDLLMTLRKEERGQLVDIMTDGKKVAIFG-DPDIVLSLTEFVL-SLGMQPVLTGTEKEISEMLAQDLFTLHQWIEPVHLLIGNTY-GKYIARAIPFVRI-GFPIVGYKGAMRIIEMISSALLDRTDR
>Bacteria-GB_GCA_002840165.1-Firmicutes_B-GW-Firmicutes-8|sp002840165-II-PGZN01000004.1_39
MRQIAIYGKGGIGKSTTTQNAVAALVE-M-GKKVLVVGCDPKADSTRLLLHGLNQKTVLDTLR--DE-G--E--DIDL-EDIMRTKCVESGGPEPGV-GCAGRGIITSINMLESLGAYTP-DLDYVFYDVLGDVVCGGFAMPIREGKAQEIYIVASGEMMALYAANNISKGIRKFALTGK--VR--LGGIICNSRKVDNEELLEAFAKELGSQLIHFVPRDNMVQRAEINKK-TVIDYDPPQAEEYRTLARNMVIP-EP--MTQERLEELMTYGILYPAKVKRNRKKLEANTRTIPGIITRGC--AYAGCKGVVGPIKDIVHITHGPIGCGYSWL-TRYCVSTDMQESDIVFGGE--KKLTRMIDDVVEIF--KPNVSATCPVGLIGDDINAVAKAAQEKH-GVLSFNCEGYKGVSQSAGHHIANNGVMEHIVGYSINLLGEYNIG-GDGFLKDIGYHVISVLTGDGSYETIKNAHVADLNLVQCHRSINYIADMLE--KKYGTPWLKVNF-IGTIDSLRNMALYFGDEE--LIRRTEEVIA-RYKK-ICQ-GKTAFCFV-GGSRGHHA-ELGIETVLAGYEFAHRDDYEMNDG-HLITDDLNHYETEELIKLLKPDIFASGIKDKFIPQKMGIPSKQIHSYDYSGPYAGFNGAVKFAEDIAMGFPP-WKTGG-VINPAKTCQPIGAMYAALGISHGSQGCCSYLTRHFRDPTSSFTEGACVFGGGANLKTSIKNIY-DPDIMAVHTTCLTETIGDDIPSILSSA-----EANTPSYVGSHITGFSNMTKGIVTYL-AGDMREIKRLVKTMGIDTSGVVDSPGKFEMYPKG-GARVEDIRDSGNSKLTIALD-AAIQLERPIGIKATDELLMALRNEERGQLVDIMTDGKKVAVFG-DPDIVIGLTEFLL-SLGMIPVLTGTEKEVKAMLLQDLFEFHQWIEPVDLLMGNTY-GKYIAKAIPFVRI-GFPIVGYKGAMRLIEMISNALLDRQDR
>Bacteria-GB_GCA_002840275.1-Firmicutes_B-W-Firmicutes-14|sp002840275-II-PHAB01000006.1_12
MRQVAIYGKGGIGKSTTTQNTVAALVE-M-GKHVMVVGCDPKADSTRLLLHGLNQKTVLDTLR--DE-G--E--DIDL-EDIMRTKCVESGGPEPGV-GCAGRGIITSINMLESLGAYTE-DLNYVFYDVLGDVVCGGFAMPIREGKAQEIYIVASGEMMALYAANNISKGIRKYALTGG--VR--LGGIICNSRNVDNEDLLTAFARELGSQLIHFVPRDNMVQRAEINKK-TVIDFDPPQADEYRTLARNMIIP-EP--MTQERLEELMTHGILYPAKVKRNRKKIEANTRTIPGIITRGC--AYAGCKGVVGPIKDMVHITHGPIGCGYSWL-TRYCVSTDMQESDIVFGGE--KKLARMIDEVMDIF--KPNVSATCPVGLIGDDIGAVAKAAQEKH-GVLSFNCEGYKGVSQSAGHHIANNGIMDKIIGYSINFLGEYNIG-GDSVLEDIGYHVVSVLTGDGSYETIKNAHVADLNLVQCHRSINYIADMLE--KKYGTPWLKVNF-IGTIESLRNMALYFGDKD--LIRRTEEVIA-RYKK-ICE-GKTAFCFV-GGSRGHHA-ELGIETVLAGYEFAHRDDYEMKDG-HIITDDLNHYETEEFIKLLKPDIFASGIKDKFIPQKMGIPSKQLHSYDYSGPYAGFGGAVKFAEDIAMAFTP-WKKGG-MINPAKTCQPIGAMYAALGISHGSQGCCSYLTRHFRDPTSSFTEGACVFGGGANLKTAIKNIY-DPDVMAIHTTCLTETIGDDIPSYLGSA-----EANTPSYAGSHVTGFANMTKGMVTYL-AGDMREIKRLTKSMGIDTSGVVDSPGKFEMFPRG-GAKVEDIRDTGNSKLTIALD-AAIQLERPIGIKATDEFLMALRAEERGQLVDIMTDGQRVAVFG-DPDVVIGLTEFIL-SLGMVPVLTGTEKEIKAMLLEDLFELQQWIEPVDLLLGNTY-GKYISRAIPFVRV-GFPVVGYQGAMRLVEMISNALLDRADR
>Bacteria-RS_GCF_001263415.1-Firmicutes_B-Thermincola_ferriacetica-II-NZ_LGTE01000008.1_57
MRQVAIYGKGGIGKSTTTQNTVAALAE-M-GKRVMVVGCDPKADSTRLLLHGLNQKTVLDTLR--DE-G--E--DIDL-EDIMRTKCVESGGPEPGV-GCAGRGIITSINLLESLGAYED-NLDYVFYDVLGDVVCGGFAMPIREGKAQEIYIVASGEMMALYAANNICKGIKKYAQSGG--VR--LGGIICNSRKVDNEELLQHFAKELGSQLIHFVPRDNMVQRAEINKK-TVIDYDPPQADEYRTLARNIVIP-SP--MTQDRLEELMEHGILYPAKVKRNRKKIEANTRTIPGIITRGC--AYAGCKGVVGPLKDIVHITHGPVGCGYSWL-TRYCVTTDMQEKDIVFGGE--KKLAQVIDEVVEIF--KPNISATCPVGLIGDDIQAVAKAAQEKH-GVMGFNCEGYRGVSQSAGHHIANNGLLEWVVGYSINILGEYNIG-GDSILEEIGYHVIAVASGDGSYEDLKNAHVADLNLVQCHRSINYIAEMLE--IKYGTPWLKVNF-IGTCQSLRDMAQYFGDEE--LIKKTEEVIA-KYRK-ICK-GKTAFCFV-GGSRGHHE-DLGIETVLAGYEFAHRDDYEMKDG-HVIIDDMNHFETEEFIRILKPDIFASGIKDKYIPHKMGIPSKQLHNYDYSGPYAGFNGAVKFAQDVTAMFPP-WKSGG-LINPAKTCQPIGAMYAALGISHGSQGCCAYLTRHFRDPTSSFTEGASVFGGGANLKTAIKNIY-NPDVMAIHTTCLTETIGDDIPAFLNQA-----EANTPSYVGSHITGFSNMTRGMVNYL-SGDMREIKRLVKAMGIDTSGVVDSPGKFEMFPKG-GTTVEELKDTGNSKLTIALD-AAIALERPIGVKATDEFLMTLRNEERGQLVDIMVDGKKVAIFG-DPDIVIGLTELVL-GLGMVPVLTGTEKEVRAMLLEDLFEFHQWIEPVDLIIGNTY-GKYIARAIPLVRV-GFPIVGYKGAMRLVEMISNALLDRQDR
>Bacteria-RS_GCF_000374545.1-Firmicutes_C-Anaeromusa_acidaminophila-II-NZ_KB894582.1_18
MRQVAIYGKGGIGKSTTTQNTVAALAE-A-GKKVMVVGCDPKADSTRLLLNGLCQKTVLDTLR--DE-G--D--DIEL-DDILKTKCVESGGPEPGV-GCAGRGIITSINLLESLGAYED-DLDYVFYDVLGDVVCGGFAMPIREGKAEEIYIVASGELMALYAANNISKGIQKYATTGK--VR--LGGIICNSRKVDNEELLQAFATELGSQLIHFVPRDNVVQRAEINKK-TVIDFDPDQSDEYRKLAMAIVIP-KP--MTQDRLEEMMSYGILYPSKVQKNRKKIEANTRTVPGIMTRGC--AYAGCKGVVGPLKDMVHIVHGPIGCSYAWG-ARYCFSTDMQESDIVFGGE--KKLTAMIDEVVEIF--HPKISATCPVGLIGDDINAVARTAQEKH-GVLAFNCEGYKGVSQSAGHHIANNNLMDKVIGFPINILGEYNIG-GDGMLKEIGYHIVTVMTGDGSWKSLRNAHVAELNLVQCHRSINYIAEMLE--IKYGTPWLKVNF-IGTVETLRNMAKYFDDPG--LTQRTEDFIA-KYRK-ICD-GKTAFCFV-GGSRGHHG-ELGIETVLAGYEFAHRDDYEMKDG-SIIVDDINHYETEEFIRLLKPDIFASGIKDKYVVQKMGIPAKQLHSYDYSGPYAGFNGAVNFARDVSMAFPP-WKSGG-MINPAKTCQPIGAMYAALGLSHGSQGCCSFLTRHFRDPTSSFTEGASVFGGGANLKTSIKNVY-DPEIIAVHTTCLSETIGDDVPTIIFQS-----EANTPSYQGSHITGFSNMTKAMVNYF-CGDMREIKRLTSLMDVDTSGVVDSPGTFSMYPKG-GALLEDVKDAGNSRITLSLN-AAELLEKPIGIKATDAFLMALRGEERGQLVDIMTDGKKVAIFG-DPDVVTAMTEFAL-SLGMKPVLTGTEDDINGLLKGDLFLLHQWIEPVDLLIGNTY-GKYIARAIPFVRL-GFPVVGYRGAMRLIEMISSALLDRADR
>Bacteria-RS_GCF_001298735.1-Firmicutes_C-CYSP01_sp001298735-II-NZ_CYSP01000014.1_42
MRQVAIYGKGGIGKSTTTQNTVAALAE-A-GKKVMVVGCDPKADSTRLLLNGLCQKTVLDTLR--DE-G--D--DIEL-EDILKTMCVESGGPEPGV-GCAGRGIITSINLLESLGAYTS-DLDYVFYDVLGDVVCGGFAMPIREGKAQEIYIVASGELMALYAANNISKGIQKYAATGG--VR--LGGIICNSRKVDREDLLENFATELGSQLIHFVPRDNVVQRAEINKK-TVIDYDPDQADEYRKLAMAIVVP-KP--MTQDRLEEMMSYGILMPSKVQKNRRKIEANTRTIPGIITRGC--AYAGCKGVVGPIKDMVHITHGPIGCAYTWG-TRYSFSTDMQEKDIVFGGE--KKLAAMIDEVVEIL--KPNISATCPVGLIGDDINAVAREAQKRH-GVLAFSCEGYKGVSQSAGHHIANNSFVESVIGFSINLLGEYNIG-GDGILKEIGYNVISVMTGDGSWEKMRNAHVAELNLVQCHRSINYIAEKIE--TKYGIPWLKVNF-IGTIKSLRDMALYFDDPE--LTRKTEEVIA-RYAK-ICQ-NKTAFCFV-GGSRGHHR-ELGIETILAGYEFAHRDDYEMKEG-HIIVDDLNHFETDEFIKLLKPDIFSSGIKDKYVVQKMGIPAKQLHSYDYSGPYAGFNGAVNFARDVSMGFPP-WQSGA-VINPAKTCQPIGAMYAALGISHGSQGCCSFLTRHFRDPTSSFTEGASVFGGGANLKTAIKNLY-NPDVMAIHTTCLSETIGDDIPTIIKQS-----EANTPSYQGSHITGFSNMTKAMATYF-SGDMREIKRIVKSLKLDTSGVVDSPGKFEMYPKG-GVTLDELKDSGNSKVTMSLD-AAEKLEKPIGVKATDDFLMALRSEERGQLVDIMTDGKKVAIFG-DPDIVTSMTEFLL-SLGMIPVLTGTEEEVQDMLKADLFELHQWIEPVDLLIGNTY-GKFIARAIPFVRI-GFPIVGYRGAMRIIEMISNALLDRADR
>Bacteria-RS_GCF_900110485.1-Firmicutes_C-Propionispora_vibrioides-II-NZ_FODY01000019.1_4
MRQVAIYGKGGIGKSTTTQNTVAALAE-A-GKKVMVVGCDPKADSTRLLLNGLCQKTVLDTLR--DE-G--D--DIEL-DDILKTMCVESGGPEPGV-GCAGRGIITSINLLESLGAYTP-DLDYVFYDVLGDVVCGGFAMPIREGKAQEIYIVASGELMALYAANNISKGIQKYAQTGG--VR--LGGIICNSRKVDREDLLQAFATELGSQLIHFVPRDNVVQRAEINKK-TVIDYDPGQADEYRKLATAIVVP-KP--MTQDRLEEMMSYGILMPSKVQKNRRKIEANTRTIPGIITRGC--AYAGCKGVVGPIKDMVHITHGPIGCAYTWG-TRYSFSTDMQESDIVFGGE--KKLTAMIDEVVEIL--QPKISATCPVGLIGDDINAVAREAQKRH-GVLAFSCEGYKGVSQSAGHHIANNSFVEHVIGFSINLLGEYNIG-GDGILKDIGYHVVSVMTGDGSWEQMRNAHVAELNLVQCHRSINYIAEKIE--TKYGTPWLKVNF-VGTIKSLRDMALYFDDAE--LTARTEAVIA-RYAK-LCQ-NKTAFCFV-GGSRGHHR-ELGIETILAGYEFAHRDDYEMREG-HIIVDDLNHFETEEFIKLLKPDIFSSGIKDKYVVQKMGIPAKQLHSYDYSGPYAGFNGAVNFARDVSMGFPP-WKSGA-VINPAKTCQPIGAMYAALGISHGSQGCCSFLTRHFRDPTSSFTEGASVFGGGANLKTAIKNLY-NPDVMAVHTTCLSETIGDDIPTIIKQS-----EANTPSYQGSHITGFSNMTKAMVIYF-AGDMREIKRIVKAMQLDTSGVVDSPGKFEMYPKG-GVTLEELKDAGNSKATLALD-AADQLEKPIGVKATDDFLMALRSEERGQLVDIMTDGKKVAVFG-DPDVVTGLTEFLL-SLGMLPVLTGTENEIQGMLKADLFELHQWIEPVDLLIGNTY-GKYIARAIPFVRI-GFPIVGYRGAMRIVEMISGALLDRADR
>Bacteria-GB_GCA_900550105.1-Firmicutes_C-UMGS1260_sp900550105-II-URQW01000020.1_13
MRQVAIYGKGGIGKSTTTQNTVAALAE-A-GKNIMVVGCDPKADSTRLLLNGLAQKTVLDTLR--DE-G--D--DIDL-EDILKTMCVESGGPEPGV-GCAGRGIITSINLLESLGAYTD-ELDYVFYDVLGDVVCGGFAMPIREGKAEEIYIVASGELMALYAANNISKGIQKYAVNGK--VR--LGGIICNSRKVDREDLLQAFASELGSQLIHFVPRDNVVQRAEINKK-TVIDYDPGQAYEYRKLASAIVIP-KP--MTQDRLEEMMSYGILYPSKVQKNRKKIEANTRTIPGIITRGC--AYAGCKGVVGPLKDMIHIVHGPIGCSYTWG-TRYCFSTDMQEKDIVFGGD--KKLAAVIDEVVDIF--HPKISATCPVGLIGDDINAVAKAAEKRH-GVIAFSCEGYKGVSQSAGHHIANNNLMERVIGYPINILGEYNIG-GDSVLEEIGYEVVSVMTGDGAWEKLRDAHTAELNLVQCHRSINYIAEMLE--TKYGTPWLKVNF-IGTIETLRNMALYFEDEE--LSRKTEEVIA-KYRK-ICE-GKTAFCFV-GGSRGHHA-ELGIETVLAGYEFAHRDDYEMKDG-TIMVDDMNHFETEEFIKLFKPDIFASGIKDKYVVQKMGIPAKQLHSYDYSGPYAGFRGAVNFARDVSMAFPP-WQSGG-MINPAKTCQPIGAMYAALGISHGSQGCCSFLTRHFRDPTSSFTEGASVFGGGANLKTAIKNLY-DPDIIAIHTTCLSETIGDDIPTLIKQA--AEKDANTPSYQGSHITGFSNMTKAMVTYF-SGDMREIKRITGLMGADTSGVVDSPGEFTMYPKG-GTTLAELYDTGNSKQTLSLG-AAEELKKPIGIKATDEFVMALRSEERGQLVDIMTDGKKVAIFG-DPDIVIAMTEFVL-SLGMIPVLTGTEEEVKEMLLADLFMLHQWIEPVDLLIGNTY-GKYIARAIPFVRC-GFPVVGYHGAMRLIEMIDGALLDRADR
>Bacteria-RS_GCF_004339805.1-Firmicutes_C-Anaerospora_hongkongensis-II-NZ_SLUI01000005.1_202
MRQIAIYGKGGIGKSTTTQNTVAALAE-A-GNKVMVVGCDPKADSTRLLLNGLCQKTVLDTLR--DE-G--D--DIDL-DDILKTMCVESGGPEPGV-GCAGRGIITSINMLESLGAYTS-DLDYVFYDVLGDVVCGGFAMPIREGKAQEIYIVASGELMALYAANNIAKGVSKYALTGG--VR--LGGIICNSRKVDNEPLLKAFAEEIGSQLIHFVPRDNLVQRAEINKK-TVIDFDPGQADEYRQLSMNIVIP-KP--MTQDRLEEMMQHGFLLPDKVKKARKKIEANTRTIPGIITRGC--AYAGCKGVVGPLKDMIHIVHGPVGCSYTWG-TRYCVTTDMQEKDIVFGGE--KKLAKLIDEVVEIF--KPKINATCPVGLIGDDINAVAKSAEERH-GVLAFSCEGYKGVSQSAGHHIANNILMDKVIGYAINILGEYNIG-GDAVLKDIGYTIVSTMTGDGSYEELRHAHTADLNLVQCHRSINYIAEMLE--IKYGTPWVKVNF-IGMSQSLRDMATYFDDEE--LTRKTEEVIA-RYRK-VCE-GKTAFCFV-GGSRGHHR-ELGIETVLAGYEFAHRDDYEMQDG-YIIVDDLNHYETDEFIKLLKPDIFSSGIKDKYVVQKMGIPAKQLHSYDYSGPYAGFNGALNFARDIAMSFPP-WQSGG-IINPAKTCQPIGAMYAALGISHGSQGCCSFLTRHFRDPTSSFTEGSSVFGGAANLKTSIKNIY-NPDIIAVHTTCLTETIGDDVPTIIKSS-----EANTPSYQGSHITGFSNMVKGMVSYL-AGDMREMKRLTNLMGVDTTGVLDSPGKFEMYPKG-GTTIEQLKDTGNSKLSIALE-AAELLQKPIGIKATDEFIMALRREERGQLVDIMTDGKRVAIFG-DPDVLTGLTEFVL-SLGMIPVLTGTEDDVREMLAADLFTLHQWIEPVDLLIGNTY-GKYIARAIPFVRV-GFPVVGYRGAMRLIEMISNALLDRQDR
>Bacteria-RS_GCF_900476375.1-Firmicutes_C-Lucifera_butyrica-II-NZ_UPPP01000074.1_60
MRQVAIYGKGGIGKSTTTQNTVAALAE-A-GAKIMVVGCDPKADSTRLLLNGLCQRTVLDTLR--EE-G--D--DIDL-DDILKTRCVESGGPEPGV-GCAGRGIITSINLLESLGAYTS-ELDYVFYDVLGDVVCGGFAMPIREGKAEEIYIVASGELMALYAANNISKGIQKYATSGK--VR--LGGIICNSRKVDNEALLKAFAEELGSQLIHFVPRDNIVQRAEIHKK-TVIDFDPDQAGEYRQLAKAIVIP-KP--MTQDRLEEMMQHGFLYSPKVQKNRKKIEANTRTIPGVITRGC--AFAGCKGVVGPLKDMVHIVHGPVGCAYTWG-ARYCFSTDMQESDIVFGGE--KKLAKVIDEVVEIF--KPHVSATCPVGLIGDDINAVAKAAEERH-GIMAFSCEGYKGVSQSAGHHIANNILMDRVIGFPINMLGEYNIG-GDSVLKEIGYTIVSVMTGDGSYEELKNAHVAELNLVQCHRSINYIAEMLE--TKYGTPWLKVNF-IGTIESLRNMALYFNDPG--LLQRTEEVIA-RYRK-ICE-GKTAFCFV-GGSRGHHA-ELGIETVLAGYEFAHRDDYEMKDG-TVIVDDLNHFETELFIKLLQPDIFASGIKDKYVVQKMGIPAKQLHSYDYSGPYAGFGGAVNFARDVSMAFPP-WKSGG-LINPAKTCQPIGAMYAALGISHGSQGCCSFLTRHFRDPTSSFTEGTSVFGGVANLKAAIKNIY-GPDVIAVHTTCLSETIGDDIPSTIKAA-----EANTPSYQGSHVTGFSNMTKAMVSYL-AGDMREIKRLVKAMGIDTSGVVDSPGEFAMYPRG-GTTIEQLKDTGNSKLTVALE-AAELLSSPIGIKATDAFLMALRGEERGQLVDIMTDGKRVAIFG-DPDIVTGLTEYVL-SLGMIPVLTGTEEDIQQMLAEDLFLLHQWIQPVDLLIGNTY-GKYIARAIPFIRV-GFPVVGYRGAMRLIEMISGALLDRADR
>Bacteria-RS_GCF_900101845.1-Firmicutes_C-Sporomusa_acidovorans-II-NZ_FNAM01000002.1_37
MRQVAIYGKGGIGKSTTTQNTVAALAE-A-GKKIMVVGCDPKADSTRLLLNGLCQKTVLDTLR--DE-G--D--DIDL-EDILKTRCVESGGPEPGV-GCAGRGIITSINMLESLGAYTD-ELDYVFYDVLGDVVCGGFAMPIREGKAEEIYIVASGELMALYAANNISKGIQKYASSGK--VR--LGGIICNSRKVDNEPLLQAFAEELGSQLIHFVPRDNLVQRAEINKK-TVIDFDPNQANEYRALAKAIVIP-KP--MTQDRLEEMMQHGFLYPSKVQKNRKKIEANTRTIPGIITRGC--AYAGCKGVVGPLKDMVHITHGPIGCGYTWG-ARYCVSTDMQESDIVFGGE--KKLAKVIDEVVAIF--HPHVSATCPVGLIGDDIAAVAKAAESRH-GVLAFSCEGYKGVSQSAGHHIANNILMDRVIGYPINILGEYNIG-GDSVLKEIGYTIVSVMTGDGSYEELKNAHTAELNLVQCHRSINYIAEMLE--TKYGTPWLKVNF-IGMIESLRNMATYFGDEE--LIAKTEEVIA-RYRK-ICQ-GKTAFCFV-GGSRGHHA-EIGIETVLAGYEFAHRDDYEMKDG-SIIVDDLNHFETEEFIKLLKPDIFASGIKDKYVIQKMGIPAKQLHSYDYSGPYAGFNGAVNFARDVSMGFPP-WKSGG-VINPAKTCQPIGAMYAALGISHGSQGCCSFLSRHFREPTSSFTEGASVFGGGANLKTAIKNIY-KPDVMAVHTTCLTETIGDDIPSLIKAA-----EANTPSYQGSHVTGFSNMTKGMVNYL-AGDMREIKRMARVMGVDTSGVLDSPGKFTMYPKG-GATVAQIKDSGNSKLTLALD-AAELLSKPIGIKATDALLMALRREERGQLVDIMTDGKQVGIFG-DPDIVTGMTEFVL-SLGMKPILTGTEEDIKAMLEPDLFTFHQWIEPVDLIIGNTY-GKFIARAIPLVRV-GFPIVGYRGAMRLIEKISGALLDRADR
>Bacteria-RS_GCF_000445445.1-Firmicutes_C-Sporomusa_ovata-II-NZ_ASXP01000002.1_39
MRQVAIYGKGGIGKSTTTQNTVAALAE-A-GKNIMVVGCDPKADSTRLLLNGLCQKTVLDTLR--DE-G--D--DIEL-DAILKTRCVESGGPEPGV-GCAGRGIITSINMLESLGAYTP-ELEYVFYDVLGDVVCGGFAMPIREGKAEEIYIVASGELMALYAANNIAKGIQKYAATGK--VR--LGGIICNSRKVDNEPLLKAFAEELGSQLIYFVPRDNLVQRAEIHKK-TVIDFDPNQANEYRALAKAIVIP-KP--MTQDRLEEMMQHGFLYPSKVQKNRTKIEANTRTIPGIITRGC--AYAGCKGVVGPLKDMVHITHGPIGCGYSWS-TRYCVSTDMQESDIVFGGE--KKLAKVIDEVVDIF--HPNVSATCPVGLIGDDISAVARAAESRH-GVLAFSCEGYKGVSQSAGHHIANNILMERVIGYPINILGEYNIG-GDSVLKEIGYTVVSVMTGDGSYEELKNAHTAELNLVQCHRSINYIADMLE--TKYGTPWLKVNF-IGMCESLRNMALYFGDEA--LIAKTEEVIA-RYKK-ICD-GKTAFCFV-GGSRGHHA-EIGIETVLAGYEFAHRDDYEMKDG-SIIVDDLNHFETEEFIKLLKPDIFASGIKDKYVIQKMGIPAKQLHSYDYSGPYAGFNGAVNFARDVSMGFPP-WQSGG-MINPAKTCQPLGAMYAALGISHGSQGCCSYLSRHFREPTSSFTEGASVFGGGANLKTAIKNIY-NPEVMAVHTTCLTETIGDDIPNIIKST-----EANTPSYVGSHITGFSNMTKGMVSYL-AGDMREIKRIVKVMGIDTSGVLDAPGKFTMFPQG-GATVAQIKDSGNSKLTLALD-AAELLAQPIGIKATDALLVALRREERGQLVDIMTDGKQVGIFG-DPDIVTGLTELVL-SLGMKPILTGTEEEIQAMLAADLFTFHQWLEPVDLIMGNTY-GKFIARAIPLVRV-GFPVVGYRGAMRLIESISNALLDRADR
>Bacteria-RS_GCF_002257705.1-Firmicutes_C-Sporomusa_silvacetica-II-NZ_LSLK01000061.1_20
MRQVAIYGKGGIGKSTTTQNTVAALAE-A-GKNIMVVGCDPKADSTRLLLNGLCQKTVLDTLR--DE-G--D--DIEL-EAILKTRCVESGGPEPGV-GCAGRGIITSINMLESLGAYTP-ELEYVFYDVLGDVVCGGFAMPIREGKAEEIYIVASGELMALYAANNIAKGIQKYATTGK--VR--LGGIICNSRQVDNEPLLKAFAEELGSQLIYFVPRDNLVQRAEIHKK-TVIDFDPGQANEYRALAKAIVIP-KP--MTQDRLEEMMQHGFLYPSKVQKNRTKIEANTRTIPGIITRGC--AYAGCKGVVGPLKDMVHITHGPIGCGYTWG-TRYCVSTDMQESDIVFGGE--KKLAKVIDEVIDIF--HPKVSATCPVGLIGDDISAVARSAESRH-GVLAFSCEGYKGVSQSAGHHIANNILMERVIGYPINILGEYNIG-GDSVLKEIGYTIVSVMTGDGSYEELKNAHTAELNLVQCHRSINYIAEMLE--TKYGTPWLKVNF-IGMSESLRNMALYFDDEA--LIAKTEEVIA-RYKK-ICD-GKTAFCFV-GGSRGHHA-EIGIETVLAGYEFAHRDDYEMKDG-SIIVDDLNHFETEEFIKILKPDIFASGIKDKYVIQKMGIPAKQLHSYDYSGPYAGFNGAVNFARDVSMGFPP-WQSGG-AINPAKTCQPLGAMYAALGISHGSQGCCSFLSRHFREPTSSFTEGASVFGGGANLKTAIKNIY-DPEVMAVHTTCLTETIGDDIPNIIKST-----EANTPSYVGSHITGFSNMTKGMVSYL-AGDMREIKRIVKVMGIDTSGVLDAPGKFTMFPQG-GATVAQIKDSGNSKLTLALD-AAELLVQPIGIKATDALLVALRREERGQLVDIMTDGKQVGIFG-DPDIVTGLTELVL-SLGMKPILTGTEEEIQAMLASDLFTFHQWLEPVDLIIGNTY-GKYIARAIPLVRV-GFPVVGYRGAMRLIESISNALLDRADR
>Bacteria-RS_GCF_001941975.1-Firmicutes_C-Sporomusa_sphaeroides-II-NZ_LSLJ01000002.1_18
MRQVAIYGKGGIGKSTTTQNTVAALAE-A-GKTIMVVGCDPKADSTRLLLNGLCQKTVLDTLR--DE-G--D--DIEL-EDILKTRCVESGGPEPGV-GCAGRGIITSINMLESLGAYTD-EIDYVFYDVLGDVVCGGFAMPIREGKAEEIYIVASGELMALYAANNIAKGIQKYAVSGK--VR--LGGIICNSRKVDNEPLLQAFAEELGSQLIHFVPRDNLVQRAEINKK-TVIDFDPNQANEYRALAKAIVIP-KP--MTQDRLEEMMQHGFLYPSKVQKNRKKIEANTRTIPGIITRGC--AYAGCKGVVGPLKDMVHITHGPIGCAYTWA-TRYSFSTDMQESDIVFGGE--KKLAKVIDEVVDIF--HPKVSATCPVGLIGDDLGAVSRAAEARH-GVLAFSCEGYKGVSQSAGHHIANNILMDRVIGYPINILGEYNIG-GDSILKEIGYTIISVMTGDGSYEELRNAHVAELNLVQCHRSINYIAEMLE--TKYGTPWLKVNF-IGTAESLRNMAVYFGDPA--LIEKTEAVIS-RYKK-ICE-GKTAFCFV-GGSRGHHA-ELGIETILAGYEFAHRDDYEMKDG-SIIADDLNHFETEEFIKILKPDIFASGIKDKYVVQKMGIPAKQLHSYDYSGPYAGFNGAVNFARDVSMGFPP-WQSGG-IINPAKTCQPIGAMYAALGISHGSQGCCSFLSRHFREPTSSFTEGASVFGGGANLKTAIKNIY-NPEVMAIHTTCLTETIGDDIPSIIKSA-----EANTPSYQGSHITGFSNMTKGMVSYL-AGDMREIKRIVKAMGIDTSGVLDSPGKFSMYPNG-GATVDQIKDSGNSKLTLAFD-AAELLAKPIGIKATDAMLMALRREERGQLVDIMTDGKQVAIFG-DPDIVTGLTEFVL-SLGMKPILTGTEEDINEMVSTDLFTFHQWIEPVDLIIGNTY-GKYIARAIPLVRV-GFPVVGYRGAMRLIESISGALLDRADR
>Bacteria-RS_GCF_900176355.1-Firmicutes_C-Sporomusa_malonica-II-NZ_FWXI01000023.1_75
MRQVAIYGKGGIGKSTTTQNTVAALAE-A-GKHIMVVGCDPKADSTRLLLNGLCQKTVLDTLR--DE-G--D--DIDL-DDILKTMCVESGGPEPGV-GCAGRGIITSINMLESLGAYTP-ELDYVFYDVLGDVVCGGFAMPIREGKAEEIYIVASGELMALYAANNIAKGIQKYATSGK--VR--LGGIICNSRKVDNEPLLKAFAEELGSQLIYFVPRDNVVQRAEINKK-TVVHFEPGQAEEYRNLAKAIVIP-KP--MTQDRLEEMMQHGFLYPSKVQKNRRKIEANTRTVPGIITRGC--AYAGCKGVVGPIKDMVHITHGPIGCAYTWG-TRYSFSTDMQESDIVFGGE--KKLAKVIDDIVDIF--HPKVSATCPVGLIGDDVGAVAKAAEGRH-GVLSFSCEGYKGVSQSAGHHIANNILMDKVIGYAINILGEYNIG-GDSVLKEIGYTIVSVMTGDGSYKDLRNAHTAELNLVQCHRSINYIAEMLE--TKYGTPWLKVNF-IGTIDSLRNMAQYFGDQA--LIEKTEEVIA-RYKK-ICD-GKTAFCFV-GGSRGHHA-ELGIETVLAGYEFAHRDDYEMKDG-SIIVDDLNHFETEEFIKILKPDIFASGIKDKYVIQKMGIPAKQLHSYDYSGPYAGFNGAVNFARDVSMGFPP-WQ-GA-VINPAKTCQPIGAMYAALGISHGSQGCCSFLSRHFREPTSSFTEGASVFGGGANLKTSIKNIY-NPEVMAIHTTCLTETIGDDIPSIIKSA-----EANTPSYQGSHITGFSNMTKGMVTYI-AGDMREIKRLVKAMGIDTSGVMDAPGKFSMYPKG-GATVAQIKDSGNSKLTLALD-AAEALTKPIGIKATDAMLLTLRREERGQLVDIMTDGKTVAIFG-DPDIVTGLTEFVL-SLGMVPILTGTEDDVNEMISQDLFTLHQWIQPVDLIIGNTY-GKYIARAIPLVRV-GFPVVGYRGAMRLIESISGALLERADR
>Bacteria-RS_GCF_900104455.1-Firmicutes_C-Dendrosporobacter_quercicolus-II-NZ_FNHB01000005.1_232
MRQVAIYGKGGIGKSTTTQNTVAALAE-A-GKQVMVVGCDPKADSTRMLLHGLCQKTVLDTLR--DE-G--D--DIDL-EDILKTRCVESGGPEPGV-GCAGRGIITSINLLESLGAYTS-DLDYVFYDVLGDVVCGGFAMPIREGKAKEIYIVASGELMALYAANNISKGIQKYAQSGT--VR--LGGIICNSRKVDGEELLKAFAEELGSQLIHFVPRDNLVQRAEINKK-TVIDFDPGQAEEYRTLARNIIIP-KP--MVQDRLEHMMEHGIIYPSKTQKNRKKIEANTRTIPGIITRGC--AYAGCKGVVGPIKDMVHITHGPVGCAYTWG-TRYCFTTDMQESDIVFGGE--KKLTKVIDDVMSIF--KPNIAATCPVGLIGDDLGAVARKAEEKY-GVLAFNCEGYKGVSQSAGHHIANNGLMQHVIGYAINLLGEYNIG-GDGVLKEIGYHIVTVMTGDGKYEDLKNAHVAELNLVQCHRSINYIAEMLE--IKYGTPWLKVNF-VGTIDTLRNIAEYFGDEA--LTEKTEAVIA-KYKK-ICE-GKTAFCFV-GGSRGHHR-ELGIETVLAGYEFAHRDDYEMKDG-TVIVDDLNHYETEEFIKILKPDILASGIKDKYVIQKMGIPSKQLHSYDYSGPYAGFNGALKFAEDICMSFPP-WKGGG-LINPAKTCQPIGAMYAALGISHGSQGCCSFLTRHFRDPTSSFTEGASVFGGGANLKTAIKNIY-NPDVMAVHTTCLTETIGDDIPNIISSA-----EANTPSYQGSHVTGFSNMVKGMVNYF-SADMREIKRMMNLMGADTSGVVDSPGEFQMFPEG-GTTVEQLKDTGNSKLTVALD-SAEVLAKPIGIKATDAFLMVIRRLERGQLVDVMTDGKKVAIFG-DSDIVTGVTEFVL-SLGMEPILTGTEEDIQEMLLLDLFTFHQWIEPVDLIIGNTY-GKYIARAIPLVRV-GFPIVGYRGAMRLLEMISNALLDRQDR
>Bacteria-RS_GCF_003990955.1-Firmicutes_C-Dendrosporobacter_sp003990955-II-NZ_BIFV01000005.1_12
MRQVAIYGKGGIGKSTTTQNTVAALAE-A-GKQVMVVGCDPKADSTRLLLHGLCQKTVLDTLR--DE-G--D--DIEL-DDILKTRCVESGGPEPGV-GCAGRGIITSINLLESLGAYTP-DLDYVFYDVLGDVVCGGFAMPIREGKAEEIYIVASGELMALYAANNISKGIQKYAQNGK--VR--LGGIICNSRKVDGEEMLKAFAQELGSQLIHFVPRDNLVQRAEINKK-TVIDFDPGQALEYRTLAGNIVIP-KP--MVQDRLEEMMEYGLMYPSKVQKNRKKIEANTRTIPGIITRGC--AYAGCKGVVGPLKDMVHITHGPVGCAYTWG-TRYCFTTDMQESDIVFGGE--KKLTKVIDDVMAIF--KPNISATCPVGLIGDDLGAVAKKAEEKY-GVLSFNCEGYKGVSQSAGHHIANNGLMEHVIGFAINLLGEYNIG-GDGILKEIGYHIVTVMTGDGKYEDLRNAHIAELNLVQCHRSINYIAEMLE--IKYGTPWIKVNF-VGTIDTLRNIAEYFGDAA--LTQRTEEVIA-KYKK-LCE-GKTAFCFV-GGSRGHHK-ELGIDTVLAGYEFAHRDDYEMKDG-TVIVDDLNHFETEEFIKILKPDILASGIKDKYVIQKMGLPSKQLHSYDYSGPYAGFNGAVKFAEDITMSFPP-WKGGG-MINPAKTCQPIGAMYAALGISHGSQGCCSFLTRHFRDPTSSFTEGSSVFGGGANLKTAIKNIY-NPDVMAVHTTCLTETIGDDIPSIIRSA-----EANTPSYQGSHVTGFSNMVKGMVSYF-AADMREIKRMLNLMGADTSGVVDSPGEFQMYPEG-GTTVAQLKDTGNSKLSVALD-AAELLAKPIGIKATDAFLMVARRLERGQLVDIMTDGKKVAIFG-DSDIVTGVTEFVL-SLGMKPVLTGTEEDIQEMLQQDLFTFHQWIEPVDLIIGNTY-GKYIARAIPLVRV-GFPIVGYRGAMRLLEMISNALLDRQDR
>Bacteria-RS_GCF_001611555.1-Firmicutes_C-Anaerosporomusa_subterranea-II-NZ_LSGP01000001.1_112
MRQIAIYGKGGIGKSTTTQNTVGALAE-A-GKKIMVVGCDPKADSTRLLLHGLCQKTVLDTLR--DE-G--D--DIDL-DDILKTKCVESGGPEPGV-GCAGRGIITSINMLESLGAYTP-DLDYVFYDVLGDVVCGGFAMPIREGKAEEIYIVASGELMALYAANNISKGIQKYAANGK--VR--LGGIICNSRMVDKEELLKAFAEEIGSQLIYFVPRDNLVQRAEINKK-TVVDFDPRQADEYRALAKAIVIP-KP--MSQDRLEAMMEHGFMYPAKVQKSRKKIEANTRTIPGIITRGC--AYAGCKGVVGPIKDMVHIVHGPIGCGYAWN-TRYCISTDMQESDIVFGGE--KKLAKVIDEVMEIF--DPKLSATCPVGLIGDDMGAVAKAAEAKH-GVLSFSCEGYKGVSQSAGHHIANNILMEKVIGFPINLLGEYNIG-GDGILKKIGYHIVSVMTGDGSYEALKNAHTAELNLVQCHRSINYIAEMLE--TKYGTPWLKVNF-IGTIDSLRNMALYFDDKE--LTLKTEVVIA-SYKK-ICS-GKTAFCFV-GGSRGHHA-ELGMETLLAGYEFAHRDDYEMKDG-SIIVDDMNHFETEEFIKLLKPDLFASGIKDKYVIQKMGINSKQIHSYDYSGPYAGFNGAVKFAEDISMGFPP-WKSGG-IINPAKTCQPIGAMYAALGISHGSQGCCSYLTRHFRDPTSCFTEGSSVFGGGANLKASIQNIY-KPDVMAIHTTCLTETIGDDVSSIIKTA-----DANTPSYVGSHITGFSNMTKAMVSYL-AGDMREIKRIVKSMDIDTSGVVDTPGEFQMYPEG-GTTVEQLKDTGNSKVSLALD-PADLLNKPIGIKATDALLMTLRTVERGQLVDIMTDGKTVAIFG-DPDIVTGLTEFVL-SLGMIPVLTGTEDDINAMLKPDLFTLHQWMQPVDLLIGNTY-GKYIARAVPFVRV-GFPIVGYHGAMRLVEMISNALLDRQDR
>Bacteria-GB_GCA_002434245.1-Firmicutes_C-Pelosinus_fermentans_B-II-DJJR01000052.1_79
MRQIAIYGKGGIGKSTTTQNTVGALAE-A-GKHIMVVGCDPKADSTRLLLHGLCQKTVLDTLR--DE-G--D--DIDL-EDILKTMCVESGGPEPGV-GCAGRGIITSINMLESLGAYTP-DLDYVFYDVLGDVVCGGFAMPIREGKAEEIYIVASGELMALYAANNIAKGIQKYAVNGK--VR--LGGIICNSRKVDKEELLKAFAEEIGSQLIYFVPRDNLVQRAEINKK-TVVDFDPGQANEYRELAKAIVIP-KP--MTQDRLEEMMQYGFMYPAKVQKNRKKIEANTRTIPGIITRGC--AYAGCKGVVGPIKDMVHIVHGPIGCGYAWN-TRYCISTDMQESDIVFGGE--KKLSKVIDEVMEIF--HPKLSATCPVGLIGDDMGAVAKAAEAKH-GVLSFSCEGYKGVSQSAGHHIANNILMEKVIGFPINLLGEYNIG-GDGILKEIGYHVVSVMTGDGSYEAIKNAHTAELNLVQCHRSINYIAEMLE--TKYGTPWLKVNF-IGTIESLRNMALYFDDKE--LTLKTEAVIA-SYKK-ICE-GKTAFCFV-GGSRGHHT-ELGIETLLAGYEFAHRDDYEMKDG-SIIVDDLNHFETEEFIKVLKPDIFTSGIKDKYVIQKMGINSKQLHSYDYSGPYAGFNGAVKFAEDISMGFPP-WKSGG-IINPAKTCQPIGAMYAALGISHGSQGCCSYLTRHFRDPTSCFTEGSSVFGGGANLKASIQNIY-KPDVMAIHTTCLTETIGDDVSSIIKTA-----EANTPSYVGSHITGFSNMTKAMVSYL-AGDMREIKRLVESMGIDTSGVVDSPGEFEMYPEG-GTTVEQLKDTANSQITLALD-PAELLNKPIGIKATDALLMTLRNIERGQLVDIMTDGKTVAIFG-DPDIVTGLTEFVL-SLGMKPVLTGTEDDINDMLKGDLFTLHQWIQPVDLLIGNTY-GKYIARAVPFMRV-GFPIVGYHGAMRLIEMISNALLDRADR
>Bacteria-RS_GCF_900114615.1-Firmicutes_C-Pelosinus_propionicus-II-NZ_FOTS01000010.1_105
MRQIAIYGKGGIGKSTTTQNTVGALAE-A-GKHIMVVGCDPKADSTRLLLHGLCQKTVLDTLR--DE-G--D--DIDL-EDILKTLCVESGGPEPGV-GCAGRGIITSINMLESLGAYTP-DLDYVFYDVLGDVVCGGFAMPIREGKAEEIYIVASGELMALYAANNIAKGIQKYAVNGK--VR--LGGIICNSRKVDKEELLKAFAEEIGSQLIYFVPRDNLVQRAEINKK-TVVDFDPGQANEYRALAKAIVIP-KP--MTQDRLEEMMQYGFMYPPKVQKNRKKIEANTRTIPGIITRGC--AYAGCKGVVGPIKDMVHIVHGPIGCGYAWN-TRYCISTDMQESDIVFGGE--KKLAKVIDEVMEIF--NPKLSATCPVGLIGDDMGAVAKAAEAKH-GVLSFSCEGYKGVSQSAGHHIANNILMEKVIGFPINLLGEYNIG-GDGILKEIGYHVVSVMTGDGSYEAIKNAHTAELNLVQCHRSINYIAEMLE--TKYGTPWLKVNF-IGTIESLRNMALYFDDKE--LTLKTEAVIA-SYKK-ICE-GKTAFCFV-GGSRGHHS-ELGIETLLAGYEFAHRDDYEMKDG-SIIVDDLNHFETEEFIKVLKPDIFTSGIKDKYVIQKMGINSKQLHSYDYSGPYAGFNGAVKFAEDISMGFPP-WKSGG-IINPAKTCQPIGAMYAALGISHGSQGCCSYLTRHFRDPTSCFTEGSSVFGGGANLKASIQNIY-KPDVMAIHTTCLTETIGDDVSSIIKTA-----EANTPSYVGSHITGFSNMTKAMVSYL-AGDMREIKRLVESMGIDTSGVVDSPGEFEMYPEG-GTTVEQLQDTGNSQITLALD-PADLLNKPIGIKATDALLMTLRNIERGQLVDIMTDGKTVAIFG-DPDIVTGITEFVL-SLGMVPVLTGTEDDINGMLKGDLFTLHQWIQPVDLLIGNTY-GKYIARAVPFMRV-GFPIVGYRGGMRLIEMISNALLDRADR
>Bacteria-RS_GCF_000174415.1-Firmicutes_D-Dethiobacter_alkaliphilus-II-NZ_ACJM01000023.1_11
MRQIAIYGKGGIGKSTTTQNTVAALAE-A-GKKVMVVGCDPKADSTRLLLHGLSQKTVLDTLR--DE-G--E--DVEL-EDILLCSCVESGGPEPGV-GCAGRGIITSISLLESLGAYTD-DLDYVFYDVLGDVVCGGFAMPIREGKAQEIYIVASGEMMAMYAANNIAKGIQKFANSGG--VR--LGGIICNSRKVDNEELLTAFAKEMGSQLIHFVPRDNMVQRAEINRK-TVIDYDPPQADEYRQLAQNIVVP-KP--MTTDRLEELMEHGILYPAKVKRNRKKIEANTRTIPGIITRGC--AFAGCKGVVGPLKDMVHIVHGPVGCGYSWL-TRYCVTTDMQESDIVFGGE--KKLAQLIDEVVETL--KPNVSATCPVGLIGDDINAVSKAAQQKH-HVLSFSCEGYRGVSQSAGHHIANNGLMEHVIGYAINMLGEYNIG-GDSILEEIGYTLVSVMTGNSSYEELREAHTAELNLVQCHRSINYIAEMLE--KKYGTPWLKVNF-IGTVESLRDMALYFDDPA--LTQKTEEVIA-RYKK-ICN-DKTAFCFV-GGSRGHHK-ELGIETILAGYEFAHRDDYEMKDG-HIVVDDLNHFETEEFIRILKPDIFASGIKDKYVVQKMGIPSKQLHSYDYSGPYAGFNGAIRFAKDVADGFPP-WQKGG-VINPAKTCQPIGAMYAALGISHGSQGCCSYLTRHFRDPTSSFTEGASVFGGGANVKASVRNIY-NPDVMAIHTTCLTETIGDDIPSFIADA-----EANTPSYVGSHITGFSNMTKAMVGYL-AGDMREMKRIMNLMEVDTSGVVDSPGEFSMFPKG-GTTVEQLRDTGNSKITLALD-AAVLLDRPIGIKATDEFLMALRSEERGQLVDIITDGKKVAIFG-DPDIVIALTEFVM-SLGMVPVLTGTERQVKAMLLADLFLLHQWLEPVDLLIGNTY-GKYIARAIPLMRV-GFPIVGYKGALRLIEMISNTLLERQDR
>Bacteria-RS_GCF_000024205.1-Firmicutes_B-Desulfofarcimen_acetoxidans-II-NC_013216.1_986
MRQIAIYGKGGIGKSTTTQNTVAALAD-A-GKKIMVVGCDPKADSTRLLLNGLNQKTVLDTLR--DE-G--E--DVIL-EDVLRVKCVESGGPEPGV-GCAGRGIITSINLLESLGAYTD-DLDYVFYDVLGDVVCGGFAMPIREGKAREIYIVASGELMALYAANNICKGVQKYAKTGG--VR--MGGIICNSRKVDKEDLLKAFAEEIGTQLIHFLPRDNVVQRAEIKKK-TVIDYDPAQADEYRKLAKNIVIP-NP--MTQDRLEEMMEHGFMYPAKVKRNRKNIEANTRTIPGIITRGC--AYAGCKGVVGPLKDMVHIVHGPIGCSYAWM-TRYCVSTDMQESDIVFGGE--KKLARMIDEVVEIF--KPNVSATCPVGLIGDDIQSIAKAAEDKY-GIMAFNCEGYKGVSQSAGHHIANNGLMEHVIGYTINMLGEYNIG-GDSVLTELGYHVQTVMTGNGAYEDLKNAHIAQLNLVQCHRSINYIADMLE--KKYGTPWLKVNF-IGTIESLRNMAMYFGDKE--LIDKTEEVIA-RYRK-YTN-GKTAFCFV-GGSRGHHE-ELGIKTLLAGYEFAHRDDYEMIDN-TVMVDDLNHYETEEFIRILKPDIFSSGIKDKYIVQKMGIPSKQLHNYDYSGPYAGFKGAVNFARDITMGIPP-WKKGG-MINPAKTCQPIGAMYAALGISHGSQGCCSYLTRHFRDPTSSFTEGASVFGGVANLKTAIKNIY-NPDVMAVHTTCLSETIGDDIPKIIKTS-----ETNTPSYQGSHITGFSNMTKSMVSYL-CSDMREIKRLTKLMGIDTSGVLDTPGEFIMYPAG-GTKIEDIREAGNSKVTLALD-AANTLERPIGIKATDELIMMLRQEERGQLVDIMTDGKKVAVFG-DPDIVVAMTEFLL-DLGMLPVLTGTEAEIKAMLDEDLFELHQWIEPVDLLIGNTY-GKYIARALPFVRV-GFPVVGYKGAMRLLEMITNALLERQDR
>Bacteria-GB_GCA_007123515.1-Firmicutes_B-SKKY01_sp007123515-II-SKKY01000061.1_8
MREVAIYGKGGIGKSTTTQNTVAALAE-A-GKNIMVVGCDPKADSTRLLLHGMCQKTVMDTLR--DE-G--D--DVEL-DEILVVKCVESGGPEPGV-GCAGRGIITSINMLESLGAYED-SLDYVFYDVLGDVVCGGFAMPIREGKAEEIYIVASGELMALYAANNIAKGIQKYANNGK--VR--LAGIICNSRKVDNEELLEHFATELGSQLIHFVPRDNLVQRAEINKK-TVIDFDPGQADEYRALAKAMVIP-KP--MHQDRLEEMMEYGFFYPSKVKKSRKSIEANTRTVPGIITRGC--AFAGCKGVVGPLKDMIHIVHGPVGCAYTWG-TRYCVTTDMQESDIVFGGE--KKLMNVIDDVMEEF--NPALTATCPIGLIGDDMGAVAKSAEEKY-GVLHFNCEGYKGVSQSAGHHIANNVLVDKIIGYAINLLGEYNIG-GDGILNDIGYEVVSVMTGDGSYEDLKNAHVAELNLVQCHRSINYIAEMLE--TKYGIPWLKVNF-IGTIETLRNMAMYFGEQD--LIDQTEKIIA-KYKK-ITQ-NKTSFCFV-GGSRGHHA-ELGIETVLAGYEFAHRDDYEMADG-TVIVDDLNHYETEEFIKIFKPDIFASGIKDKYVVQKMGIPAKQLHSYDYSGPYAGFKGALNFAADVSMSFPP-WKSKG-LINPAKTCQPVGAMYAALGISHGSQGCCSYLTRHFRDPTSSFTEGASVFGGAANLKASIRNIY-NPDVMAVHTTCLSETIGDDLPSIIGGS-----EANTPSYHGSHVTGFSNMTKGMVQHF-SGDMREIKRILSLMKIDTSGVVDAPGEYVMFPEG-GTKIEDLKDTGNSKATISMD-AGLALEKPIGVKATDEFIMKLLKEERGQLVDIMTDGKKVAIFG-DPDVVISTTEFLL-SLGMVPVLTGTVKTITEMLDHDLLMFHQWIEPVDLLIGNTY-GKYIARALPLIRI-GFPVVGYKGAMRIVEMVSNALLDRADR
>Bacteria-GB_GCA_002398825.1-Firmicutes_B-DTU019_sp002398825-II-DHBS01000007.1_83
MRQIAIYGKGGIGKSTTTQNTVAALAE-A-GNKVMVVGCDPKGDSTRLILHGLTQKTVLDTLR--DE-G--E--DIEL-EDIMRTRCVESGGPEPGV-GCAGRGIITSINLLESLGAYTP-ELNYVFYDVLGDVVCGGFAMPIREGKAKEIYIVASGELMALYAANNICKGIGKYAQSGD--VR--LGGIICNSRNVDNEELLKAFAEELGSQLLHFLPRDNIVQRAEINKK-TVIDYDQNQAGEYRELAGKMVVP-KP--MTQDRLEEMMDYGILYPAKEKRNRKKIEANTRTIPGIISRGC--AFAGCKGVVGPLKDVVNIVHGPIGCGYAWL-TRYCVSTDMQESDIVFGGE--KKLARTIDEVVQIF--QPQISATCPVGLIGDDIQAVARSAREKY-GVTAYSCEGYKGVSQSAGHHIANNGLTEHVIGYTVNILGEYNIG-GDGMLEELGYHIQAVMTGDGSFEELSNAHVAELNLVQCHRSINYIASMLE--VKYGTPWLKINF-IGTVEALRSLALYFGERE--LIERTEDYIT-RYRR-ICA-GKTAFCYV-GGSRGHHE-ELGIETILAGYVFAHRDDYEMKDG-SVIVDDLNHFETEELIRILKPDIFSSGIKDKYVVQKMGIPSKQLHNYDYSGPYAGFEGALNFARDVAMSFPP-WATGA-VINPAKTCQPIGAMYAALGISHGSQGCCAYLTRHFREPTSSFTEGASVFGGSANLKTAIKNLY-NPDVIAVHTTCLSETIGDDIPSIIKSA-----AANTPSYQGSHVTGFSNMTKGMVNYL-AGDMREIKRLTALMGVDTSGSLDSPGQFNMFPKG-GARVEAIRDSGNSSLTLALD-PAYQLERPIGIQATDALIMALRQEERGQLVDIMTDGKKVAIFG-DPDIVASLTEMVL-SLGMKPLLTGTEATVTAMLEDDLFELHQWIEPVDLLIGNTY-GKYIARAIPLVRV-GFPIVGYRGALRLMEMIDNALQDRVDR
>Bacteria-RS_GCF_900128885.1-Firmicutes_A-Alkalibacter_saccharofermentans-II-NZ_FQTU01000001.1_9
MRQIAIYGKGGIGKSTTTQNLTAALGE-M-GREIMIVGCDPKADSTRLVLHGMAQKTVLETLR--DE-G--E--DIEL-DQVLVIRCVESGGPEPGV-GCAGRGIITSINLLEQLGAYTE-DLDYVFYDVLGDVVCGGFAMPIREGKAEEIYIVASGEMMAMYAANNISKGIQKYAATGG--TR--LGGIICNSRKVDNEEMIEAFAKELGTQMIHFVPRDNMVQRAEINKK-TVIDFDPPQADQYRTLAKNIVVP-KP--METDRLEELMEYGILYPAKVMKNRKEIGANTRTIPGIITRGC--CYAGCKGVVGPIVDMVHIVHGPVGCSYAWG-TRYAFTTDMQESDIVFGGD--KKLAQAIKEAVETF--NPKVSATCPVGLIGDDIQKVAKDAEKEY-GVLAFSCEGYKGVSQSAGHHIANNKLMKDVIGFTLNILGEYNIG-GDEVLNKIGYKVVACMTGNSEYEDIAKSHNADLNLVQCHRSINYIAEMIE--IKYGMPWMKVNF-IGMSNTLRNIAKYFGDED--LIKRTEAVIS-EYKE-MCE-GKTAMLYV-GGSRAHHG-EIGMDTILAGYEFGHRDDYEMKTN-TVVIDDLNHYETEIAVKALKPSFFGSGIKDKYMIQKMGIYSKQMHSYDYSGPYAGYKGAVNFARDTAAGIPP-WKSAL-VVNPAKTCQPIGAMYAALGISHGSQGCCSYLTRHYRDPTSSFTEGACVFGGKSNLKKGIENIY-DPDVIAVNTTCLSETIGDDLNDIVLST-----KASTPSYQGSHVTGFSNMTKAMVTHM-VSDMSEIKRMLSMLGADTSGVVNSPGKYEMYPEG-GTTVEELSDLGNCEKTIAMA-AAFELEKPIGIKATDDFVMKVLEFERGQLVDLMIDGKKVAIFG-DPDIVIPMTEFVI-SLGMVPILTGTEKSINEILKEDLMTLHQWMEAVDMLIGNTY-GKYIARAVPLIRV-GFPIVGYKGAMRLIEKISTAFLDKYDR
>Bacteria-RS_GCF_002896855.1-Firmicutes_A-Pseudoclostridium_thermosuccinogenes-II-NZ_CP021850.1_1009
MRQVAIYGKGGIGKSTTTQNLTAALAE-M-GNKIMIVGCDPKADSTRLILNGLAQKTVLDTLR--EE-G--E--DVDL-DLVMKIKCVESGGPEPGV-GCAGRGIITSINLLEQLGAYTD-DLDFVFYDVLGDVVCGGFAMPIREGKADEIYIVASGEMMAMYAANNICKGIQKYANTGG--TR--LGGIICNSRNVDNEEMLKAFASELGSQLIHFIPRNNVVQRAEINKK-TVIEFDPSQADEYRALARAVVIP-KP--MTQDRLEELMEYGFIYPAKVMKNRKEISANTRTLPGIITRGC--AYAGCKGVVGPIIDMVHITHGPVGCSYTWA-ARYAFTTDLQESDIVFGGI--KKLAQAIKEAVEIF--HPKIAATCPVGLIGDDIHAVAKKAQEEY-GVLAFSCEGYKGVSQSAGHHIANNKLMKDVVGYSVNILGEYNIG-GDEVLNKIGYTVIATLTGDAEYGDIAKAHNADLNLVQCHRSINYIADMIE--IKYGLPWMKVNF-IGFSNSLRNMAKYFGDAE--LMERTERVIQ-EYKE-MCK-GKTAVLFV-GGSRAHHK-EIGMETVMAGYEFGHRDDYEMKDN-TIIIDDLNHFETEMFIKALKPAFFGSGIKDKYIVEKMGVYSKQMHSYDYSGPYAGFRGAVNFARDTAAGIPP-WKSAL-VVNPAKTCQPIGAMYAALGISHGSQGCCSFLTRHFREPTSSFTEGACVFGGKTNLKKGLETIY-NPEIVAVNTTCLSETIGDDLSEIISST-----NANTPSYVGSHITGFSNMTKAMVTHL-ASDMAEIKRILKLIGIDTSGVLNSPGKYVMYPKG-GVTVEELKDLGNCFGTIALA-AAYELEKPIGIKATDDFIMELLQEERGQLVDLMVDGKKVAIFG-DPDIVTSMTEFAV-SLGMIPVLTGTEKDVTDILKSDLMELHQWIDKVDLLIGNTY-GKYISRAIPLVRM-GFPIVGYKGAMRIIEKISTALLDKYDR
>Bacteria-GB_GCA_002841375.1-Firmicutes_A-HGW-1_sp002841375-II-PGZO01000004.1_46
MRQVAIYGKGGIGKSTTTQNLTAALAE-M-GKQVLIVGCDPKADSTRLVLGGMHQRTVLDTLR--EE-G--E--DIDL-DEILKIRAVESGGPEPGV-GCAGRGIITSINMLEQLGAYTD-ELDYVFYDVLGDVVCGGFAMPIREGKAEEIYIVASGEMMAMYAANNISKGIQKYANTGG--TR--LGGIICNSRKVDNEEMLEAFAKELGTQLIHFVPRDNVVQRAEINRK-TVIEYLPAQADEYRTLARSIVIP-KP--MTQERLEELMEFGMLYPAKVMKNRKSIDANTRTIPGIITRGC--AYAGCKGVVGPIIDMVHIVHGPIGCAYTWG-TRYSFCTDLGESDIVFGGE--KKLIKAIDEAVALF--HPKISATCPVGLIGDDIHQVAKQATKEY-GVLSFSCEGYKGVSQSAGHHIANNKLMSEVIGYSINMLGEYNIG-GDEVMNKIGYHVITSMTGNSVYDEIAAAHKADLNIVQCHRSINYIAEMIE--KKYGLPWIKVNF-IGMSKSLRDMAKYFGDEE--LINRTEQVIA-EYKK-MCE-GKTAMLFV-GGSRAHHK-ELGMETILAGYQFGHRDDYEMGDG-TVVIDDLNHFETEQFVKALKPDMFGSGIKDKYMVQKMGVYSKQIHSYDYAGPYAGFRGAVNFARDIAAGMSP-WKTGL-TINPAKTCQPIGAMYAALGISHGSQGCCSFLTRHYRDPTSSFTEGSCVFGGKSNLTQGLTNIY-NPDVVAINTTCLSETIGDDVGEIVRDA-----KASTPSYQGSHITGFSNMCKSMVSQL-ASDMKEIKRIAKELKIDTSEVVNTPGKYEMYPSG-GTTIADIKDSGNSIATLALD-AAFTLEKPIGIKATDAMVMNLLEIERGQLVDLMVDNKKVAIYG-DPDIILALTEFVI-DLGMVPVITGTEKEIKEVLEADLFGLHQMIDPVDMLIGNTY-GKYIARAIPLVRI-GFPIVGYKGAMRLIEKISTAFLDKVDM
>Bacteria-GB_GCA_002841625.1-Firmicutes_A-HGW-1_sp002841625-II-PHAG01000007.1_75
MRQVAIYGKGGIGKSTTTQNLTAALAE-M-GKQIMIVGCDPKADSTRLVLGGMHQRTVLDTLR--EE-G--E--DIDL-DEILKIRAVESGGPEPGV-GCAGRGIITSINMLEQLGAYTD-DLDYVFYDVLGDVVCGGFAMPIREGKAEEIYIVASGEMMAMYAANNISKGIQKYANTGG--TR--LGGIICNSRKVDNEEMLEAFAKELGTQLIHFVPRDNVVQRAEINRK-TVIEYLPAQADEYRTLARNIVIP-KP--MAQERLEELMEYGMLYPAKVMKNRKSIDANTRTIPGIITRGC--AYAGCKGVVGPIIDMLHIVHGPIGCSYTWG-TRYSFSTDLGESDIVFGGE--KKLIKAIDEAVELF--HPKISATCPVGLIGDDIHQIAKQATQKY-GVLAFSCEGYKGVSQSAGHHIANNKLMSEVIGYSINMLGEYNIG-GDEVMNKIGYHVVTSMTGNSVYDEIAAAHKADLNIVQCHRSINYIAEMIE--KKYGLPWIKVNF-IGMSKSLRDIAKYFGDEE--LIKRTEQVIA-EYKK-MCE-GKTAMLFV-GGSRAHHK-ELGMETILAGYEFGHRDDYEMGDG-TVVIDDLNHFETEQFVKALKPDMFGSGIKDKYMVQKMGVYSKQIHSYDYAGPYAGFRGSVNFAKDIAAGMSP-WKTGL-TINPAKTCQPLGAMYAALGISHGSQGCCSFLTRHYRDPTSSFTEGSCVFGGKSNLTQGLTNVY-NPDVVAINTTCLSETIGDDVGEIVRDA-----KASTPSYQGSHITGFSNMCKSMVSQL-ASDMKEIKRIAKELKVDTSEVVNTPGRYEMYPSG-GTTVADIKDSGNSIATLALD-AAFTLEKPIGIKATDAMIMNLLEVERGQLVDLMVDDKKVAIYG-DPDIILALTEFVI-DLGMIPIITGTDKEIAEVLETDLFGLHQMIEPVDMLIGNTY-GKYIARAIPLVRI-GFPIVGYRGAMRLIEKISTAFLDKYDV
>Bacteria-RS_GCF_900142005.1-Firmicutes_A-Dethiosulfatibacter_aminovorans-II-NZ_FQZL01000005.1_295
MRQIAIYGKGGIGKSTTTQNLTAALAE-M-GNKIMIVGCDPKADSTRLILNGLAQRTVLDTLR--EE-G--D--DIDL-DEILKIKCVESGGPEPGV-GCAGRGIITSINMLESLGAYED-DLDYVFYDVLGDVVCGGFAMPIREGKAEEIYIVASGEMMAMYAANNISKGILKFADTGG--TR--LGGIICNSRKVDNEEMLKAFAEELGTQLIHFVPRDNVVQRAEINKK-SVIDFDPPQADEYRTLAKAIVIP-KP--MTQDRLEELMQYGFLYPAKVMKNRKKIAANTRTVPGIITRGC--CYAGCKGVVGPIVDMVHIVHGPVGCAYAWG-TRYCFTTDMQESDIVFGGE--KKLKKAIEEAVELF--QPKISATCPVGLIGDDIDAVAREMSEKT-GILSFNCEGYKGVSQSAGHHIANNKLMKEVVGFSINLLGEYNIG-GDEVLSKIGYNLVTTMTGNSTIDEIANAHKSDLNVVQCHRSINYIADMIE--EKYGLNWLKGNF-IGFSKTLRNIARYFGDEG--LIARTEEVIA-EAKE-KLN-GKTAVLYV-GGSRADHR-EIGIETIVAGYEFGHRDDYEMADG-SLIIDDLNHYETEKIIEILKPEFFGSGIKDKYIVHKMGTYSKQMHSYDYAGPYAGFKGAANFAKDVEAGIPP-WNSGL-KVNPAKTCQPVGAMYAALGISHGSQGCCSYLTRHYRDPTSSFTEGACVFGGKSNLKNGLLNIY-NPDVVAINTTCLSETIGDDIGEIVRST-----NANTPSYQGSHVTGFSNMCKAMVTHL-ASDMMEMKRMADLMGIDTSKVVATPGKYEMYPEG-GAKIEDIKESGNSMASIALA-AAYELEKPIGIKATDEFVMKMLEYERGQLVDIMVDGKKVAIFG-DPDIITAMTEFVI-DLGMIPVLTGTEKEIQKMFDEDLFSFHQLINPVDLIIGNTY-GKHIARAIPLVRV-GWPIVGYKGALRIIEKISNALLDHYDR
>Bacteria-RS_GCF_900538275.1-Firmicutes_A-Petrocella_atlantisensis-II-NZ_LR130778.1_2255
MRQIAIYGKGGIGKSTTTQNLTAALAE-M-GKEIMIVGCDPKADSTRLILNGLAQQTVLDTLR--EE-G--E--DIEL-ENILKIRCVESGGPEPGV-GCAGRGIITSINMLEQLGAYED-NLDYVFYDVLGDVVCGGFAMPIREGKAEEIYIVASGEMMAMYAANNIAKGVLKFADSGG--TR--LGGIICNSRKVDNEEMLTAFAKELGTQLIHFVPRDNMVQHAEINKK-TVIDHDPAQAEEYRVLARAIVIP-KP--MSQERLEELMEHGLLYPAKVMKNRKSIAANTRAIPGIITRGC--AYAGCKGVVGPIVDMVHIVHGPVGCSYAWG-TRYAFTTDMQESDIVFGGE--KKLKAAIDEAVELF--HPKISATCPVGLIGDDIHAIARDKAKEH-GILAFSCEGYKGVSQSAGHHIANNKLMTDVIGFSINLLGEYNIG-GDEVLTKIGYNIISTMTGNGAIDEIANAHKADLNVIQCHRSINYVAEMVE--TKYGLPWIKVNF-IGFSKALRDMAKYFDDPA--LTARTEAVIA-EYKA-LLD-GKTAVLFV-GGSRAHHR-EIGIETIVAGYEFGHRDDYEMKDG-TLVIDDLNHIETEQIIKILKPEFFGSGIKDKYMVQKMGVYAKQMHSYDYSGPYAGYQGAVNFSRDVAAGIAP-WYTGL-KINPAKTCQPIGAMYAALGISHGSQGCCSYLTRHYRDPTSSFTEGACVFGGKSNLKKGLENIY-NPDVVAVNTTCLSETIGDDVGEIIKST-----DANTPSYAGSHVTGFSNMCKAMVTHV-SSDMMEIKRIATLLNVDTSNVVATPGNYSMYPEG-GTTIKEIRRAGNAIATVALA-AAYELEKPIGIKATDAFIMKLLEFERGQLVDVMVDGKKVALFG-DPDILIAMTEFVI-DLGMIPVLTGTVAEIQAMFDQDLFTFHQLISPVDIIIGNTY-GKYIARAVPLVRM-GWPIVGYKGALRIIEKITTALLDHYDQ
>Bacteria-GB_GCA_002841495.1-Firmicutes_A-Petrocella_sp002841495-II-PGZV01000004.1_88
MRQIAIYGKGGIGKSTTTQNLTAALAE-M-GKEIMIVGCDPKADSTRLILNGLAQQTVLDTLR--EE-G--E--DIEL-ENILKIRCVESGGPEPGV-GCAGRGIITSINMLEQLGAYED-NLDYVFYDVLGDVVCGGFAMPIREGKAEEIYIVASGEMMAMYAANNIAKGVLKFADSGG--TR--LGGIICNSRKVDNEEMLTAFAKELGTQLIHFVPRDNMVQHAEINKK-TVIDHDPAQAEEYRVLARAIVIP-KP--MSQERLEELMEHGLLYPAKVMKNRKSIAANTRAIPGIITRGC--AYAGCKGVVGPIVDMVHIVHGPVGCSYAWG-TRYAFTTDMQESDIVFGGE--KKLKAAIDEAVELF--HPKISATCPVGLIGDDIHAIARDKSKEH-GILAFSCEGYKGVSQSAGHHIANNKLMTDVIGFSINLLGEYNIG-GDEVLTKIGYNIISTMTGNGAIDEIANAHKADLNVIQCHRSINYVAEMVE--TKYGLPWIKVNF-IGFSKALRDMAKYFDDPA--LTARTEAVIA-EYKA-LLD-GKTAVLFV-GGSRAHHR-EIGIETIVAGYEFGHRDDYEMKDG-TLVIDDLNHIETEQIIKILKPEFFGSGIKDKYMVQKMGVYAKQMHSYDYSGPYAGYQGAVNFSRDVAAGIAP-WYTGL-KINPAKTCQPIGAMYAALGISHGSQGCCSYLTRHYRDPTSSFTEGACVFGGKSNLKKGLENIY-NPDVVAVNTTCLSETIGDDVGEIIKST-----DANTPSYAGSHVTGFSNMCKAMVTHV-SSDMMEIKRMATLLNVDTSNVVATPGNYNMYPEG-GTTIKEIRRAGNAIATVALA-AAYELEKPIGIKATDAFIMKLLEFERGQLVDVMVDGKKVALFG-DPDILIAMTEFVI-DLGMIPVLTGTVAEIQAMFDQDLFTFHQLISPVDLIIGNTY-GKYIARAVPLVRM-GWPIVGYKGALRIIEKITTALLDHYDQ
>Bacteria-GB_GCA_002342805.1-Firmicutes_A-UBA1351_sp002342805-II-DDQW01000093.1_19
MRQIAIYGKGGIGKSTTTQNLTAALAE-M-GKEIMIVGCDPKADSTRLILNGLAQQTVLDTLR--EE-G--E--DIEL-ENILKIRCVESGGPEPGV-GCAGRGIITSINMLEQLGAYTD-DLDYVFYDVLGDVVCGGFAMPIREGKAEEIYIVASGEMMAMYAANNIAKGILKFADSGG--TR--LGGIICNSRKVDNEEMLTAFAQELGTQLIHFVPRDNIVQHAEINKK-TVIDYDPGQADEYRTLARAIVIP-KP--MTQDRLEELMAHGLLYPAKVMKGRKSIAANTRTIPGIITRGC--CYAGCKGVVGPIVDMVHIVHGPVGCSYAWG-TRYAFTTDIQESDIVFGGV--KKLEAAVDEAVELF--HPKISATCPVGLIGDDINAVAKEMSAKH-GILSFNCEGYKGVSQSAGHHIANNKLMTDVIGYSLNLLGEYNIG-GDEVLHKIGYNIVSTMTGNGSIEEIANAHKADLNVIQCHRSINYIAEMIE--TKYGLPWIKVNF-IGFSQSLRDIAKYFGDET--LIQRTEEVIS-EIKT-KLD-GKTAVLFV-GGSRAHHR-EIGIETLVAGYEFGHRDDYEMKDG-SLIIDDLNHVETEKIIEILKPEFFGSGVKDKYMIQKMGVYSKQLHSYDYSGPYAGFQGAMNFARDVAAGIAP-WNTGL-KINPAKTCQPIGAMYAALGISHGSQGCCSYLTRHYRDPTSSFTEGACVFGGKSNLKKGLENIY-NPDVVAINTTCLSETIGDDIGEIVKAT-----DANTPSYVGSHVTGFSNMCKAMVTHL-ASDMMEIKRMATLLKVDTSGVVATPGNYEMYPEG-GTPIKEIKKSGNALGTIALD-AAYELEKPIGIKATDEFIMKMLEFERGQLVDVMVDGKKVALFG-DPDILIAMTEFVI-DLGMVPVLSGTVKAIQELFDADLFSFHQIINPVDLIIGNSY-GKYIAREIPLVRM-GWPIVGYKGALRIIEKITTALLDKYDA
>Bacteria-RS_GCF_000016985.1-Firmicutes_A-Alkaliphilus_A_metalliredigens-II-NC_009633.1_3534
MRQIAIYGKGGIGKSTTTQNLTAALGE-S-GKKIMIVGCDPKADSTRLILGGLTQKTVMDTLR--EE-G--E--DIDL-EDILKIKCVESGGPEPGV-GCAGRGIITSINMLESLGAYES-DLDYVFYDVLGDVVCGGFAMPIREGKAQEIYIVASGELMALYAANNIAKGIQKYAKSGG--TR--LGGIICNSRQVDYEELLEAFAKELGSQLIYFVPRDNIVQRAEINKK-AVIEFEPGQANEYRALAKSIVIP-KP--MHTDRLEEMMEHGVLYPPKVKKNRIKIQANTRTIPGIISRGC--CFAGCKGVVGPLKDVVHIVHGPIGCSYTWG-TRYCFSTDMQESDIVFGGE--KRLRQAVKEAYEIF--KPEISSTCPVGLIGDDIHAVARDAQAEF-GVMAFDCEGYKGVSQSAGHHIANNVLMRDVIGYAINVMGEYNIG-GDGILGKIGYHIVSVMTGDGTYKELKSAHKADLNLVQCHRSINYIAEMIE--IKYGTPWLKVNF-VGTIESLRNTAKYFGDET--LIKRTEEVIV-EYKK-ICE-GKTALLFV-GGSRAHHK-ELGVETVVAGYEFGHRDDYEMEDG-SYVIDDLNHFESEELLKALKPSLFCSGIKDKYVAQKMGIFSKQLHSYDYSGPYAGFKGAVIFGKDISMGMPP-WKKAL-VINPAKTCQPIGAMYAALGISHGSQGCCSFLTRHFRDPTSSFTEGASVFGGSANLKTSIKNVY-KPDVIAINTTCLSETIGDDLPSTISDS-----EANTPSYAGSHVTGFSNMVKAMVTHF-SGDMREIKRIAKLLDIDTSGVVDSPGKYNMYPKG-GTKVVELIDTGSSMATVALA-AANELEKPIGVKATDEFIMELVKEERGMLVDIMTDGKRVAIFG-DPDHVMALTEFTL-SLGMKPVVTGTEKEVNGMLESDLFELHQWVEPVDLLIGNTY-GKYIARAIPLVRF-GFPNVGYKGAMRLMEMIGNALLERVDR
>Bacteria-RS_GCF_001042715.1-Firmicutes_A-Clostridium_W_aceticum-II-NZ_CP009687.1_1352
MRQIAIYGKGGIGKSTTTQNLTSALAE-A-GKKIMIVGCDPKADSTRLILGGLSQKTVMDTLR--EE-G--E--DIDL-EDILLIKCVESGGPEPGV-GCAGRGIITSINMLESLGAYEA-DLDYVFYDVLGDVVCGGFAMPIREGKAQEIYIVASGELMALYAANNISKGIQKYAKTGG--TR--LGGIICNSRKVDNEELLNAFASELGSQLIHFVPRDNIVQRAEINKK-TVIEFDGDQADEYRTLARNIVVP-KP--MHTDRLEEMMEFGILYPPKVKKNRAKIQANTRTVPGIITRGC--CFAGCKGVVGPLRDVVHIVHGPIGCSYTWG-TRYCFSTDMQESDIVFGGE--KRLKQAVKEAYEIF--KPEISSTCPVGLIGDDIHAVAREAQEEF-GVLAFDCEGYKGVSQSAGHHIANNVLMKDVIGYAINIMGEYNIG-GDGILGKIGYHIVSVMTGDGTYKELKSAHKADLNLVQCHRSINYIAEMIE--TKYGTPWLKVNF-IGTIDSLRNMAKYFGDET--LIKKTEEVIK-EYKK-MCE-GKTALLFV-GGSRAHHK-ELGIETVMAGYEFGHRDDYEMKDG-SFVIDDLNHFETEELLKSIKPSLFCSGIKDKYVAQKMGIFSKQLHSYDYSGPYAGFRGAVIFAKDVSMGMPP-WKKAL-VINPTKTCQPIGAMYAALGISHGSQGCCSFLTRHFRDPTSSFTEGASVFGGGANLKTSIKNIY-NPDVIAVSTTCLSETIGDDLPTTIKDS-----EANTPSYVGSHVTGFSNMVKAMVSYF-SGDMRELKRIAKLLDIDTSGVVDSPGKYRMYPKG-GTKVGELIDTGNSMATVALA-AANELEKPIGIKATDEFIMELVKEERGQLVDIMTDGKKVAIFG-DPDHVIAMTEFTL-SLGMKPVVTGTEKQVKPMLESDLFELHQWIEPVDLLIGNTY-GKYIARAIPLVRF-GFPNVGYKGAMRLIEMIGNALLDRVDR
>Bacteria-RS_GCF_001854185.1-Firmicutes_A-Clostridium_W_formicaceticum-II-NZ_CP017603.1_2425
MRQIAIYGKGGIGKSTTTQNLTSALAE-A-GKKIMIVGCDPKADSTRLVLGGLSQKTVMDTLR--EE-G--E--DIDL-EDILLIKCVESGGPEPGV-GCAGRGIITSINMLESLGAYEA-DLDYVFYDVLGDVVCGGFAMPIREGKAQEIYIVASGELMALYAANNISKGIQKYAKSGG--TR--LGGIICNSRKVDNEELLNAFAKEIGSQLIHFVPRDNIVQRAEINKK-TVIEFDADQADEYRTLARNIVVP-KP--MHTDRLEEMMEFGILYPPKVKKNRSKIQANTRTVPGIITRGC--CFAGCKGVVGPLRDVVHIVHGPIGCSYTWG-TRYCFSTDMQESDIVFGGE--KRLKQAVKEAYEIF--KPEISSTCPVGLIGDDIHAVAKAAQEEF-GVLAFDCEGYKGVSQSAGHHIANNVLMKDVIGYAINIMGEYNIG-GDGILGKIGYHIVSVMTGDGTYKELKSAHKADLNLVQCHRSINYIAEMIE--IKYGTPWLKVNF-IGTIDSLRNMAKYFDDEA--LIKKTEEVIV-EYKK-MCE-GKTALLFV-GGSRAHHK-ELGIETVMAGYEFGHRDDYEMKDG-SFVIDDLNHFETEELLKSIKPNLFCSGIKDKYVAQKMGIFSKQLHSYDYSGPYAGFRGAVIFAKDVSMGMPP-WKKAL-VINPAKTCQPIGAMYAALGISHGSQGCCSFLTRHFRDPTSSFTEGASVFGGGANLKTSIKNIY-NPDVIAVNTTCLSETIGDDIPTTIKDS-----EANTPSYAGSHVTGFSNMVKAMVSYF-SGDMRELKRIAKLLDIDTSGVVDSPGKYRMYPKG-GTKVGELIDTGNSMATVALA-AANELEKPIGVKATDEFIMELIKEERGQLVDIMTDGKKVAIFG-DPDHVIAMTEFTL-SLGMKPVVTGTEKQVKAMLESDLFALHQWIEPVDLLIGNTY-GKYIARAIPLVRF-GFPNVGYKGAMRLIEMIGNALLDRIDR
>Bacteria-RS_GCF_001750685.1-Firmicutes_A-Geosporobacter_ferrireducens-II-NZ_CP017269.1_3670
MRQIAIYGKGGIGKSTTTQNLTSALGE-M-GKKIMVVGCDPKADSTRLLLGGLSQKTVMDTLR--EE-G--E--DIDL-EDILLIKCVESGGPEPGV-GCAGRGIITSINMLESLGAYEG-DLDYVFYDVLGDVVCGGFAMPIREGKAQEIYIVASGELMALYAANNIAKGIQKYAKSGG--TR--LGGIICNSRKVDNEELLSAFAKELESQLIHFVPRDNIVQRAEINKK-TVIEYDAEQADEYRTLARAIVTP-KP--MHTDRLEEMMEYGILYPPKVKKNREKIEANTRTIPGIITRGC--CFAGCKGVVGPLRDVVHIVHGPVGCSYTWG-TRYCFTTDMQESDIVFGGE--KKLREAVKEAYELF--KPEISATCPVGLIGDDIHAVARDAQNEF-GVLAFDCEGYKGVSQSAGHHIANNVLMRDVIGYSINILGEYNIG-GDGILSKIGYHIVSIMTGDGTYKELKSAHKADLNLVQCHRSINYIAEMIE--VKYGTPWLKVNF-IGTIKTLRHMAKYFGDQA--LIDRTEVVIT-EYKR-MCA-GKTALLFV-GGSRAHHR-ELGIETVMAGYEFGHRDDYEMKGG-SYIIDDLNHFETEELLKKLKPSLFCSGIKDKFVAQKMGIFSKQLHSYDYSGPYAGFKGAIVFAKDISMGMPP-WKKAL-VVNPAKTCQPIGAMYAALGISHGSQGCCSFLTRHFRDPTSSFTEGASVFGGGANLKTSIKNIY-KPDVIAINTTCLSETIGDDLPTIIKDS-----EANTPSYAGSHVTGFSNMVKAMVTNF-SGDMRELKRIVKIMDIDTSGVVDSPGKYEMYPKG-GTRVGDLIDTGNSIATVALA-AAYELEKPIGIKATDELIMELVKEERGQLVDIMTDGKRVAIFG-DPDHVIAMTEFTL-SLGMKPVVTGTEKQVQKMLEDDLFALHQWIDPVDLLIGNTY-GKYIARAIPLVRF-GFPNVGYKGAMRIIEMISNALLERVDR
>Bacteria-RS_GCF_004345905.1-Firmicutes_A-Serpentinicella_alkaliphila-II-NZ_SLYC01000008.1_58
MRQIAIYGKGGIGKSTTTQNLTSALGE-M-GKKIMIVGCDPKADSTRLLLGGLCQQTVLDTLR--EE-G--E--DVEL-DDILKIMCVESGGPEPGV-GCAGRGIITSINLLESLGAYEA-DLDYVFYDVLGDVVCGGFAMPIREGKAQEIYIVASGELMALYAANNIAKGIQKYAKTGG--TR--LGGIICNSRKVDNEELLQAFANELGTQLIYFVPRDNLVQRAEINKK-TVIDYDPGQADEYRNLARAIVVP-KP--MEQDRLEEMITHGILYPSKVKKNRQKIQANTRTIPGIITRGC--AFAGCKGVVGPLRDMVHIVHGPVGCSYAWG-TRYCFTTDMQESDIVFGGE--KKLKEAIREAVELF--NPAISATCPVGLIGDDIKSVAAEAEKEY-GVLAFDCEGYKGVSQSAGHHIANNILMRDVIGYSVNILGEYNIG-GDGILNKIGYEIVSIMTGDGTYEELKNTHNANLNVVQCHRSINYISEMLE--TKYGTPWLKVNF-IGTIKTLRNMAEYFGDQE--LIDRTEEVIA-EFKK-MCE-GKTAFLYV-GGSRAHHK-EIGIDTVMAGYEFGHRDDYEMKDG-TMVIDDLNHHETEALLKAVKPDVFCSGIKDKFISQKMGIFSKQLHSYDYSGPYAGFKGAVIFAKDISAGIPP-WKRGL-VINPAKTCQPIGAMYAALGISHGSQGCCSYLTRHFRDPTSSFTEGSSVFGGLSNLKTAINNIY-KPEVIAINTTYLSETIGDDIGSIIQDA-----EANTPSYVGSHITGFSNMVKAMVTYL-AGDMREIKRIAKLLEVDTSGVVDSPGKYEMYPKG-GAKVEEITDSGNSDLTIALA-GAFELEKPIGIEATDKLIMELVKEERGQLVDIMTDGKRVAIFG-DPDTVIALTEFVL-GIGMKPVLTGTEIEIKEMLEEDLFEFHQWIEPVDLIIGNTY-GKFISKAIPLVRI-GFPVVGYKGAMRVLEMISNALLDKVDI
>Bacteria-RS_GCF_001466305.1-Firmicutes_A-Defluviitalea_phaphyphila-II-NZ_JWID01000003.1_205
MRQVAIYGKGGIGKSTTTQNLTAALGE-M-GKKIMIVGCDPKADSTRLILGGLAQKTVLDTLR--EE-G--D--DIDL-DEIMKIKCVESGGPEPGV-GCAGRGIITSISMLESLGAYKE-DLDYVFYDVLGDVVCGGFAMPIREGKAQEIYIVASGEMMAMYAANNISKGIQKYAKTGG--TR--LGGIICNSRKVDNEEMLKAFAKELGTQLIHFVPRDNIVQRAEINRK-TVIDFDPNQADEYRKLAKAIVIP-KP--MTQERLEELMEFGILYPAKVMKNRKKITANTRTIPGIITRGC--CYAGCKGVVGPLIDMVHIVHGPIGCSYTWN-TRYCFSTDMQESDIVFGGE--KKLRQAIKEAVEIF--KPEISATCPVGLIGDDIHTVAAEAEKEY-GVVAFSCEGYKGVSQSAGHHIANNGLMKHIIGYSINLLGEYNIG-GDEILTKIGYNIISTMTGNGSYERLKNAHNADLNLVQCHRSINYVADMIE--KKYGTPWLKVNF-IGTIETLRNMAKYFGDED--LIKRTEEVIA-EYRN-MCS-GKTAMLFV-GGSRAHHK-DLGIETVLAGYEFAHRDDYESKEN-TVIIDDLNHFETEEFIKALKPDVFGSGIKDKYVIQKMGVFSKQMHSYDYSGPYAGFKGAVNFARDISAGIPP-WKKAL-TINPAKTCQPIGAMYAALGISHGSQGCCSYLTRHYRDPTSSFTEGAAVFGGKPNLQTAIKNIY-KPDVIAINTTCLSETIGDDIPSIIQST-----DANTPSYVGSHITGFSNMVKAMVSYF-SSDMREIKRIAKIMGLDTSGVLDTPGKFIMYPDG-GTTVEELKATGMSRATIALQ-AAYELEKPVGIKATDELIMKMASEERGQLVDLMIDGKKVAIFG-DPDITISMTEFAI-SLGMKPVITGTDDIVTKMLEDDLFELHQWIEPVDLLIGNTY-GKYISKAIPLVRV-GFPIVGYKGAIRIIEKISSALLDKFDR
>Bacteria-RS_GCF_003259895.1-Firmicutes_F-Halanaerobium_saccharolyticum_A-II-NZ_QLME01000002.1_97
LRQVAIYGKGGIGKSTTTQNLTSSLAE-M-GKEIMVVGCDPKADSTRMLLGGMDQQTVLDTLR--EE-G--Q--DIEL-DDILKIRCVESGGPEPGV-GCAGRGIITSINMLESLGAYTD-ELDYVFYDVLGDVVCGGFAMPIREGKAQEIYIVASGELMALYAANNICKGIKRYAESGG--VR--LGGIICNSRQVDGEELLESFAKKLGSQLIHFVPRDNIVQRAEINRK-VVIAYDPDQAQEYRDLAQAIVIP-DP--MEQDELEQMMDFGILYPAKSMKNRKEIKANTRTIPGIITRGC--AYAGCRGVVGPLKDVVQLVHGPIGCSYAWG-MRYTFSTDMQDSDVVFGGE--RKLKEAIKEAVEIF--NPSITATCPVGLIGDDINNIAKKAEEEY-GVMAFNCEGYKGVSQSAGHHIANNEIMANLVGYPINLMGEYNIG-GDAILEKIGYDIVASFSGNGTADQIKYSHEADLNLVQCHRSINYIAEMFE--EKYGIPWLKVNF-LGTIKALRNMAEYFGDPE--LKERTEKVIA-EYQE-LFE-GKTAFLFV-GGSRAHHK-RIGIETVVAGYEFGHRDDYEMEDG-SIVIDDLNHHEHIKLTEALEPDIFCSGIKDKYTSHKMGIFSKQLHSYDYSGPYAGFKGHLQFAEDIAAGIPP-WKNSL-VINPVKTCQPIGAMYAALGISHGSQGCCSYLTKHFREPSSSFTEGASVFGGRANLETALKNVY-DPEVVAINTTCLSETIGDDIGSIINGF-----DASTPSYVGSHITGFSNMVKAVIKQV-SGDIREIKRILEAMGIDQSDVLDTPGSYDMYPEG-GVTIPELKDTGNSQATIALD-PAFELEKPVGIKATDEFLMQLMKKERGQLVDIIADGKKVAVYG-DPDIVISLTEFVL-SLGMKPILTGTEETVAEMMESDLFQLHQWIDQVDLLLGNSY-GKLVAKQVPLVRV-GFPIIGYKGAILLVEKISGALLDRKDR
>Bacteria-RS_GCF_004362045.1-Firmicutes_F-Halanaerobium_saccharolyticum_C-II-NZ_SNWX01000002.1_25
LRQVAIYGKGGIGKSTTTQNLTSSLAE-M-GKDIMVVGCDPKADSTRMLLGGMDQQTVLDTLR--EE-G--Q--DIEL-DDILKIRCVESGGPEPGV-GCAGRGIITSINMLESLGAYTD-ELDYVFYDVLGDVVCGGFAMPIREGKAQEIYIVASGELMALYAANNICKGIKRYAESGG--VR--LGGIICNSRQVDGEELLKSFAERLGSQLIHFVPRDNIVQRAEINRK-VVIAYDPNQAQEYRALAQAIVIP-DP--MEQDELEQMMDFGILYPAKSMKNRKEIKANTRTIPGIITRGC--AYAGCRGVVGPLKDVVQLVHGPIGCSYAWG-MRYTFSTDMQDSDVVFGGE--RKLKEAIKEAVEIF--NPSITATCPVGLIGDDINSIARQAEAEY-GVMAFNCEGYKGVSQSAGHHIANNEIMANLVGYPINLMGEYNIG-GDAILEKIGYDIVASFSGNGTADQIKYSHEADLNLVQCHRSINYIAEMFE--EKYGIPWLKVNF-LGTIKALRNMAEYFDDPE--LKERTEKVIA-EYKE-LFE-GKTAFLFV-GGSRAHHK-RIGIETVVAGYEFGHRDDYEMEDG-SIVIDDLNHHEHIKLTEALEPDIFCSGIKDKYTSHKMGIFSKQLHSYDYSGPYAGFKGHLQFAEDIAAGIPP-WKNSL-VINPVKTCQPIGAMYAALGVSHGSQGCCSYLTKHFREPSSSFTEGASVFGGRANLETALKNVY-DPQVVAINTTCLSETIGDDIGSIINGF-----DASTPSYVGSHITGFSNMVKAMIKQL-SGDIREIKRILEAMDIDQSDVLDTPGNYDMYPEG-GVTIPELNDTGNSQATIALD-SAFELEKPVGIKATDELLMQLMKKERGQLVDIIADGKKVAVYG-DPDIVISLTEFVL-SLGMRPVLTGTEETVTEMMSDDLFQLHQWIDPVDLLLGNSY-GKLVARQIPLVRV-GFPIIGYKGAILLVEKISGALLDRKDR
>Bacteria-RS_GCF_003053565.1-Firmicutes_F-Halanaerobium_saccharolyticum_B-II-NZ_QAXS01000013.1_47
LRQVAIYGKGGIGKSTTTQNLTSSLAE-M-GKEIMVVGCDPKADSTRMLLGGMDQQTVLDTLR--EE-G--Q--DIEL-DDILKIRCVESGGPEPGV-GCAGRGIITSINMLESLGAYTD-ELDYVFYDVLGDVVCGGFAMPIREGKAQEIYIVASGELMALYAANNICKGIKRYAESGG--VR--LGGIICNSRQVDGEELLESFAKKLGSQLIHFVPRDNIVQRAEINRK-VVIAYDPDQAQEYRNLAKAIVIP-DP--MEQDELEQMMDFGILYPAKSMKNRKEIKANTRTIPGIITRGC--AYAGCRGVVGPLKDVVQLVHGPIGCSYAWG-MRYTFSTDMQDSDVVFGGE--RKLKEAIKEAVEIF--NPSITATCPVGLIGDDINSIARQAEEEY-GVMAFNCEGYKGVSQSAGHHIANNNIMSDLVGYPINLMGEYNIG-GDAILDKIGYDIVASFSGNGTADQIKYSHEADLNLVQCHRSINYIAEMFE--EKYGIPWLKVNF-LGTIKSLRNMAEYFDDPE--LKERTEKVIA-EYKE-LFE-GKTAFLFV-GGSRAHHK-RIGIETVVAGYEFGHRDDYEMEDG-SIVIDDLNHHEHIKLTEALEPDIFCSGIKDKYTSHKMGIFSKQLHSYDYSGPYAGFKGHLQFAEDIAAGIPP-WKNSL-VINPVKTCQPIGAMYAALGISHGSQGCCSYLTKHFREPSSSFTEGASVFGGRANLETALKNVY-DPEVVAINTTCLSETIGDDIGSIINGY-----DASTPSYVGSHISGFSNMVKAMIKQL-SGDIREIKRILEAMDIDQSDVLDTPGNYDMYPEG-GVTIPELNDTGNSQATIALD-PAFELEKPVGIKATDEFLMQLMKKERGQLVDIIADGKKVAIYG-DPDIVISLTEFVL-SLGMRPVLTGTEKIVEEMMEDDLFQLHQWIDPVDLMLGNSY-GKLVAKQIPLVRV-GFPIVGYKGAMLLLEKISGALLDRRDR
>Bacteria-RS_GCF_900114545.1-Firmicutes_F-Halanaerobium_salsuginis-II-NZ_FOTI01000014.1_22
LRQVAIYGKGGIGKSTTTQNLTSSLAE-M-GKEIMVVGCDPKADSTRMLLGGMDQQTVLDTLR--EE-G--Q--DIDL-DDILKIRCVESGGPEPGV-GCAGRGIITSINMLETLGAYTD-ELDYVFYDVLGDVVCGGFAMPIREGKAQEIYIVASGELMALYAANNICKGIKRYAESGG--VR--LGGIICNSRQVDGEELLKSFAEKLGSQLIHFVPRDNIVQRAEINRK-VVIAYDPEQAGEYRALAHAIVIP-EP--MEQDELEQMMDFGILYPAKSMKNRKEIKANTRTIPGIITRGC--AYAGCRGVVGPLKDVVQIVHGPIGCSYAWG-MRYTFSTDMQDSDVVFGGE--RKLKEAIKEAVEIF--NPSITATCPVGLIGDDINSIAKQAEEEY-GVMAFNCEGYKGVSQSAGHHIANNEIMDNLVGYPINLMGEYNIG-GDAILHKIGYDVVASFSGNGTADQIKYSHEADLNLVQCHRSINYIAEMFE--EKYGIPWLKVNF-LGTIESLRNMAEYFADPE--LQERTEKVIA-EYKE-LFT-GKTAFLFV-GGSRAHHK-RIGIETVVAGYEFGHRDDYEMEDG-SVAIDDLNHHEQIKLTEALKPDIYCSGIKDKYTSHKMGIFSKQLHSYDYSGPYAGFKGHLQFAEDIAAGIPP-WKNSL-VINPVKTCQPIGAMYAALGISHGSQGCCSYLTKHFREPSSSFTEGASVFGGRANLETALKNVY-DPEVVAINTTCLSETIGDDVTSIVSGM-----EASTPSYVGSHVVGFANMVKAMVKQL-SGDIREMKRILEAMDIDQSDVLDTPGNYKMYPDG-GVTIPELKDTANSKATIALP-AAFELEKPVGIKATDEFLMQLLKKERGQLVDIIADGKKVAIYG-DPDIVISLTEFTL-SMGMKPVLTGTEAEINKMLKDDLFQLHQWVEPVELLIGNSY-GKLVAKQIPLVRV-GFPIIGYKGAMLLVEKISSALLDRKDR
>Bacteria-RS_GCF_003953885.1-Firmicutes_F-Halocella_sp003953885-II-NZ_CP032760.1_1202
MRQVAIYGKGGIGKSTTTQNTTAALAE-M-GRKIMIVGCDPKADSTRLLLGGMNQTTVLDTLR--EE-G--D--DIDL-KEILKIKCVESGGPEPGV-GCAGRGIITSISMLERLGAYTD-DLDYVFYDVLGDVVCGGFAMPIREGKAQEIYIVASGELMALYAANNICKGIKKYATTGG--SR--LGGIICNSRKVENEELLEEFASELGSQLIHFVPRDNIVQTAEINKK-TVIAYNPKQADEYRTLAKSIVIP-KP--MSQDRLEEMMDFGILYPAKSMKNRKEIMANTRTIPGIISRGC--CFAGCQGVVGPLKDVVHIVHGPIGCCYTWG-MRFSFSTDMQDSDIVFGGE--KKLEQAIDEAMEIF--NPGITATCPVGLIGDDIHAVARRAQEKY-GVMAFSCEGYKGVSQSAGHHIANNELMEHLVGYPINLMGEYNIG-GDAVLGKIGYKIIATFSGNGSAEAIMSAYEADLNLVQCHRSINYIAEMFR--EKYGVPWLKVNF-LGTIKSLRDMAKYFGDEK--LIQRTEAVIA-EYQD-LLE-GKTAFLFV-GGSRAHHK-RIGIDTVVAGYEFGHRDDYEMEDG-TIAIDDLNHHEQVKLTKILKPDIYCSGIKDKYTSHKMGVFSKQLHSYDYSGPYAMFKGHVNFARDVANGIPP-WKESL-VVNPAKTCQPIGAMYAALGISHGSQGCCSYLTKHFREPTSAFTEGSSVFGGRANLTTALKNVY-DPDVVAINTTCLSETIGDDIPSIIGEV-----DASTPSYVGSHITGFSNMVEAMVKHF-SGDIREVKHIVEALGIDQSGVLDSPGEYQMYPAG-GTTVDDLRDSGNSRATLALE-AAFQLERPLGVKATDDFIMQLIKEERGQLVDIMADGKKVAIYG-DPDLVIAMTEFAL-SLGMLPVLTGTKQEIESMLDEDMFKLHQWIEPVDLLIGNSY-GKLIAKAIPLLRL-GFPILGYRGAMRIIEKISNALLNRRDR
>Bacteria-RS_GCF_000379025.1-Firmicutes_F-Orenia_marismortui-II-NZ_KB900617.1_258
MRQVAIYGKGGIGKSTTTQNLTSSLAE-M-GKEVMVVGCDPKADSTRMLLGGMDQKTVLDTLR--EE-G--Q--DIEL-EDIMRIRCVESGGPEPGV-GCAGRGIITSINMLESLGAYTD-DLDYVFYDVLGDVVCGGFAMPIREGKAQEIYIVASGELMAMYAANNICKGIKKYAESGG--VR--LGGIICNSRKVDGEELLEAFAERLGSQLIHFVPRDNIVQRAEINRK-VVIAYDPNQADEYRTLAKAIVIP-TP--MEQEDLEDMMEHGILYPGKSMKNRKEIKANTRTIPGIMTRGC--AYAGCKGVVGPIKDMIHIVHGPIGCSYAWG-TRYSFSTDMQDPDIVFGGE--KKLKQAIKEAVEIF--DPEISATCPVGLIGDDINAVAKEAQKEY-GVLAFSCEGYKGVSQSAGHHIANNKFMSELIGYSVNILGEYNIG-GDAIFEKIGYEIVSTMTGDGSFKDIQAAHGANLNLVMCHRSINYIAEMFE--EKYGIPWLKVNF-IGMVKTLRNMAKYFDDEE--LIQRTEEVIA-EYRK-LCQ-GNTAFLFV-GGSRAHHK-EIGIEPVLAAYEFAHRDDFEMEDG-KIIIDDLNHYETEVLLKALKPAVFGSGIKDKYVAQKMGVFSKQLHSYDYSGPYAGFKGAVNFARDISAGIAP-WKKAL-VVNPAKTCQPIGAMYAALGISHGSQGCCSYLTRHFRDPTSSFTEGASVFGGRSNLNTAMKNVY-DPDVVAINTTCLSETIGDDVGSMVAAM-----DASTPSYVGSHITGYSNMVQAMIKQL-AGDIREIKRISNLMGIDTSGVVDSPGKYEMYPKG-GTTVEEIKATGNAKATIALE-GAFELERPIGVKATDELIMQLVKEERGQLVDIMTDGKKVAIFG-DPDLVIAMTEFVL-SLGMEPIVTGTNQDIDAILEDDLLELHQWIDPVDLILGNTY-GKYIAKEIPLVRF-GFPIVGYRGAMRLIEKISGVLLDRADR
>Bacteria-RS_GCF_001693735.1-Firmicutes_F-Orenia_metallireducens-II-NZ_LWDV01000008.1_483
MRQVAIYGKGGIGKSTTTQNLTSALAE-M-GKELMVVGCDPKADSTRMLLGGMDQKTVLDTLR--EE-G--Q--DIEL-DDIMRIRCVESGGPEPGV-GCAGRGIITSISMLESLGAYTD-ELDYVFYDVLGDVVCGGFAMPIREGKAQEIYIVASGELMAMYAANNICKGIKKYAESGG--VR--LGGIICNSRKVDGEELLEAFAKELGSQLIHFVPRDNIVQRAEINRK-VVIAYDPGQADEYRSLAKAIVIP-TP--MEQEELESMMEHGILYPGKSMKNRKEIMANTRTIPGIMTRGC--AYAGCKGVVGPLKDVVHITHGPIGCSYTWG-TRYAFSTDMQDPDIVFGGE--KKLKQAIKEAVEIF--EPEISATCPVGLIGDDINAVAKEAQEKY-GVLAFSCEGYKGVSQSAGHHIANNNLMEHVIGYPINLLGEYNIG-GDGILDKIGYDIVSIMTGDGTLEEIKTAHTADLNLVQCHRSINYIAEMLE--EKFGIPWLKVNF-IGTIETLRNMAKYFDDEA--LIQRTEEVIE-EYKE-MCD-GNTACLFV-GGSRAHHK-EIGIETVVAGYEFGHRDDYEMKDG-QVIIDDLNHYETEIILNALKPAVFGSGIKDKYVAQKMGIFSKQLHSYDYSGPYAGFKGAVNFARDISAGIAP-WKSGL-VVNPVKTCQPIGAMYAALGISHGSQGCCSFLTRHFRDPTSSFTEGASVFGGRSNLNTSMKNLY-DPDVVAINTTCLSETIGDDVGSMVAAM-----DASTPSYVGSHITGYSNMVQAMMKQL-AGDMREIKRITKLMGIDTSGVVDSPGKYEMYPKG-GTTVEEIKDAGNAKATIAFE-GAFELERPIGVKATDEFIMQLVKEERGQLVDIMTDGKTAAIFG-DPDVVIAMTEFVV-SLGMTPVVTGTAQEINAILEDDLLELHQWIDPVDLLIGNTY-GKYIAKEIPLVRF-GFPIVGYKGAMRLIEKISGALLDRADR
>Bacteria-RS_GCF_003001995.1-Firmicutes_F-Orenia_metallireducens_B-II-NZ_PVNB01000007.1_65
MRQVAIYGKGGIGKSTTTQNLTSSLAE-M-GKEIMVVGCDPKADSTRMLLGGMDQKTVLDTLR--EE-G--Q--DIEL-DDIMKIRCVESGGPEPGV-GCAGRGIITSINMLEGLGAYTD-DLDYVFYDVLGDVVCGGFAMPIREGKAQEIYIVASGELMAMYAANNICKGIKKYAESGG--VR--LGGIICNSRKVDGEELLEAFAKRLGSQLIHFVPRDNVVQRAEINRK-VVIAYEPEQADEYRSLAKAIVIP-DP--MEQEELESMMEHGILYPGKSMKNRKEIMANTRTVPGIMTRGC--AYAGCKGVVGPLKDVVHITHGPIGCSYTWG-TRYSFSTDMQDPDIVFGGE--RKLKQAIKEAVEIF--EPEISATCPVGLIGDDINAVAKEAQAEY-GVLAFSCEGYKGVSQSAGHHIANNNFMENVVGYPINLLGEYNIG-GDGILDKIGYDVVSIMTGDGTLEEIKEAHTADLNLVQCHRSINYIAEMME--EKYGIPWLKINF-IGTIETLRNMAKYFDDEE--LIQRTEEVIE-EYKK-MCE-GNTACLFV-GGSRAHHK-EIGIETVVAGYEFGHRDDYEMEDG-QILIDDLNHYETEVLLDALKPAVFGSGIKDKYVAQKMGIFSKQLHSYDYSGPYAGFKGAVNFARDISAGIAP-WKSGL-VVNPVKTCQPIGAMYAALGISHGSQGCCSFLTRHFRDPTSSFTEGASVFGGRSNLNTSMKNLY-NPDVVAINTTCLSETIGDDVGSMIASM-----DASTPSYVGSHITGYSNMVQAMIKQL-AGDMREIKRITKLMGIDTSGVVDSPGKYEMYPKG-GTTIEEIKDSGNSKATIALA-GAFELERPIGVKATDEFIMQLVKEERGQLVDIMTDGKTVAIFG-DPDVVIAMTEFVV-SLGMTPVVTGTKQQVDAILEDDLLELHQWIESVDLIIGNSY-GKYIAKEIPLVRF-GFPIVGYKGAMRLIEKISGALLDRADR
>Bacteria-GB_GCA_900543345.1-Firmicutes-Sporolactobacillus_sp900543345-II-UQRJ01000161.1_1
MRQIAIYGKGGIGKSTTTQNLAAGLAE-A-GKKIMIVGCDPKADSTRLVLNGLPQKTVLDTLR--EE-G--D--DIVL-DAVLKIKGVESGGPEPGV-GCAGRGIITSINLLERLGAYTD-DLDYVFYDVLGDVVCGGFAMPIREGKAKEIYIVCSGEMMALYAANNICKGISRYARRGG--VR--LGGLICNSRKVEGEELVEAVAKKIGTQMIHFVPRSHDVTKAEINKK-TVIDYSPPQADEYRELARKIIIP-KP--MSTEDLEKMQEYGVYYSEKVYKNREQILANKRAIPGVMTRGC--CYAGCKGVVGPLKDSLVIEHGAVGCGYTWG-VRYCFTTDMQESDIIFGGE--KKLEKAIDEAMEIF--HPKICSTCPIGLIGDDVQAVAERIEQKY-GAIGYSCEGYKGVSQSAGHHIANNGLMTQVIGFSVNILGEYNIG-GDGILKRCGIEVVSVFTGDGTYAQLKNAHLANLNLVHCHRSINYVAQMMK--DKYGTDWLKVNF-IGTCKTLREIAKYFDDPE--LTQRVEAVIA-DYRS-KLA-GKTAAIFS-GGSRSHHE-DLGMKTVVAGYEFAHRDDYEMQNG-NLVVDDFNYYETDKVAKEVKPDIIFSGIKDKYAIQKLGVPDRQIHSYDYSGPYAGFRGALIFARDVTMAVPP-WKKAL-RINPCKTCQPVGAMYCALGVSHGSQGCCSYLSRHFKEPSSSFTEGTSVFGGRSNATTAVKNIY-NPDIIAIHTTCLSETIGDDVGSYILDM-----DCNTPSYVGSHIYGFFNQMKGFMEYL-TGDIVEMKRIAGLLNVDQSGVFDAPGKYELFPEG-GTTVDELRSLGDCQRLIALE-PADMLQQPVGVAFTDKYVMALKNVERGQLLDLMLDKKKVAIFG-DPDVVIGLTSLCL-EMGMIPVITGTSKKVTALFKQDLFELHQWIERVDLLLGSTY-GKQIAKAIPFIRA-GFPVVGYRGAIRMVEKITDALMTRMER
>Bacteria-RS_GCF_900143645.1-Firmicutes_A-Anaerocolumna_xylanovorans-II-NZ_FRFD01000010.1_269
MRQVAIYGKGGIGKSTTTQNLTAGLAD-I-GKKIMIVGCDPKADSTRLVLGGLAQKTVLDTLR--DE-G--D--DIEL-EAVMKIKGVESGGPEPGV-GCAGRGIITSINLLEQLGAYTD-DLDYVFYDVLGDVVCGGFAMPIREGKAQEIYIVCSGEMMALYAANNISKGIAKYGKTGT--VR--LGGLICNSRKVDREDLVQAVAKKLGTQMIHFVPRDNAVQRAEIHKK-TVIDYSPPQAEEYRELARKIVVP-KP--MSIDELEELMEYGIMYSSRVFKNRKSITANTRAIPGIATRGC--CYAGCKGVVGPMKDAVTITHGPIGCAYSWG-TRYSFCTDMRPTDIVFGGE--KKLEEGIDEIMAIF--NPKICSTCPIGLIGDDVQAVAREVEKKY-GAIGFSCEGYKGVSQSSGHHIANNGLMKQVIGYSLNILGEYNIG-GDGILKKIGYEIVSVFTGDGSYETMKNAHLADLNLVMCHRSINYVAQMMK--TKYGIDWLKVNF-IGTCKTLRMIAEYFQDTE--LIAKTEEVIA-QYRS-MLK-GKTAGIFT-GGSRSHHR-DLGIETIIAGYEFAHRDDYEMKKG-YMVVDDYNMFETDELIQTMKPDIFFSGIKDKYSIQKQGVVSRQLHSYDYSGPYAGFNGAVIFGRDVTMSIPP-WKRHI-TINPCKTCEPVGAMFCALGVSHGSQGCCSYLSRHFKEPSSSFTEGASVFGGRSNLTTAVKNIY-DPDIIAIHTTCLSETIGDDVGNYIMDL-----EASTPSYEGSHIQGFSNMMIGIMKYM-TGDDRELKRIAGVMGVDHEGILETPGKYKYFPKGAGTSAADIKALGTAKKLIAME-PAEFLDKPIGVKLTDKYVMALREDERGRLVDLMLDNKTAAIYG-DPDIVYSFTSLCI-EMGMIPVITGTTRQVSALLKEDLFYLHQLIEPVDILIGSSY-GKQIAKAIPIIRM-GFPVVGYAGAIRYVEKITCALMDKVDA
>Bacteria-RS_GCF_004346165.1-Firmicutes_A-Muricomes_intestini-II-NZ_SLZZ01000007.1_80
MRQVAIYGKGGIGKSTTTQNLTAGLAD-M-GKNIMIVGCDPKADSTRLVLGGLAQKTVLDTLR--DE-G--D--DIEL-DAVLKIRGVESGGPEPGV-GCAGRGIITSINLLEQLGAYTD-DLDYVFYDVLGDVVCGGFAMPIREGKAQEIYIVCSGEMMALYAANNISKGIAKYGKTGT--VR--LGGLICNSRKVDREELVEAVAKKLGTQMIHFVPRDNAVQRAEIHKK-TVIDFSPPQADEYRDLAQKIVVP-EP--MAIDELESLMEYGVNYSSRVFKNRKTIAANTRAIPGILTRGC--CYAGCKGVVGPIKDAVTITHGPIGCAYSWG-TRYSFCTDMRPTDIVFGGE--KKLEQGIDEIMEMF--HPKICSTCPIGLIGDDVQAVARRVEKKY-GAVGFSCEGYKGVSQSAGHHIANNGLMRQIIGYSVNILGEYNIG-GDGILKKIGYEVVSVFTGDGSHATIKNAHLADLNLVMCHRSINYVAQMMK--TKYGIDWLKVNF-IGTCKSLRMLAEYFDDPA--LTKRTEEVIA-EYKS-MLK-GKTAGIFV-GGSRSHHR-DFGVETVIAGYEFAHRDDYEMKKG-YIAVDDYNVFETDELIKTMKPDIFFSGIKDKYAIQKAGVVSRQMHSYDYSGPYAGFNGAVMFGHDVAMSIPP-WKRHI-TINPCKTCEPVGAMFCALGVSHGSQGCCSYLSRHFKEPSSSFTEGASVFGGRSNLNTAAKNIY-NPDIIAVHTTCLSETIGDDVGSYISDM-----EASTPSYEGSHIQGFSNMMIGFMKYM-TGDDRELKRMAELMGVDHEGILETPGKYKYFPKGIGTSAKDIQELGSVKKLIALE-PAEYLEKPIGVSLTDKYLMALRDNERGRLVDLMLDNKKAAIYG-DPDIVYGFTSLCI-EMGMIPVITGTVKQIKALFEEDLFYLHQLIEGVDILIGSSY-GKQIAKAIPMVRM-GFPVVGYTGGIRYVEKITNVFMDRQDA
>Bacteria-RS_GCF_001571775.1-Firmicutes_A-Anaerotignum_neopropionicum-II-NZ_LRVM01000004.1_230
MRQVAIYGKGGIGKSTTTQNLTAGLAD-M-GKHIMIVGCDPKADSTRLVLGGLAQKTVLDTLR--DE-G--D--DIEL-DAVLKIKGVESGGPEPGV-GCAGRGIITSINLLEQLGAYTD-DLDYVFYDVLGDVVCGGFAMPIREGKAQEIYIVCSGEMMALYAANNISKGIAKYGKTGT--VR--LGGLICNSRKVDREELVEAVAKKLGTQLIHFVPRDNAVQKAEIHKK-TVIDFSPIQAEEYRILAKKIVVP-TP--MSIDELEALMEYGIMYSSRVFKNRKNITANTRTIPGIVTRGC--CYAGCKGVVGPMKDVVTITHGPIGCAYSWG-TRYSFCTDMRPTDIVFGGE--KKLEDGIDEIMQLF--HPKICSTCPIGLIGDDVQAVARRVEKKY-GAIGFSCEGYKGVSQSAGHHIANNGLMRQVIGYSLNILGEYNIG-GDGILKRIGYEIVSVFTGDGSFETMKNSHLADLNLVMCHRSINYVAQMMK--TKYGIDWLKVNF-IGTCKSLRMIAQYFDDPE--LIARTEEVIA-DYKS-KLK-GKTAGIFV-GGSRAHHR-DFGMETIIAGYEFAHRDDFEMEKG-YVAVDDYNLFETDELIKSMKPDIFFSGIKDKYSIQKAGVVSRQMHSYDYSGPYAGFNGAVNFGRDITMSIPP-WKRHI-TINPCKTCEPVGAMFCALGVSHGSQGCCSYLSRHFKEPSSSFTEGASVFGGRSNLNTSVKNLY-DPDIIAVHTTCLSETIGDDVGNYIMDM-----EASTPSYEGSHIQGFSNMMIGFMNFM-TGDDRELKRIAKLFGADHEGSLETPGAYKYFPKGAGTPAADIKALGSVKKLIALE-PAEYMEKPVGVKLTDQYVMALREAERGRLVDLMLDNKKVAIFG-DPDVVYSFTAFCI-ELGMIPVITGTTRSVKKLFEDDLFYLHQLIESVDLLLGNSY-GKQIAKAMPMVRM-GFPVVGYAGGIRYVEKITEVLMDRQDT
>Bacteria-RS_GCF_003432035.1-Firmicutes_A-Lacrimispora_indicum-II-NZ_QOHO01000025.1_83
MRQVAIYGKGGIGKSTTTQNLTAGLAE-M-GKHIMIVGCDPKADSTRLVLGGLAQKTVLDTLR--DE-G--D--DIEL-EAVLKIKGVESGGPEPGV-GCAGRGIITSINLLEQLGAYTD-DLDYVFYDVLGDVVCGGFAMPIREGKAQEIYIVCSGEMMALYAANNISKGITKYAKTGG--VR--LGGLICNSRKVDKEDLVEAVAAKIGTQMIHFVPRDNAVQRAEIRKR-TVIDFSPPQADEYRTLARKVVIP-NP--MKIDELEELMQYGVMYSSRVFKNRKSITANTRAIPGIITRGC--CYAGCKGVVGPVKDSVVITHGPIGCAYSWG-TRYSFCTDMRASDIVFGGE--KKLEEGIDEIMKLF--HPKICSTCPIGLIGDDVQAVARRVEEKY-GAIGYSCEGYKGVSQSAGHHIANNGLMRYVIGYSVNILGEYNIG-GDGILKKIGYEVVSVFTGDGSYETLKNSHLADLNLVMCHRSINYIAEMMK--TKYGVDWLKVNF-IGTSKSLRMMAKYFNDPE--LTKRTEEVIA-EYKS-KLK-GKTAGIFV-GGSRSHHR-DFGMETTIAGYEFAHRDDYEMKAG-YMVVDDYNMFETDQLIEEYKPDIFFSGIKDKYAIQHGGVVSRQMHSYDYSGPYAGFRGAVNFGRDLTMSLPP-WKRHM-TINPCKTCEPVGAMFCALGASHGSQGCCSYLSRHFKEPSSSFTEGASVFGGRSNINTAVKNIY-KPDIMAIHTTCLSETIGDDVGSYILDM-----EASTPSYEGSHIQGFSNMMIGFMRYM-TGDDRELKRIAGLMGADHDGTLDHPGKNEYFHDNAGTKAKDIEALGDCEKLISME-PSEHLKKPVGVKLTDQYILELQKDERGRLVDLMLDKKKAAIYG-DPDIVYGFTALCL-ELGMSPIITGTEKEIKELMDQDLFYLHQLIERVDLLLGSSY-GKQIAKAIPLVRM-GFPVVGYAGAIRYTEKIVDAMMDRQDR
>Bacteria-RS_GCF_002934545.1-Firmicutes_A-Lacrimispora_xylanolytic_A-II-NZ_PTJA01000002.1_67
MRQVAIYGKGGIGKSTTTQNLTAGLAE-M-GKHIMIVGCDPKADSTRLVLGGLAQKTVLDTLR--DE-G--D--DIEL-EAVLKIKGVESGGPEPGV-GCAGRGIITSINLLEQLGAYTD-DLDYVFYDVLGDVVCGGFAMPIREGKAQEIYIVCSGEMMALYAANNISKGITKYAKTGG--VR--LGGLICNSRKVDKEDLVEAVAAKIGTQMIHFVPRDNAVQRAEIRKR-TVIDFSPPQADEYRTLARKVVIP-NP--MKIDELEELMQYGVMYSSRVFKNRKSITANTRAIPGIITRGC--CYAGCKGVVGPVKDSVVITHGPIGCAYSWG-TRYSFCTDMRASDIVFGGE--KKLEEGIDEIMELF--HPKICSTCPIGLIGDDVQAVARRVEEKY-GAIGYSCEGYKGVSQSAGHHIANNGLMRYVIGYSVNILGEYNIG-GDGILKKIGYEVVSVFTGDGSYETLKNSHLADLNLVMCHRSINYIAEMMK--TKYGVDWLKVNF-IGTSKSLRMMAKYFNDPE--LTKRTEEVIA-EYKS-KLK-GKTAGIFV-GGSRSHHR-DFGMETTIAGYEFAHRDDYEMKEG-YMVVDDYNMFETDQLIEEYKPDIFFSGIKDKYAIQHGGVVSRQMHSYDYSGPYAGFRGAVNFGRDVTMSLPP-WKRHM-TINPCKTCEPVGAMFCALGASHGSQGCCSYLSRHFKEPSSSFTEGASVFGGRSNITTAVKNIY-KPDIMAIHTTCLSETIGDDVGSYIMDM-----EASTPSYEGSHIQGFSNMMIGFMRYM-TGDDRELKKIAGLMGADHEGILDHPGKSEYFHENAGTKAKDIGALGDCEKLISME-PSEYLKKPVGVKLTDQYILELQKDERGRLVDLMLDKKKAAIYG-DPDIVYGFTALCL-ELGMSPIITGTEKEIKELMDQDLFYLHQLIESVDLLLGSSY-GKQIAKAIPLVRM-GFPVVGYAGAIRYTEKIVDAMMDRQDR
>Bacteria-RS_GCF_900155545.1-Firmicutes_A-Lacrimispora_sp900155545-II-NZ_LT732525.1_392
MRQVAIYGKGGIGKSTTTQNLTAGLAE-M-GKHIMIVGCDPKADSTRLVLGGLAQKTVLDTLR--DE-G--D--DIEL-DAVMKIKGVESGGPEPGV-GCAGRGIITSINLLEQLGAYTD-DLDYVFYDVLGDVVCGGFAMPIREGKAQEIYIVCSGEMMALYAANNISKGIAKYAKSGG--VR--LGGLICNSRKVDKEDLVEAVAAKIGTQMIHFVPRDNAVQRAEIRKR-TVIDFSPPQADEYRTLAQKVVIP-NP--MKIDELEELMQYGVMYSSRVFKNRKSITANTRAIPGIVTRGC--CYAGCKGVVGPMKDSVVITHGPIGCAYSWG-TRYSFCTDMRAADIVFGGE--KKLEAGIDEIMKLF--QPKICSTCPIGLIGDDVQAVARRVQEKY-GAIGYSCEGYKGVSQSAGHHIANNGLMRYVIGYSVNILGEYNIG-GDGILKKIGYEVVSVFTGDGSYETVKNSHLADLNLVMCHRSINYIAEMMK--TKYGVDWLKVNF-IGTCKSLRMMAKYFNDPE--LTRRTEEVIA-EYKS-KLK-GKTAGIFV-GGSRSHHR-DFGMETTIAGYEFAHRDDYEMKKG-YMVVDDYNMFETDQLIDEYKPDIFFSGIKDKYAIQHGGVVSRQMHSYDYSGPYAGFRGAVNFGRDVAMSLPP-WKRRM-TINPCKTCEPVGAMFCALGASHGSQGCCSYLSRHFKEPTSSFTEGASVFGGRSNITTAVKNLY-DPDIMAIHTTCLSETIGDDVGSYILDM-----EASTPSYEGSHIQGFSNMMIGFMRYM-TGDDRELKRIAGLMGADHDGTMDHPGKNEYFHDHAGTSASDIEALGDCAKLISME-PSEYLKKPVGVKLTDRYVMELQKDERGRLVDLMLDKKKTAVYG-DPDIVYGFTALCL-ELGMSPIITGTEKEIKALMDQDLFYLHQLIEPVDVLLGSSY-GKQIAKAIPIVRM-GFPVVGYAGAIRYVEKIVDAMMDRQDR
>Bacteria-RS_GCF_000526575.1-Firmicutes_A-Lacrimispora_sp000526575-II-NZ_JAGI01000003.1_533
MRQVAIYGKGGIGKSTTTQNLTAGLAE-M-GKHIMIVGCDPKADSTRLVLGGLAQKTVLDTLR--DE-G--D--DIEL-EAVMKIKGVESGGPEPGV-GCAGRGIITSINLLEQLGAYTD-DLDYVFYDVLGDVVCGGFAMPIREGKAQEIYIVCSGEMMALYAANNISKGITKYAKTGG--VR--LGGLICNSRKVDKEDLVEAVAAKIGTQMIHFVPRDNAVQRAEIRKR-TVIDYSPAQADEYRNLAKKVVIP-NP--MKIDELEELMQYGVMYSSRVFKNRKSIAANTRAIPGIITRGC--CYAGCKGVVGPMKDSVVITHGPIGCAYSWS-TRYSFCTDMRPSDIVFGGE--KKLEEGIDEIMKLF--NPKICSTCPIGLIGDDVQAVARRVEEKY-GAIGYSCEGYKGVSQSAGHHIANNGLMRYVIGYSVNLLGEYNIG-GDGILKKIGYEVVSVFTGDGSYETIKNSHLADLNLVMCHRSINYIAEMMK--TKYGVDWIKVNF-IGTCKSLRMIATYFNDPE--LTQRTEEVIA-EYKS-KLK-GKTAGIFV-GGSRSHHR-DFGMETTIAGYEFAHRDDYEMKKG-YVVVDDYNMFETDQLIEEFKPDIFFSGIKDKYAIQHGGVVSRQMHSYDYSGPYAGFRGAVIFGRDVSMSLPP-WKRHM-TINPCKTCEPVGAMFCALGASHGSQGCCSYLSRHFKEPSSSFTEGASVFGGRSNITTAVKNIY-NPDIMAIHTTCLSETIGDDVGSYIFDV-----EASTPSYEGSHIQGYANMMIGFMKYM-TGDDRELKRIAGLMGADHDGILDHPGKNEYFHSNAGTSGADIAALGDCEKLISME-PSEHLKKPVGVKLTDQYILELQKDERGRLVDLMLDKKKAAIYG-DPDIVYAFTSLCL-ELGMSPIITGTEKEIKALMDQDLFYLHQLIETVDLLLGSSY-GKQIAKAIPMVRM-GFPVVGYAGGIRYVEKIVDTLMDRLDR
>Bacteria-RS_GCF_003833015.1-Firmicutes_A-Lacrimispora_sp003833015-II-NZ_RJLQ01000001.1_5
MRQVAIYGKGGIGKSTTTQNLTAGLAE-M-GKHIMIVGCDPKADSTRLILGGLAQKTVLDTLR--DE-G--D--DIEL-SAVLKIKGVESGGPEPGV-GCAGRGIITSINLLEQLGAYTD-DLDYVFYDVLGDVVCGGFAMPIREGKAREIYIVCSGEMMALYAANNISKGISKYAKTGG--VR--LGGLICNSRKVEKEDLVEAVAAKIGTQMIHFVPRDNAVQQAEIRKR-TVIDYAPPQAEEYRMLARKVVIP-NP--MKIDELEELMQYGVMYSARVFKNRKNITANTRAIPGIATRGC--CYAGCKGVVGPIKDAAIITHGPIGCAYSWA-TRYSFCTDMKASDIVFGGE--KKLEQGIDEIMELF--HPKICSTCPIGLIGDDVQAVAKRVEEKY-QAIGYSCEGYKGVSQSSGHHIANNGLMRHMIGYSVNILGEYNIG-GDGVLKKIGYEVVSVFTGDGSYETIKNSHLADLNLVMCHRSINYIAEMMK--TKYGVDWLKVNF-IGTCKTLRMMAKYFKDPE--LIRRTEEVIA-EYKS-KLK-GKTAGIFV-GGSRAHHN-DFGMETTIAGYEFAHRDDYEMKKG-HMVVDDYNMFETDQLIETYKPDVFFSGIKDKYAIQHGGVVSRQMHSYDYSGPYAGFLGAVNFGRDVTMSLPP-WKRHI-TINPCKTCEPVGAMFCALGASHGSQGCCSYLSRHFKEPSSSFTEGASVFGGRSNITTAVKNIY-KPDIMAIHTTCLSETIGDDVGSYIYDL-----EASTPSYEGSHIQGFSNMMIGFMRYM-TGDDRELKRIASLMGADHDGTMDHPGKNEYFHDHAGTSGAEIEAMGDCEILISME-PSEYMKKPVGVKLTDRYVVELQKEERGRLVDLMLDKKKVAIYG-DPDIVYSFTALCL-ELGMSPIITGTEKEIKALMDEDLFYLHQRIEPVDLLLGSSY-GKQIAKAIPLVRM-GFPVVGYAGGIRYVEKIVDTMMDRLDR
>Bacteria-GB_GCA_002389905.1-Firmicutes_A-Lacrimispora_sp002389905-II-DGRE01000019.1_14
MRQVAIYGKGGIGKSTTTQNLTAGLAE-M-GKHIMIVGCDPKADSTRLVLGGLAQKTVLDTLR--DE-G--D--DIEL-EAVMKIKGVESGGPEPGV-GCAGRGIITSINLLEQLGAYTD-DLDYVFYDVLGDVVCGGFAMPIREGKAREIYIVCSGEMMALYAANNISKGISKYAKSGG--VR--LGGLICNSRKVDREDLVQAVAAKIGTQMIHFVPRDNAVQRAEIRKR-TVIDFSPTQADEYRQLARKVVIP-NP--MKIEELEELMEYGVMYSARVFKNRKSIGANTRAIPGIVTRGC--CYAGCKGVVGPMKDSVVITHGPIGCAYSWG-TRYSFCTDMKAPDIVFGGE--KKLEAGIDEIMELF--SPKICSTCPIGLIGDDVQAVARRVEEKY-GAVGYSCEGYKGVSQSAGHHIANNGLMRYVIGYSINILGEYNIG-GDGILKKIGYEIVSIFTGDGSYETIKNAHLADLNIVMCHRSINYIAEMMK--TKYGIDWLKVNF-IGTCKSLRMMAEYFNDPE--LTKRTEEVIA-EYKS-KLK-GKTAGIFV-GGSRSHHR-DFGIETTIAGYEFAHRDDYEMKKG-HMVVDDYNMFETDRLIEAYKPDIFFSGIKDKYAIQHGGVVSRQMHSYDYSGPYAGFRGAVIFGRDVTMSLPP-WKRHI-TINPCKTCEPVGAMFCALGVSHGSQGCCSYLSRHFKEPSSSFTEGASVFGGRSNINTAVKNLY-DPDIIAIHTTCLSETIGDDVGSYIMDM-----EASTPSYEGSHIQGFSNMVIGFMRYL-SGDDRELKRIASLMGADHDGTLDHPRKNEYFHAKAGTSLADMEALGDCIKLISME-PSDYMKRPVGVALTDNYVTELQKDERGRLVDLMLDKKKAAIYG-DPDVVYAFTALCL-ELSMCPIITGTVKEIKALMNQDLFYLHQLIEGVDLLLGSSY-GKQIAKAIPLVRM-GFPVVGYAGGIRYVEKIVDAMMDRQDR
>Bacteria-RS_GCF_900186535.1-Firmicutes_A-Anaerotruncus_massiliensis_A-II-NZ_FYDE01000004.1_709
MRQVAIYGKGGIGKSTTTQNLNAGLAE-M-GKNILIVGCDPKADSTRLILGGLAQQTVLDTLR--EE-G--E--DIDL-DYVLKIRCVESGGPEPGV-GCAGRGIITSIGLLERLGAYTE-DLDYVFYDVLGDVVCGGFAMPIREGKAREIYIVCSGEMMALYAANNIAKGIQKYASTGG--VR--LGGLICNSRKVDGEDLVSAVAKELGTQMIHFVPRDNAVQKAEINRK-TVIEYSPPQADEYRELARKIIIP-KP--MSQERLEALMEHGMLYSARIYKNRKEITANTRTIPGIITRGC--CYAGCKGVVGPLKDCCVITHGPIGCGYSWG-TRYCLSTDMQESDIVFGGE--KKLKKAIQEAVEIF--HPKICSTCPIGLIGDDVQSVARQTEAEY-GCIGFSCEGYKGVSQSAGHHIANNGLMQHIIGYSLNILGEYNIG-GDGILKRVGYEVVSVFTGDGSYETMKNAHLANLNLVMCHRSINYVAEMMH--TKYGIDWLKVNF-IGTIQSLRDIAKYFNDPE--LTERTEEVIR-DYKN-KLK-GKTAGIFV-GGSRSHHE-DLGVETVIAGYEFAHRDDYEMKSG-HMVVDDYNHFETEMLIKLMKPDIFFSGIKDKYVIQKGGTPSRQMHSYDYAGPYAGFKGAVNFAKDITMAMPP-WKSAL-RINPCKTCQPVGAMYAALGVSHGSQGCVSYLTRHFKEPTSSFTEGASVFGGGSNIKTAVKNLY-DPDIIAVHTTCLSETIGDDLNSYIQEM-----STNTPSYVGSHINGFFNMMCGFINYL-AGDMRELKRIAGLMQVDTSGVMDAPGRFEMYHKG-GTTIDEIRGLGDCGKVLALE-PAELLEKPIGIEATDQFVQALSKEQRGQLVDILLDQKSVAIFG-DPDTVIGLTALCL-EMGMVPVITGTSKLAGALCEKDLFELHQWIDPVDLLLGTSY-GKQIAKAIPFVRA-GFPVVGYGGAMLLVEKILNTLMDRQDR
>Bacteria-GB_GCA_002307055.1-Firmicutes_A-Sporobacter_sp002307055-II-DBTM01000036.1_119
MRQVAIYGKGGIGKSTTTQNLNAGLGE-M-GKKIMIVGCDPKADSTRLILGGLAQQTVLDTLR--EE-G--D--DIDL-DLVLKIRCVESGGPEPGV-GCAGRGIITSINLLERLGAYEE-DLDYVFYDVLGDVVCGGFAMPIREGKAREIYIVCSGEMMAMYAANNISKGICKFANTGG--VR--LGGLICNSRKVDGEELVEAFAKELGTQMIHFVPRDNMVQRAEINRK-TVIEYDPNQADEYRTLARKIVIP-KP--LRQERLEALMEHGMMYSSRVYKNRKDITANTRAVPGILTRGC--CYAGCKGVVGPMKDCLVITHGPIGCGYTWG-TRYCFSTDMQESDIVFGGE--KKLEKAISEAMEIF--SPAICSTCPIGLIGDDVHAVAKRTEEKY-GCIGFSCEGYKGVSQSAGHHIANNGLMKQIIGYAINILGEYNIG-GDGILKRIGYEIVTVFTGNGSYETMKNAHLADLNLVMCHRSINYVAEMMK--AKYGLDWLKVNF-IGTVQSLRDIAKYFNDPA--LIERTEEVIK-DYKS-KLK-GKKAGVFA-GGSRAHHR-DFGVETIIAGYEFAHRDDYEMKDG-YIVVDDFNHAETEMLIKLMKPDIFLSGIKDKYIIQKGGTPSRQMHSYDYSGPYAGFKGAVIFSRDITMAIPP-WKSAL-RINPCKTCQPVGAMYAALGVSHGSQGCASFLSRHFKEPSSSFTEGASVFGGGSNVKTAVKNIY-DPDIIAIHTTCLSETIGDDLNSYIQDM-----DTNTPSYAGSHINGFFNMMCGFINYL-AGDMRELSRLAKLMQVDTSGVMDAPGRFDMYPSG-GTTIPEIIGLGDCEQVLALE-PAELLKKPIGVEATDRFIMELSKEQRGQLIDILLDEKTVAIYG-DPDIVTGLTALCL-EMGMVPVITGTTKEVNALLERDLFELHQLIEPVDLLLGTSY-GKAIAKAIPLIRA-GFPIVGYSGMIRMVERITNAIMDRQDA
>Bacteria-RS_GCF_900130065.1-Firmicutes_A-Sporobacter_termitidis-II-NZ_FQXV01000005.1_191
MRQVAIYGKGGIGKSTTTQNLNAGLGE-M-GKKIMIVGCDPKADSTRLILGGLAQQTVLDTLR--EE-G--D--DIEL-DLVLKIKCVESGGPEPGV-GCAGRGIITSINLLERLGAYED-DLDYVFYDVLGDVVCGGFAMPIREGKAREIYIVCSGEMMAMYAANNISKGITKFANTGG--VR--LGGLICNSRKVDGEELVEAFAKELGTQMIHFVPRDNMVQRAEINKK-TVIEYDPNQANEYRALANKIVVP-KP--LKQERLEQLMEHGILYSSRVYKNRKDITANTRTVPGIITRGC--CYAGCKGVVGPMKDCLVITHGPIGCGYTWG-TRYCFSTDMQEPDIVFGGE--KKLEKAISEAMEIF--KPEICSTCPIGLIGDDVHAVARRTEEKY-GCIGFSCEGYKGVSQSAGHHIANNGLMKYIIGHSINILGEYNIG-GDGVLKRIGYEIVTIFTGDGSYETMKNAHLADLNLVMCHRSINYVAEMMK--TKYGTDWLKVNF-VGTIQSLRDMAKYFNDPE--LTERTEEVIQ-DYKS-KLK-GKKAGVFA-GGSRSHHR-DFGVETIIAGYEFAHRDDYEMKDG-YVVIDDFNHAETEMLIKLMKPDIFLSGIKDKYIIQKGGTPSRQMHSYDYSGPYAGFKGAVNFARDVAMAIPP-WKTAL-RINPCKTCQPVGAMYAALGVSHGSQGCASFLSRHFKEPTSSFTEGASVFGGGSNVKTAVKNIY-DPDIIAIHTTCLSETIGDDLNSYIMDM-----DTNTPSYVGSHINGFFNMMCGFINYL-TGDMRELKRLATLMNVDTSGVMDAPGRFEMYPDG-GTTVPEIAGLGDCGEILALE-PAELMKKPIGVEATDRYIMELSREQRGQLIDILLDRKTVAIYG-DPDTVVGLTALCL-EMGMLPVITGTTREVRALLERDLFELHQLIEPVDLLLGGSY-GKAIAKAIPLVRA-GFPVVGYTGMIRMVEHITNTLMDRQDA
>Bacteria-RS_GCF_000350485.1-Firmicutes_A-Ruminiclostridium_termitidis-II-NZ_AORV01000038.1_18
MRQVAIYGKGGIGKSTTTQNLTAGLGE-M-GKKIMIVGCDPKADSTRLVLGGLAQKTVLDTLR--EE-G--E--DIEL-DTVLKIKGVESGGPEPGV-GCAGRGIITSIGLLERLGAYEA-DLDYVFYDVLGDVVCGGFAMPIREGKAQEIYIVCSGEMMALYAANNIAKGISKYANTGG--VR--LGGLICNSRKVDGEDLVSAVAKEIGTQMIHFVPRDNAVQKAEINKK-TVIDFSPPQADEYRTLARKIVVP-RP--MSIDRLEALMEHGILYSAKVYKNRKEITANTRALPGVMTRGC--CYAGCKGVVGPLKDVCVITHGPVGCGYSWA-TRYCFSTDMQEADIVFGGE--KKLEKAIDEAMELF--DPKICSTCPIGLIGDDVQAVARRAEAKY-GAIGFSCEGYKGVSQSGGHHIANNGLMRYVIGFSVNILGEYNIG-GDGILKRCGIEVINMFTGDASYESLKSAHLAHLNLVMCHRSINYIAEMMK--TKYGMDWLKVNF-IGTCKSLREIAKYFNNPE--LTARVEEVIA-DYKS-RLT-GKTAGIFS-GGSRSHHE-DLGIKTVIAGYEFAHRDDYEMKAG-DVVVDDYNHFETDELIKRMKPDIFLSGIKDKYSIQKAGVSSRQIHSYDYSGPYSGFRGSVNFGRDITMALPP-WKSAL-RINPCKTCQPVGAMYAALGVSHGSQGCCSYLSRHFKEPSSSFTEGASVFGGRSNINTSVKNIY-NPDIIAIHSTCLSETIGDDLGSYIMDM-----DTNTPSYVGSHINGYFNMMMGFMNYL-TGDIREMKRIARLMNVDQSGVLDAPGKYEYYPEG-GTTIEEIRGLGDSKGLIALE-PAELLKKPVGVSYTDAYVSALQKAERGQLVDLMLDQVKVAIFG-DPDVVIGLTSLAL-EIGMIPVITGTTRKIEALFAKDLFELHQWIEPVDLMIGSTY-GKQIARAIPFVRA-GFPVVGYNGGIRLVEKITSALMDRFDR
>Bacteria-RS_GCF_001695555.1-Firmicutes_A-Caprobacter_fermentans-II-NZ_MBSV01000105.1_13
MRQVAIYGKGGIGKSTTTQNLNAGLAE-M-GKHIMIVGCDPKADSTRLILGGLAQQTVLDTLR--EE-G--E--DIDL-GYVMKIKCVESGGPEPGV-GCAGRGIITSINLLERLGAYTA-DLDYVFYDVLGDVVCGGFAMPIREGKAREIYIVASGEMMALYAANNISKGIQKYASTGG--VR--LGGIICNSRKVDGEELVEAFAKELGTQMIHFVPRDNMVQRAEINKK-TVIEYAPDQAAVYRELARKIVIP-KP--LKQERLEQLMDHGMMYGARVYKNRKEIAANSRSVPGIMTRGC--CYAGCKGVVGPLKDVAIITHGPIGCGYIWG-TRYCLSTDLQEPDIVFGGE--KKLKQAIREAVGIF--HPKICSTCPVGLIGDDIQAVADWAQQEF-SCLAFSCEGYKGVSQSAGHHIANNGLMKYIVGFSVNILGEYNIG-GDEILKRIGYDIVATFTGNGSYETMKNAHTASLNLVQCHRSINYIAEMMK--DKYNIDWIKINF-IGICKSLRDMAKYFGDPD--LTARTEAVIA-DYRE-KLK-GKTAGIFV-GGSRSHHA-DFGVHTVIAGYEFAHRDDYEMNDG-NMVIDDFNHFETLELLRLFKPDFFFSGIKDKYILQKAGVVSRQMHSYDYSGPYAGFRGAVNFARDISMGLPP-WKTAL-RINPCKVCQPVGAMYCALGVSHGSQGCCSYLSRHFKEPSSSFTEGACVFGGNSNLKTAVKNIY-DPDIIAVHTTCLSETIGDDVKSYLQEM-----EANTPSYVGSHVTGFSNMMSGFISYL-AGDMRELKRIAGLMRADTSGVMDSPGSYEMYPRG-GTKIEEIAALGDCDRVFALQ-PAADLERPMGIGATDSFVMALSREERGQAIDLMMDGKSAAIYG-DPDTVLGLTSLTL-EMGMIPVITGTVTKANALFTQDLFELHQWIDPVDLLIGGSH-GKYIARAIPIVRA-GFPIVGYRGVMRLVEKIANAMMDRRDR
>Bacteria-GB_GCA_900546895.1-Firmicutes_A-Caproiciproducens_sp900546895-II-UREO01000034.1_13
MRQVAIYGKGGIGKSTTTQNLNAGLGE-M-GKHIMIVGCDPKADSTRLILGGLAQQTVLDTLR--EE-G--E--DIDL-DFVLKIKCVESGGPEPGV-GCAGRGIITSIGLLERLGAYTE-DLDYVFYDVLGDVVCGGFAMPIREGKAQEIYIVASGEMMALYAANNLTKAIKKYAGTGG--VR--LGGIICNSRKVDGEDLVESFAKELGSQMIYFVPRDNMVQRAEIHKK-TVIEFDPNQADEYRNLAKKIVIP-KP--LSQERLETLMDHGIMYSARVYKNRKEIMANSRSVPGIMTRGC--CYAGCKGVVSPLKDVAIITHGPIGCGYTWG-TRYCFSTDMQESDIVFGGE--KKLKQAIKEVVELF--SPKICSTCPVGLIGDDIHAIASWAEKEY-GCLAFSCEGYKGVSQSAGHHIANNGLMKSIIGFSVNILGEYNIG-GDGILKRIGYDIISVFTGDGSYEDIKNAHTANLNLVQCHRSINYIAEMMK--TKYGIDWMKVNF-IGTIQSLRDMAEYFGDQD--LIARTEAVIA-DYKG-KLK-GKTAAIFV-GGSRAHHA-DFGVKTIIAGYEFAHRDDFEMSNN-SIVVDDFNHYETEELLHLLKPDFFFSGIKDKYILQKSGVVSRQMHSYDYSGPYSGFRGAVNFARDITMSLPP-WKTGL-KINPCKTCQPVGAIYCALGVSHGSQGCVSFLTRHFKEPTSSFTEGACVFGGGSNIKTAVKNIY-DPDIIAVHTTCLSETIGDDLNAYIQEM-----DTNTPSYVGSHIYGFYNMMSGFIKYL-AGDMREMKRIAQLMKVDTSGVMDSPGTYEMYPRG-GTKIEDIIALGDCNMVFGLQ-PAKDLEHPIGIGATDEYVLALSHEERGQVIDLMLDRKSVAVYG-DPDTVLGITSLVL-EMGMVPVITGTTGLAKELFAKDLFELHQWIDPVDLLIGGTH-GKYIARAIPLVRA-GFPIVGYKGAMRLIELIANALMDRRDR
>Bacteria-GB_GCA_002423435.1-Firmicutes_A-UBA6114_sp002423435-II-DIWE01000032.1_42
MRQVAIYGKGGIGKSTTTQNLTAGLGE-K-GKHIMIVGCDPKADSTRLILGGLAQQTVLDTLR--EE-G--E--DIDL-EYVLKIRCVESGGPEPGV-GCAGRGIITSIGLLERLGAYTD-DLDYVFYDVLGDVVCGGFAMPIREGKAREIYIVASGEMMALYAANNISKGIQKYANTGG--VR--LGGIICNSRKVDGEELVSAFAKELGSQMIHFVPRDNMVQRAEINKK-TVIDFDPSQADEYRTLAGKIVIP-KP--LKQDRLEELMEHGIMYSARVYKNRKEISANTRSVPGIMTRGC--CYAGCKGVVGPLKDVAVITHGPIGCGYSWG-TRYCFSTDMQEPDIVFGGE--KKLKQAISEVCAIF--HPKICSTCPVGLIGDDIHAVAAWAEKEF-GCIAYSCEGYKGVSQSGGHHIANNGLMRHVIGYSVNILGEYNIG-GDGILKRIGYDIVSVFTGDGSYEELRNAHTASLNLVQCHRSINYIAEMMK--TKFNIDWLKVNF-IGTIRSLRDMAQYFGDRE--LSDRTEEVIA-DYKS-KLK-GKTAAVFV-GGSRSHHA-DFGVETVIAGYEFAHRDDYEMKNG-AIVVDDFNHYETEELLRIVKPDIFFSGIKDRYILQKAGTVSRQMHSYDYSGPYAGFRGAVNFAKDITMALPP-WKSGI-IINPCKTCQPVGAIYAALGVSHGSQGCVSFLTRHFKEPTSSFTEGASVFGGGSNLKTAVKNIY-DPDIIAVHTTCLSETIGDDLNAYIQDM-----DTNTPSYVGSHISGFSNMMCGFIKYL-SGDIREVKRLAELMGVDTSGVMDAPGKYEMYPRG-GTTIPEIVSLGDCDRAFGLQ-PAKDLERPIGVAATDEFISALSHEERGQLVDIMLDKKSVAIYG-DPDTVLGLTSLVL-EMGMIPVLTGTVRMSESLFLADLFLLHQWIDPVDLMIGGTH-GKQIARAIPLIRA-GFPIVGYRGAMRLIEMISNALMDQQDR
>Bacteria-RS_GCF_002051585.1-Firmicutes_A-Ruminiclostridium_hungatei-II-NZ_MZGX01000024.1_42
MRQVAIYGKGGIGKSTTTQNLTAGLGA-M-GKKIMIVGCDPKADSTRLILGGLAQQTVLDTLR--EE-G--E--DIDL-DLVLKIKCVESGGPEPGV-GCAGRGIITSIGLLERLGAYTD-DLDYVFYDVLGDVVCGGFAMPIREGKAQEIYIVASGEMMALYAANNISKGIQKYAKTGG--VR--LGGIICNSRKVDGEALVEAFAKELGSQMIHFVPRDNMVQRAEINKK-TVIDFEPAQADEYRSLAKKIVIP-KP--LKQERLEELMEHGLMYSAKIYKNRKEIAANTRTVPGIITRGC--CYAGCKGVVGPLKDVLVLTHGPIGCGYSWG-TRYCFSTDLQEPDIVFGGE--KKLRQAIDEAMKIF--NPKICSTCPVGLIGDDIHAVAAEAEKEY-GCMAFSCEGYKGVSQSGGHHIANNTVMRRIIGFRINILGEYNIG-GDGILKRIGYEVVAVFTGDGSYDALSKSHTAQLNLVQCHRSINYIAEMMK--TKYGIDWIKVNF-VGIIRSLRDMAMYFGDPE--LSARTEEVIA-DYFS-KLK-GKTAALFV-GGSRAHHA-DFGVKTVLAGYEFAHRDDYEMENG-SIVVDDLNQFETDEFIKLLKPDIFFSGVKDKYQIQKAGVVSKQLHSYDYSGPYAGFTGAINFARDVTMGIAP-WKSAL-RVNPCKTCQPVGALYAALGVSHGSQGCVSYLSRHFKEPTSSFTEGASVFGGGSNIRTGVKNIY-NPDIIAVHTTCLSETIGDDLNAFIQDI-----DTNTPSYVGSHVNGFYNMMCGFITYL-AGDIREMKKIAGLLKVDQSGVMDAPGDYSMYPKG-GTTIPEIVGLGDCSGVLALE-PANVLERPIGIEATDRFVMALAAEERGQLVDLMLDNKSVAIFG-DPDTVLGLTRMAL-ELGMIPVLTGTVKLSQALFAQDLFELHQWIDKVDLLLGSSY-GKQIAKAIPFVRA-GFPVVGYKGAMRLVEMIANALMDRQDR
>Bacteria-RS_GCF_000526495.1-Firmicutes_A-Ruminiclostridium_josui-II-NZ_JAGE01000001.1_356
MRQVAIYGKGGIGKSTTTQNLTAGLGE-M-GKKIMIVGCDPKADSTRLILGGLAQQTVLDTLR--EE-G--E--DIDL-DLVMKISCVESGGPEPGV-GCAGRGIITSIGLLERLGAYED-NLDYVFYDVLGDVVCGGFAMPIREGKAQEIYIVASGEMMALYAANNISKGIQKYAKTGG--VR--LGGIICNSRKVDGEELVEAFAKELGSQMIHFVPRDNMVQRAEIHKK-TVIDFDANQADEYRSLAKKIVIP-KP--LKQERLEELMEHGIMYSAKVYKNRKEIAANSRTIPGIITRGC--CYAGCKGVVGPLKDVLVLTHGPIGCGYSWG-TRYCFSTDLQEPDIVFGGE--KKLRQAIKEAIDIF--KPKICSTCPVGLIGDDIHAVAAETEKLY-GCMAFSCEGYKGVSQSGGHHIANNTLMKKIIGYSVNILGEYNIG-GDGILKRIGYNVISVFTGDGSFEAIQNSHMANLNLVQCHRSINYIAEMMK--TKYGVDWIKVNF-VGTIQSLRDMATYFGDKE--LAERTEEVID-DYYS-KLK-GKTAALFV-GGSRSHHS-DFGVSTVLAGYEFAHRDDYEMENG-SIVVDDLNQFETDEFLKLLKPDIFFSGIKDKYSLQKSGVLSRQLHSYDYSGPYSGFRGSINFARDITMGLPP-WKSSL-RINPCKTCQPVGAMYAALGVSHGSQGCASYLSRHFKEPTSSFTEGASVFGGGSNLRTGVKNIY-NPDIIAIHTTCLSETIGDDLTAFIQDM-----DTNTPSYVGSHINGFYNMMSGFINYM-AGDIRELKRILKLMKVDQSGIMDAPGNYSMYPKG-GTTIPEIVGLGDCEKVLALE-PANILERPIGIEATDKFVMELSQEERGQLVDIILDDKKVAIFG-DPDTVLGLTRLVL-EMGMIPVLTGTVKLANNLFEQDLFELHQWIEKVDLLLGTSY-GKQIAKAIPFVRA-GFPILGYKGALRMVELIAGALMDKQDR
>Bacteria-RS_GCF_000175795.2-Firmicutes_A-Ruminiclostridium_papyrosolvens-II-NZ_ACXX02000015.1_82
MRQVAIYGKGGIGKSTTTQNLTAGLGE-M-GKKIMIVGCDPKADSTRLILGGLAQQTVLDTLR--EE-G--E--DIDL-DLVMKINCVESGGPEPGV-GCAGRGIITSIGLLERLGAYED-DLDYVFYDVLGDVVCGGFAMPIREGKAQEIYIVASGEMMALYAANNISKGIQKYAKTGG--VR--LGGIICNSRKVDGEDLVEAFAKELGSQMIHFVPRDNMVQRAEIHKK-TVIDFDANQADEYRSLAKKIVIP-KP--LKQERLEELMEHGIMYSAKVYKNRKEIAANSRTVPGIITRGC--CYAGCKGVVGPLKDVLVLTHGPIGCGYSWG-TRYCFSTDLQEPDIVFGGE--KKLRQAIKEAVEIF--KPKICSTCPVGLIGDDIHAVATETEQLY-GCMAFSCEGYKGVSQSGGHHIANNTIMKKIIGYSVNLLGEYNIG-GDGIMKRIGYDVISVFTGDGSFEAIKNSHMANLNLVQCHRSINYIAEMMK--TKYGVDWIKVNF-IGTIQSLRDMAAYFGDKE--LAERTEEVID-DYYS-KLK-GKTAALYV-GGSRSHHS-DFGVSTVLAGYEFAHRDDYEMENG-SIIVDDLNQFETDEFLKLLKPDIFFSGIKDKYSLQKSGVLARQLHSYDYSGPYSGFRGSVNFARDITMGLPP-WKSSL-KINPCKTCQPVGAMYAALGVSHGSQGCASYLSRHFKEPTSSFTEGASVFGGGSNLKTGVKNIY-NPDIIAVHTTCLSETIGDDLNAFIQDI-----DTNTPSYVGSHVNGFYNMMSGFITYM-AGDIRELKRILNLMKVDQSGVMDAPGMYAMYPKG-GTTIPEIMGLGDCDKVLALE-PANVLERPIGIDATDKFVMELSQEERGQLVDIILDEKTVAIFG-DPDTVLGLTRLAL-EMGMIPVLTGTVKLANKLFDQDLFELHQWIEKVDLLLGTSY-GKQIAKAIPFVRA-GFPVVGYKGAIRLVEMIAGALMDRQDR
>Bacteria-RS_GCF_000421965.1-Firmicutes_A-Ruminiclostridium_papyrosolvens_A-II-NZ_ATAY01000031.1_26
MRQVAIYGKGGIGKSTTTQNLTAGLGE-M-GKKIMIVGCDPKADSTRLILGGLAQQTVLDTLR--EE-G--E--DIDL-DLVMKINCVESGGPEPGV-GCAGRGIITSIGLLERLGAYED-DLDYVFYDVLGDVVCGGFAMPIREGKAQEIYIVASGEMMALYAANNISKGIQKYAKTGG--VR--LGGIICNSRKVDGEELVEAFAKELGSQMIHFVPRDNMVQRAEIHKK-TVIDFDANQADEYRSLAQKIVIP-KP--LKQERLEELMEHGIMYSAKVYKNRKEIAANSRTVPGIITRGC--CYAGCKGVVGPLKDVLVLTHGPIGCGYSWG-TRYCFSTDLQEPDIVFGGE--KKLRQAIKEAVEIF--QPKICSTCPVGLIGDDIHAVAAETEKLY-GCMAFSCEGYKGVSQSGGHHIANNTLMKKIIGYSVNLLGEYNIG-GDGIMKRIGYDVISVFTGDGSFEAIQNSHMANLNLVQCHRSINYIAEMMK--TKYGVDWIKVNF-IGTIQSLRDMAAYFGDKE--LAERTEEVID-DYYS-KLK-GKTAALYV-GGSRSHHA-DFGVSTVLAGYEFAHRDDYEMENG-SIVVDDLNQFETDEFLKLLKPDIFFSGIKDKYSLQKSGVLARQLHSYDYSGPYAGFRGSVNFARDITMGLPP-WKSSL-RINPCKTCQPVGAMYAALGVSHGSQGCASYLSRHFKEPTSSFTEGASVFGGGSNLRTGVKNIY-SPDIIAVHTTCLSETIGDDLTAFIQDI-----DTNTPSYVGSHINGFYNMMSGFINYM-AGDIRELKRILKLMKVDQSGVMDAPGNYAMYPKG-GTTIPEIIGLGDCEKVLALE-PANVLERPIGIEATDKFVMELSQEERGQLVDIILDDKTVAIFG-DPDTVLGLTRLVL-EMGMIPVLTGTVKLANNLFNQDLFELHQWIEKVDLLLGTSY-GKQIAKAIPFVRA-GFPVLGYKGAIRLVEMIAGALMDRQDR
>Bacteria-RS_GCF_000244875.1-Firmicutes_A-Ruminiclostridium_sp000244875-II-NC_016791.1_2540
MRQVAIYGKGGIGKSTTTQNLTAGLGE-M-GKKIMIVGCDPKADSTRLILGGLAQQTVLDTLR--EE-G--E--DIDL-DLVMKINCVESGGPEPGV-GCAGRGIITSIGLLERLGAYED-DLDYVFYDVLGDVVCGGFAMPIREGKAQEIYIVASGEMMALYAANNISKGIQKYAKTGG--VR--LGGIICNSRKVDGEDLVEAFAKELGSQMIHFVPRDNMVQRAEIHKK-TVIDFDANQADEYRFLAKKIVIP-KP--LKQERLEELMEHGIMYSAKVYKNRKEIAANSRTVPGIITRGC--CYAGCKGVVGPLKDVLVLTHGPIGCGYSWG-TRYCFSTDLQEPDIVFGGE--KKLRQAIKEAVEIF--QPKICSTCPVGLIGDDIHAVATETEQLY-GCMAFSCEGYKGVSQSGGHHIANNTLMKKIIGYSVNLLGEYNIG-GDGIMKRIGYDVISVFTGDGSFEAIKNSHMANLNLVQCHRSINYIAEMMK--TKYGVDWIKVNF-IGTIQSLRDMAAYFGDKE--LAERTEEVID-DYYS-KLK-GKTAALYV-GGSRSHHS-DFGVSTVLAGYEFAHRDDYEMENG-SIVVDDLNQFETDEFLKLLKPDIFFSGIKDKYSLQKAGVLARQLHSYDYSGPYAGFRGSVNFARDITMGLPP-WKSSL-RINPCKTCQPVGAMYAALGVSHGSQGCASYLSRHFKEPTSSFTEGASVFGGGSNLRTGVKNIY-SPDIIAVHTTCLSETIGDDLTAFIQDI-----DTNTPSYVGSHINGFYNMMSGFINYM-AGDIRELKRILKLMKVDQSGVMDAPGNYSMYPKG-GTTIPEIIGLGDCVKVLALE-PANVLERPIGIEATDKFVMELSQEERGQLVDIILDDKTVAIFG-DPDTVLGLTRLVL-EMGMIPVLTGTVKLANKLFDHDLFELHQWIEKVDLLLGTSY-GKQIAKAIPFVRA-GFPVLGYKGAIRLVEMIAGALMDRQDR
>Bacteria-RS_GCF_003208175.1-Firmicutes_A-Ruminiclostridium_sufflavum-II-NZ_QKMR01000030.1_3
MRQVAIYGKGGIGKSTTTQNLTAGLGE-M-GKKIMIVGCDPKADSTRLILGGLAQQTVLDTLR--EE-G--E--DIDL-DLVMKIRCVESGGPEPGV-GCAGRGIITSIGLLERLGAYED-DLDYVFYDVLGDVVCGGFAMPIREGKAQEIYIVASGEMMALYAANNISKGILKYSNTGG--CR--LGGIICNSRKVDGEALVEAFAKELGSQMIHFVPRDNMVQRAEIHKK-TVIDFDPNQADEYRALARKIVVP-KP--LSQDRLESLMEHGIMYSAKVYKNRKEIAANTRSVPGIMTRGC--CYAGCKGVVGPLKDVLVLTHGPIGCGYSWG-TRYCFSTDLQESDIVFGGE--KKLRQAIKEAVEIF--NPKICSTCPVGLIGDDIHAVASDTEREY-GCMAFSCEGYKGVSQSGGHHIANNTLIRKVIGFTINMLGEYNIG-GDGLLKRIGYEIITVFTGDGSYETMKNAHMANLNIVQCHRSINYIAEMMK--TKYGVDWIKVNF-IGIIQSLRDMATYFGDNE--LTERTEAVIL-DYYS-KLK-GKTAALYV-GGSRSHHA-DFGVKTVLAGYEFAHRDDYEMEDN-SVVVDDLNHFETEEFIKLLKPDMFFSGIKDKYVLQKSGVYSKQLHSYDYSGPYAGFLGAINFARDLTMGLPP-WKNAL-RVNPCKTCQPVGAIYAALGVSHGSQGCVSYLTRHFKEPTSSFTEGASVFGGGSNLRTGVKNIY-NPDIIAVHTTCLSETIGDDLNSYIQDM-----DANTPSYVGSHIFGFYNMMTGFINYL-SGDIREMKRLANYMKVDQSGVMDVPGDYTMYPKG-GTRIPEIAGLGDCKMVLALE-PASLLERPIGIEATDRFVMELAQEERGQLVDIMLDNKAVAIFG-DPDTVLGLTRMVL-EMGMLPVLTGTVKLAGKLFEQDLFELHQWIEKVDLMIGTSY-GKSIARAIPFVRA-GFPVVGYKGALRLVERIAEALMDRQDK
>Bacteria-RS_GCF_900109225.1-Firmicutes_C-Propionispira_arboris-II-NZ_FNZK01000009.1_79
MRQVAIYGKGGIGKSTTTQNLNAGLAA-M-GKKIMIVGCDPKADSTRLILGGLAQQTVLDTLR--EE-G--D--DVEL-DLVLKIRCVESGGPEPGV-GCAGRGIITSINLLERLGAYEE-DLDYVFYDVLGDVVCGGFAMPIREGKAKEIYIVASGEMMALYAANNIAKGITKYANTGG--VR--LGGIICNSRKVDGEELVEAFAKELGSQMIHFVPRDNMVQRAEIHKQ-TVIEFDPTQAGEYRSLANKIVIP-KP--LSQERLESLMEHGLMYSAKVFKNRKDIAANSRSIPGLMSRGC--CYAGCKGVVGPLRDVVVLTHGPIGCGYSWG-TRYCFSTDMQEADIVFGGE--KKLRQAIEEAMELF--NPSICSTCPVGLIGDDINAVATWAEEKF-NCVAYSCEGYKGVSQSAGHHIANNGLMKSIIGYSVNILGEYNIG-GDGLLEKIGYEVVSIFTGDGSYEAIKNAHTANLNLVQCHRSINYIAEMMK--TKYGIDWFKVNF-IGTIRSLREIAAYFNDPT--LIANTEKVIA-EYKE-KLH-GKTAAVFV-GGSRSHHA-DFGMKTIIAGYEFAHRDDYEMGDG-TIAIDDFNHYETEKLLELFHPNIFYSGIKDKYMIQKSGTPSRQMHSYDYSGPYAGFKGAIKFASDTYMSLPP-WRKAL-RINPCKTCQPVGAMYAALGVSHGSQGCCSYLARHFKEPTSAFTEGSSVFGGGSNVKQSVKNIY-DPDIIAVHTTCLSETIGDDLNTYIQQM-----DTNTPSYAGSHVNGFFNMMCGFIKYL-SGDMREMKRLAKLLKTDTSGVLDAPGEYEMYPKG-GTTIPEIVSLGDCEKILALE-PAIELKRPIGIQATDAYVMALSHEERGQLVDIMMDKKSVAIYG-DPDTVLGLAAFVL-EMGMIPLLTGTTTKANALFEKDLFELHQWIDPVDLLLGTTH-GKQIAKAIPLVRA-GFPIVGYRGAMRLLELICNALMDRRDR
>Bacteria-RS_GCF_000381065.1-Firmicutes_C-Propionispira_raffinosivorans-II-NZ_KB905847.1_69
MRQVAIYGKGGIGKSTTTQNLNAGLAA-M-GKKIMIVGCDPKADSTRLILGGLAQQTVLDTLR--EE-G--D--DVEL-DLVLKIRCVESGGPEPGV-GCAGRGIITSINLLERLGAYEE-DLDYVFYDVLGDVVCGGFAMPIREGKAKEIYIVASGEMMALYAANNIAKGITKYANTGG--VR--LGGIICNSRKVDGEELVEAFAKELGSQMIHFVPRDNMVQRAEIHKQ-TVIEFDPTQAGEYRSLANKIVIP-KP--LSQERLESLMEHGLMYSAKVFKNRKDIAANSRSIPGLMSRGC--CYAGCKGVVGPLRDVVVLTHGPIGCGYSWG-TRYCFSTDMQEADIVFGGE--KKLRQAIEEAMELF--NPSICSTCPVGLIGDDINAVATWAEEKF-KCVAYSCEGYKGVSQSAGHHIANNGLMKSIIGYSVNILGEYNIG-GDGLLEKIGYEVVSIFTGDGSYEAIKNAHTANLNLVQCHRSINYIAEMMK--TKYGIDWLKVNF-IGTIRTLREIAVYFNDPT--LIANTETVIA-EYQE-KLH-GKTAAVFV-GGSRSHHA-DFGMKTIIAGYEFAHRDDYEMGDG-TIALDDFNHYETEKLLELFHPNIFYSGIKDKYMIQKSGTPSRQMHSYDYSGPYAGFKGAIKFASDTYMSLPP-WRTAL-RINPCKTCQPVGAMYAALGVSHGSQGCCSYLARHFKEPTSAFTEGTSVFGGGSNVKQSVKNIY-DPDIIAVHTTCLSETIGDDLNTYIQQM-----DTNTPSYAGSHVNGFFNMMCGFIKYL-SGDMREMKRLAKLLKADTSGVLDAPGEYEMYPKG-GTTIPEIVSLGDCEKILALE-PAIELKRPIGIQATDAYVMALSHEERGQLVDIMMDKKSVAIYG-DPDTVLGLAAFVL-EMGMIPLLTGTMTKANALFEKDLFELHQWIDPVDLLLGTTH-GKQIAKAIPLVRA-GFPIVGYRGAMRLLELICNALMDRRDR
>Bacteria-GB_GCA_002319795.1-Firmicutes_C-UBA1796_sp002319795-II-DCFU01000034.1_51
MRQVAIYGKGGIGKSTTTQNLTAGLAE-M-GKKIMIVGCDPKADSTRLVLGGLAQRTVLDTLR--EE-G--E--DIDL-DCIMKIKGVESGGPEPGV-GCAGRGIITSINLLEQLGAYTE-DLDYVFYDVLGDVVCGGFAMPIREGKAREIYIVCSGEMMALYAANNISKGIMKYANTGG--VR--LGGLICNSRKVAGEELVETVAKEIGTQMIHFVPRDNAVQRAEINKQ-TVIEYSPAQADEYRSLAQKIIIP-KP--LSQDRLEALMEHGLMYSGRVFKNRKDIAANSRSVPGLMIRGC--CYAGCKGVVGPLKDVVVLTHGPIGCGYSWG-TRYCFSTDLQEPDIVFGGE--KKLKQAIQEIMEIF--APKICSTCPVGLIGDDIHAVANWAKATY-GCVAYSCEGYKGVSQSAGHHIANNGLMKNIIGFAVNMLGEYNIG-GDGLLKLIGYEVVSIFTGDGSYEQIKNAHTANLNLVQCHRSINYIAEMMK--KKYGIDWIKVNF-IGTMRSLREMAVYFDDEG--LRQRTEEVIA-AYRA-KLH-GHTAGIFV-GGSRSHHA-DFGIKTVIAGYEFAHRDDYEMGNG-TVTVDDFNHYETEKLIELFEPDIFYSGIKDKYMIQKSGTPSRQLHSYDYSGPYAGFRGAVNFARDTYMSIPP-WNRAL-RVNPCKTCEPVGAMYAALGVSHGSQGCCSYLARHFKEPTSSFTEGACVFGGGSNLKKAVKNIY-DPDVIAVHTTCLSETIGDDINTYIQQM-----EANTPSYAGSHIVGFGNMMSGFIQYL-AGDMREMKRLAGLMHGDTSGVMDAPGHYEMYPKG-GTTIEEIRALGSVEKIFALA-PAIKLKEPMGVEATDQYIMELSHEERGQLVDIMLDQKTAAIYG-DPDTVLGLTAFAL-ELGMVPVLTGTTKKAEALLAKDLFELHQWIDPVDILVGTTH-GKYIAKAIPLVRA-GFPIVGYRGAMRLLELIGNALMDRQDR
>Bacteria-GB_GCA_002319815.1-Firmicutes_C-UBA1799_sp002319815-II-DCFR01000082.1_7
MRQVAIYGKGGIGKSTTTQNLTAGLAE-M-GKKIMIVGCDPKADSTRLILGGLAQKTVLDTLR--EE-G--E--DIDL-KAILKIKGVESGGPEPGV-GCAGRGIITSINLLEQLGAYTD-DLDYVFYDVLGDVVCGGFAMPIREGKAREIYIVCSGEMMALYAANNISKGIMKYAKSGG--VR--LGGLICNSRKVDGEELVQSVAKEMGTQMIHFVPRDNAVQRAEINKK-TVIDYSPPQADEYRALAKEIVIP-KP--LMQDRLEELMEHGLMYSGRVFKNRKDIAANSRSIPGLMVRGC--CYAGCKGVVGPIADAVVLTHGPIGCGYSWG-TRYCFSTDMQEPDIVFGGE--KKLRQAIVEIMEIF--QPKICSTCPVGLIGDDIQAVARWVKSTY-KCAAFSCEGYKGVSQSAGHHIANNGLMKEIIGFAVNLLGEYNIG-GDGLLKQIGYEVVSVFTGDGSFEKMKNAHTANLNLVQCHRSINYIAEMMK--AKYGIDWIKVNF-IGTIRSLRSLAIYFDDAG--LKQRTEEVIA-DYRS-RLT-GYTAGVFV-GGSRSHHL-DFGIKTVIAGYEFAHRDDYEMADG-TVTVDDFNHYETEKLIELFQPDIFYSGIKDKYMIQKSGTPSRQLHSYDYSGPYACFTGAINFARDTYMSIPP-WLKAL-RVNPCKTCEPVGALYAALGVSHGSQGCCSYLSRHFKEPTSSFTEGASVFGGGSNLKTAVKNIY-NPDIIAVHTTCLSETIGDDLNSYIESI-----DANTPSYAGSHIVGFGNMMSGFIKYL-AGDMRELKRLAKQMQVDTSGVLDAPGHYEMYPQG-GTTVAEIRGLGAVKRVLALP-PAMVLQAPIGIEATDQYLMELSREERGQLVDVILDKKTVAIYG-DPDIVLGLTAFVL-EMGMIPILTGTSKRGEALFAKDLFTLHQLIDGVDLMIGTTH-GKYIARAIPLVRA-GFPVVGYRGAMRLLEMICNALLDRRDR
>Bacteria-GB_GCA_001603035.1-Firmicutes_A-Firm-13_sp001603035-II-LVAS01000062.1_6
MRQVAIYGKGGIGKSTTTQNLTAGLAE-M-GKKIMIVGCDPKADSTRLVLGGLAQKTVLDTLR--EE-G--D--DIDL-DEILKIKGVESGGPEPGV-GCAGRGIITSINLLEQLGAYEA-ELDYVFYDVLGDVVCGGFAMPIREGKAQEIYIVCSGEMMALYAANNIAKGIAKYANSGG--VR--LGGLICNSRKVDREELVEAVARRLGTQMIHFVPRDNDVQRAEIHKR-TVIDFSPPQADEYRQLAQKIVIP-KP--MAIDELEALMEYGVMYTAKVYKNRKQITANTRAIPGTMTRGC--CYAGCKGVVGPLKDVAVITHGPIGCAYSWG-TRYSLCTDMRPTDIVFGGE--KKLEKAIEEVIDIF--HPKICSTCPIGLIGDDVQAVAKRTEAQY-GTIGFSCEGYKGVSQSAGHHIANNGLMRYIIGFTVNLLGEYNIG-ADGILKRCGIDVVSVFTGDGSYETLQNAHLADLNLVMCHRSINYVAEMMK--TKYGMDWIKVNF-IGTCKSLRMIGKYFDDPE--LIARIESVIA-EYKA-KLK-GKTAGIFV-GGSRAHHR-DLGMETIMAGYEFAHRDDYEMIKG-SMVVDDYNFLEVDQLGKIMKPDIIFSGIKDKYSTMKDGIGSRQLHSYDYSGPYSGFRGAVIFARDVAMSIAP-WKSGI-TINPCKTCEPVGAMFCALGVSHGSQGCSSYLTRHFKEPSSSFTEGASVFGGRSNLNTAVKNMY-DPDIIAVHTTCLSETIGDDVGSYILDM-----EASTPSYEGSHIQGFSNMMMGFINYL-SGDCRELKAIAKAMEVDFDNTMDSPGHFEYYGAG-GTPIPEIGRLGDASSVIALE-SFDLMQKPVGIALTDRYIMALRKAERGRLVDLLMDKKTVAIFG-DPDIVYSLTSLCL-EMGMIPVVTGTETLTRELIDSDLFWLHQKIDEVDLLLGSSY-GKYIAKAIPFVRA-GFPVCGYKGGVYLAEKIIDALLSRYDR
>Bacteria-RS_GCF_000179595.2-Firmicutes_A-Acetivibrio_cellulolyticus-II-NZ_JH556659.1_645
MRQVAIYGKGGIGKSTTTQNLTAGLGE-M-GKKVMIVGCDPKADSTRLVLGGLAQKSVLDTLR--EE-G--E--EVEL-ENIMKIKCVESGGPEPGV-GCAGRGIITSINMLESLGAYTP-DLDYVFYDVLGDVVCGGFAMPIREGKAQEIYIVASGEMMALYAANNICKGIQKYATTGG--CR--LGGIICNSRKVDGEELLEAFAKELGSQLIYFVPRENQVQRAEINRK-TVIEFSPEQAEAYRGLARAVVIP-KP--MVQDRLEELMEHGILYPAAVFKNRKKVASNVRTIPGIITRGC--CYAGCKGVVGPLRDAVIITHGPIGCGYTWG-TRYSFSTDLQESDIVFGGE--KKLVQAIKEAVEIF--KPKICSTCPVGLIGDDIHAVAAKAEKEY-GVTAFSCEGYKGVSQSGGHHIANNGLIKHIIGYSINMLGEYNIG-GDGILKKIGYDIVATIPGNGTVEEMKSAHMATLNVIQCHRSINYIGEMMK--TKYGQDWLKVNF-IGTIKSLRDLAKYFDDPE--LTARTEAVIA-EFKE-VCK-GKTAALFV-GGSRAHHK-DIGVETILAGYEFAHRDDYEMKNG-SYIIDDLNHYETEEFLNILKPDIFCSGIKDKYVSHKAGVFSKQLHSYDYSGPYAGFKGAVIFARDIAMGLPP-WKKGL-VINPAKTCQPVGAMYAALGISHGSQGCCAYLTRNFRDPTSSFTEGAAVFGGGTNLKTAIKNIY-NPDIIAIHTTCLSETIGDDIPAFVIDA-----QANTPSYVGSHITGFSNMVKGMVKYL-SSDMREMKRLMKAMGIDTSGVLDTAGKYEMYPKG-GTKIEDLIDAGNSKATIALD-ASYELDKPIGIEATDKFLMELSREERGQVVDVMVDGKKVAIHG-DPDLVIALTEFVL-SLGMIPVLTGTEKEVNAMLRDDLFTLHQWIEPVDLIIGNTH-GKYIARAIPFVRV-GFPIVGYKGALRLIEMISNTLLDRKER
>Bacteria-RS_GCF_000237085.1-Firmicutes_A-Acetivibrio_clariflavus-II-NC_016627.1_1263
MRQVAIYGKGGIGKSTTTQNLTAGLGE-M-GKNVMIVGCDPKADSTRLILGGLAQKSVLDTLR--EE-G--E--EVEL-ENIMKIRCVESGGPEPGV-GCAGRGIITSINMLESLGAYTD-DLDYVFYDVLGDVVCGGFAMPIREGKAQEIYIVASGEMMALYAANNICKGIQKYANAGG--TR--LGGIICNSRKVDGEELLEAFAKELGSQLIYFVPRDNQVQRAEINRK-TVIDYSPPQADVYRGLARAIVIP-KP--MVQDRLEELMEHGILYPAAVFKNRKQIAANVRTIPGIITRGC--CYAGCKGVVGPLRDAVVLTHGPIGCGYTWG-TRYCFSTDLQESDIVFGGE--KKLYQAIREAVDIF--KPKICATCPVGLIGDDIHAVALRAQKEF-GVVAFSCEGYKGVSQSGGHHIANNGLIKHIIGYSINLLGEYNIG-GDGILKKIGYEIVALIPGNGTVEDLKYAHKATLNVIQCHRSINYIGDMMR--TKYGQDWLKVNF-IGTIKSLRDLARYFDDPD--LYARTEAVIA-EYRK-ICK-GKTAALFV-GGSRAHHK-DLGVETVLAGYEFAHRDDYEMKNG-SLVIDDLNHYETEEILKLLKPDIFCSGIKDKYVAHKAGIFSKQLHSYDYSGPYAGFRGAVIFARDIAMGLPP-WKKGL-VINPAKTCQPVGAMYAALGISHGSQGCCAYLTRHFRDPTSSFTEGAAVFGGGTNLKTAIKNIY-NPDIIAIHTTCLSETIGDDIPAIILQS-----QANTPSYVGSHITGFSNMVKGMVKYL-SADMREMKRILKAFGADTSGVLDAPGKYEMYPSG-GTKVEELIDTGNSKATIALD-GAFELDKPIGIEATDRFLMEISKEERGQVVDVMVDGKKVAIFG-DPDLVIALTEFAI-SLGMIPVLTGTEKEVGEMLKADLFTLHQWIEPVDLLMGTTH-GKYIARAIPFVRI-GFPIVGYRGAMRIIEMISNTLLDRQDR
>Bacteria-RS_GCF_001262605.1-Firmicutes_A-Pseudobacteroides_cellulosolvens-II-NZ_LGTC01000001.1_5337
MRQVAIYGKGGIGKSTTTQNLTAGLGE-M-GKKIMIVGCDPKADSTRLVLGGLAQKSVLDTLR--EE-G--E--EVEL-ENIMKIRCVESGGPEPGV-GCAGRGIITSINMLEQLGAYTD-DLDYVFYDVLGDVVCGGFAMPIREGKAQEIYIVASGEMMALYAANNICKGVQKYASTGG--TR--LGGIICNSRKVDGEELLEAFAKELGSQLIYFVPRDNQVQRAEINKK-TVIDFSPEQAEAYRGLAKAVVVP-KP--MVQDRLESLMEHGILYPASVFKNRKEITANTRTIPGIITRGC--CYAGCKGVVGPLRDALIITHGPIGCGYTWG-TRYCFSTDLQEGDIVFGGE--KKLRKAITEAVGIF--KPQICSTCPVGLIGDDINAVANWATKEY-GTIAFSCEGYKGVSQSGGHHIANNGLIKHIIGYAINILGEYNIG-GDGMLKKIGYDIVAPIPGDGTVEEMKSAHKADLNLIQCHRSINYIGEMLR--TKYGTDWIKVNF-IGTIKSLRDIAKYFDDPD--LTARTEAVIA-EYKK-LCQ-GKTAALFV-GGSRAHHR-DLGIETILAGYEFAHRDDYEMPNG-TIVIDDLNHYETEELLKILKPDIFCSGIKDKYIAHKAGIFSKQLHSYDYSGPYAGFRGAVNFARDITMGLPP-WKSAL-TVNPAKTCQPVGAMYAALGISHGSQGCCAYLTRNFRDPTSSFTEGASVFGGGTNLKTAIKNIY-NPDIIAIHTTCLSETIGDDIPSFVAGA-----QANTPSYQGSHVTGFSNMVKAMVTYL-SGDMREMKRIMKAFGQDTSGVLDAPGKYEMYPKG-GTTVDEIIDSGNSMASVALD-AVYALEKPIGIKATDDFLMAISKEERGQVVDIMVDGKKVAIFG-DPDLVIALTEFAL-SLGMIPVLTGTEKEVKSMLEEDLFTLHQWIEPVDLIMGTTY-GKYIARAIPFMRI-GFPIVGYKGAMRIIEMISNTLLDRQDR
>Bacteria-RS_GCF_003337415.1-Firmicutes_A-Anaerobacterium_chartisolvens-II-NZ_QPJT01000020.1_28
MRQVAIYGKGGIGKSTTTQNLTAGLGE-M-GKNIMIVGCDPKADSTRLVLHGLAQKSVLDTLR--EE-G--E--EVEL-ENIMKIRCVESGGPEPGV-GCAGRGIITSINMLEQLGAYTD-DLDYVFYDVLGDVVCGGFAMPIREGKAQEIYIVASGEMMALYAANNISKGIQKYANTGG--CR--LGGIICNSRKVDGEELLEAFAKELGSQLIYFVPRENLVQRAEINKK-TVIDFAPPQADAYRGLARAIVVP-KP--MVQDRLEELMEHGLMYPAAVFKNRKDITANTRTVPGIITRGC--CYAGCKGVVGPLRDALIITHGPIGCGYSWG-TRYCLSTDLQEGDIVFGGD--KKLKQAITEAVEIF--HPEICSTCPVGLIGDDINADAAWAQKEF-GVLAFSCEGYKGVSQSGGHHIANNSLIKHVIGYSLNILGEYNIG-GDGIMKRIGYDIVSVMTGNGTVRDLSNAHLAHLNVVQCHRSINYIGEMMN--TKYGHDWIKVNF-IGMAKSLRDIAAYFGDKD--LIDRTEEVIA-EFRN-ICQ-GKTAALFV-GGSRAHHK-DIGVETVLAGYEFGHRDDYEMSDG-SIVIDDLNHYETEEFLKILKPDIFCSGIKDKYISHKAGVFSKQLHSYDYSGPYAGFKGAVNFARDIAMGLPP-WKEAL-SINPAKTCQPVGAMYAALGVSHGSQGCCSFLTRNFRDPTSSFTEGSAVFGGGSNLKTSIKNIY-NPDILAVHTTCLSETIGDDMNSLISGT-----QANTPSYQGSHITGFSNMVKGFIKYL-AADMREIKRLLKAMGVDTSGVIDAPGKFEMYPAG-GTKVDDIKDLGNSEATLALE-GAYDLEKPIGVKATDDFLMAVAKEERGQVVDIMVDGKKVALFG-DPDLLLALTEFTI-SMGMIPVVTGTEKEIKAMMEEDLFTLQQWMEPVDLLMGGTH-GKYIARAVPFVRI-GFPITGYKGALRIIELISNALLDRQER
>Bacteria-RS_GCF_000983115.1-Firmicutes_B-Syntrophomonas_B_zehnderi-II-NZ_CGIH01000027.1_174
MRQIAIYGKGGIGKSTTTQNLTAGLGE-M-GKQVMIVGCDPKADSTRLVLGGLAQKSVLDTLR--EE-G--E--EIEL-ENIMKIRCVESGGPEPGV-GCAGRGIITSINMLESLGAYTE-DLDYVFYDVLGDVVCGGFAMPIREGKAQEIYIVASGELMALYAANNISKGILKFANSGG--CR--LGGIICNSRKVDGEELLEAFADELGSQLIYFVPRDNLVQRAEINKK-TVIEFAPPQAEAYRGLAKAIVVP-KP--MDQDRLEEMMKYGFLYPANIFKNRKEITANTRTIPGIITRGC--CYAGCKGVVGPIKDAITITHGPIGCGYSWA-TRYCFSTDLQEGDIVFGGE--KKLKRAIKEVVEIF--HPQICSTCPVGLIGDDINAVAAWAEQEF-HVLAFSCEGYKGVTQSAGHHIANNGLIKNVVGYSVNLLGEYNIG-GDSVLTRIGYEVVSVMTGNGSIAKIKNAHLANLNLVQCYRSINYIAEMIQ--TKYGTDWLKVNF-IGCIESLRDMARYFDDPV--LIARTEEVIA-EYQP-LCV-GKTAALFV-GGSRALHQ-DLGMETVLAGFEFAHRDDYEMKNN-SVVIDDINHYEIDEFLKLLKPDIFCAGIKEKYQIHKSGVFSKQLHSYDYTGPYAGFKGAAAFARDIALGLPP-WKNGI-VINPAKTCQPIGAMYAALGVSHGSQGCCSYLSRHFRDPTSSFTEGAAVFGGGANLKTALKNIY-NPDIIAVHTTCLSETIGDDIQVYINQA-----QANTPSYVGSHVTGFSNMVKGMVKGL-SGDMREIKRMLKAMEVDTSGVLDAPGKYEMYPAG-GTKIEELIDAGNSTVTLALD-AAQELRKPIGIRATDNFLMAVSREERGQVIDVMVDDKKVAVFG-DPDIVIALTSFLL-ELGMVPVLTGTAKEVEQMLDEDLFTLHQWIAPVDLLMGTSY-GKYIAKAIPLVRV-GFPIVGYKGALRLIEMISNALLDKQDR
>Bacteria-RS_GCF_001263355.1-Firmicutes_A-Acetobacterium_bakii-II-NZ_LGYO01000022.1_259
MRQIAIYGKGGIGKSTTTQNLTAGLGN-M-GKKIMVVGCDPKADSTRLLLGGLAQKTVLDTLR--EE-G--E--EIEL-DAILKIMCVESGGPEPGV-GCAGRGIITSIGMLEQLGAYTD-DLDYVFYDVLGDVVCGGFAMPMREGKAQEIYIVASGEMMALYAANNIAKGVQKYATTGG--IR--LGGIICNSRNVDGEELVEAFAKELGSQMIYFVPRDNMVQRAEINKK-TVLEFDDDQAQEYRNLAEAIVVP-KP--MKQDRLEELMEHGLMYSSKIYKNRKEIAADTRAIPGILTRGC--CYAGCKGVVGPLKDVVQIVHGPIGCSYTWG-TRYCFSTDMQETDIVFGGE--KKLKKAIKEAVEIF--NPAIASTCPVGLIGDDIHAVAAEAEELY-GVVAFSCEGYKGVSQSGGHHIANNGLMKNIIGYSINLLGEYNIG-GDGVLKRIGYNIVSVMTGDGSYAEMKNAHIADLNLVQCHRSINYIAEMLK--TKYGTEWLKVNF-IGIKQSLRDVAAFFNDPD--LTAKTEAVIA-DFKT-KLE-GKTAAVYV-GGSRTHHK-SLGVEVVLGGYEFAHRDDYEISPD-AMITDDFNHFETEEFIKLLKPDIFFSGIKDKYVVQRSGIPSRQLHSYDYSGPYAGFKGAVNFARDVTLAVAP-WKSAL-RINPLKTCQPVGAMYAALGVSHGSQGCCSFLTRHFKDPSSSFTEGASVFGGGSNLKTAIKNIY-DPDIIAVHTTCLSETIGDDLVTYINDA-----KTNTPSYVGSHITGFSNMITGLIKYL-SGDMREMKKIMTLMGVDTSGVMDAPGTYSMYPKG-GTKIQEIIDLGNCEMSLGLM-PAEFLDTPIGVELTDQYVMALNREERGQLVDILLDNKKVAIFG-DPDTVLGLAQFAL-ELGMIPLATGTEEKANALFEKDLFELHQWIDGVDLLIGGTH-GKYVAKAIPLVRA-GFPIVGYKGGMRLAEMILNTLMDRQDR
>Bacteria-RS_GCF_003260995.1-Firmicutes_A-Acetobacterium_sp003260995-II-NZ_CP030040.1_2958
MRQIAIYGKGGIGKSTTTQNLTAGLGL-M-DKNIMVVGCDPKADSTRLLLGGLAQKTVLDTLR--EE-G--E--EIEL-DAILKIQCVESGGPEPGV-GCAGRGIITSIGMLEQLGAYTD-DLDYVFYDVLGDVVCGGFAMPMREGKAQEIYIVASGEMMALYAANNIAKGVQKYATTGG--IR--LGGIICNSRNVDGEELVQAFAEELGSQMIYFVPRDNMVQRAEINKK-TVLEFDDNQAQEYRNLAMAIVIP-KP--MHQDRLEELMEHGIMYSSKLYKNRKEIAADTRAIPGIMTRGC--CYAGCKGVVGPLKDVVQIVHGPIGCSYAWG-TRYCFSTDMQETDIVFGGE--KKLKKAIKEAVEIF--DPAIASTCPVGLIGDDIHAVAAEAEEMY-NVVAFSCEGYKGVSQSGGHHIANNGLMKNVIGYSINLLGEYNIG-GDGVLKRIGYNIVSVMTGDGSYEEMKNAHTADLNLVQCHRSINYIAEMLK--TKYGTEWLKVNF-IGIKQSLRDVAAFFNDPA--LTAKTEAVIA-DYKS-MLK-DKTAAIYV-GGSRTHHK-SLGVEVILAGYEFAHRDDYEIADK-AMITDDYNQFETEAFLKLLKPDIFFSGIKDKYIVQRSGVPSRQLHSYDYSGPYAGFKGALNFARDVTLAVAP-WKSAL-RINPLKTCQPVGAMYAALGVSHGSQGCCSYLTRHFKDPSSSFTEGASVFGGGSNLKTAIKNLY-EPDIIAVHTTCLSETIGDDLVTYITDA-----KANTPSYVGSHITGFSSMITGLIHYL-SGDMREMKKLMTLMGVDTSGVMDSPGEYTMYPKG-GTTIDDIKDLGNCELSLALP-PAESLKTPIGIELTDQYIMALNREERGQLVDILLDNKTVAIYG-DPDTVLALAQFTL-EMGMIPLVTGTEAKANELFEKDLFELHQWIDSVDLMIGGTH-GKYVAKAIPLVRA-GFPIVGYKGAMRLAEMILNALMDRQDR
>Bacteria-RS_GCF_000472665.1-Firmicutes_A-Acetobacterium_dehalogenans-II-NZ_AXAC01000027.1_11
MRQIAIYGKGGIGKSTTTQNLTAGLGL-M-DKNIMVVGCDPKADSTRLLLGGLAQKTVLDTLR--EE-G--E--EIEL-DAILKIQCVESGGPEPGV-GCAGRGIITSIGMLEQLGAYTE-DLDYVFYDVLGDVVCGGFAMPIREGKAQEIYIVASGEMMALYAANNIAKGVQKYASSGG--VR--LGGIICNSRNVDGEELVDAFAKELGSQMIYFVPRDNMVQRAEINKK-TVLEFDDVQAQEYRNLAAAVVVP-TP--MHQDRLEELMEHGLMYSSKIYKNRKEIAADTRAIPGIMTRGC--CYAGCKGVVGPLKDVVNIVHGPIGCAYTWG-TRYSFSTDMQETDIVFGGE--KKLRQAIKEAVEIF--NPEISSTCPVGLIGDDIHAVAAEAEKMY-GVLAFSCEGYKGVSQSGGHHIANNGLMKYIIGYSINLLGEYNIG-GDGILKRIGYNVVSVMTGDGSYADLKNAHTADLNLVQCHRSINYIAEMMK--TKYGMDWIKVNF-IGIKSSLMDIATYFGDPA--LLARTEEVIA-EYKS-KLD-GKKAAVYV-GGSRTHHK-YLGVDVILAGYEFGHRDDYEIAEG-AIITDDFNHFETEEFLKELKPDIFFSGIKDKFIVQKSGVPSRQLHSYDYSGPYAGFRGALNFAKDITMATAP-WKSTL-RINPIKTCQPVGAMYAALGVSHGSQGCCSFLTRHFKDPSSSFTEGASVFGGGSNLKTAIKNIY-DPEIIAVHTTCLSETIGDDLNGYIQDA-----KTNTPSYVGSHITGYYNMIAGFIKYL-SGDMREMKRLMKLMGTDTSGVLDAPGNYTMYPKG-GTSIPDIRDLGNCELTLGLF-PADFLEKPIGVENTDAFIMALNQEERGQLMDILLDNKTVAIFG-DPDTVLGMAQIAL-EMGMIPMVTGTERKANALLEKDLFELHQWIDPVDLLIGGTH-GKQVARAIPLVRV-GFPVVGYKGAIRLAELILNALMDRQDR
>Bacteria-RS_GCF_001766835.1-Firmicutes_A-Acetobacterium_wieringae-II-NZ_LKEU01000018.1_11
MRQIAIYGKGGIGKSTTTQNLTAGLGL-M-DKNIMVVGCDPKADSTRLLLGGLAQKTVLDTLR--EE-G--E--EIEL-EAILKIQCVESGGPEPGV-GCAGRGIITSIGMLEQLGAYTD-DLDYVFYDVLGDVVCGGFAMPIREGKAQEIYIVASGEMMALYAANNIAKGVQKYASSGG--VR--LGGIICNSRNVDGEELVDAFAKELGSQMIYFVPRDNMVQRAEINKK-TVLEFDDNQAQEYRNLAAAVVVP-TP--MHQDRLEELMEHGLMYSSKIYKNRKEIAADTRAIPGIMTRGC--CYAGCKGVVGPLKDVVNIVHGPIGCAYTWG-TRYSFSTDMQETDIVFGGE--KKLRQAIKEAVEIF--NPEISSTCPVGLIGDDIHAVAAESEKLY-GVLAFSCEGYKGVSQSGGHHIANNGLMKYIIGYSVNLLGEYNIG-GDGILKRIGYNVVSVMTGDGSYDHLKNAHTADLNLVQCHRSINYIAEMMK--TKYGMDWIKVNF-IGIKKSLMDIALYFDDPE--LLARTEAVIA-EYKS-KLD-GKKAAVYV-GGSRTHHK-SLGVEVILAGYEFGHRDDYEISEG-AIITDDFNHFETEEFLKLLKPDIFFSGIKDKFIIQKSGVPSRQLHSYDYSGPYAGFRGALNFAKDITMATAP-WKSTL-RINPIKTCQPVGAMYAALGVSHGSQGCCSFLTRHFKDPSSSFTEGASVFGGGSNLKTAIKNIY-DPEIIAVHTTCLSETIGDDLSGYIQDA-----KTNTPSYVGSHITGYYNMISGFIKYL-SGDMREMKRLMKLMGTDTSGVLDAPGNYTMYPKG-GTTIADIRDLGNCEMSLGLF-AADTLEKPIGVENTDAFIMALNQEERGQLMDILLDNKTVAIFG-DPDTVLGMAQIVL-EMGMIPMVTGTDRKAAALLEKDLFELHQWIDPVDLLIGGTH-GKQVARAIPLVRV-GFPIVGYKGAIRLAELILNALMDRQDR
>Bacteria-RS_GCF_002006445.1-Firmicutes_A-Clostridium_beijerinckii-II-NZ_LZZC01000027.1_27
MRQVAIYGKGGIGKSTTTQNLTSALAE-M-GKNIMIVGCDPKADSTRLVLGGLAQKTVLDTLR--EE-G--D--DIEL-DAILKIRCVESGGPEPGV-GCAGRGIITSIGMLEQLGAYTP-DLDYVFYDVLGDVVCGGFAMPIREGKAQEIYIVASGEMMALYAANNISKGIQKYAKTGG--VR--LGGIICNSRKVDKEDLLEAFAKELGSQLIHFVPRDNMVQRAEIHKQ-TVIEFDPDQADEYRTLAKNIVIP-KP--MKQERLEELMEYGLMYSAKVYKNRKKIDANRRTIPGVMTRGC--CYAGCKGVVGPLKDIVLLTHGPIGCGYSWG-TRYCFSTNLGESDIVFGGE--KKLKAAIKEIVDIF--NPKICATCPVGLIGDDLPAVANESKELY-GVISFPCEGYKGVSQSAGHHIANNKLIKSVIGHSVNILGEYNIG-GDAILKKIGYEVISVMTGDASIDDIRKAHTADLNLVQCHRSINYIAEMMK--IQYGTAWIKVDF-IGTVRTLRDIAKFFNDPE--FTERTEAVIA-EYKS-KLT-GKKAGLYV-GGSRSHHN-DLGVETLVAGFEFAHRDDYEMKKG-SIVVDDLNEFETEEFIKKLKLDMFFSGIKDKYIIQKGGVLSRQLHSYDYSGPYAGFKGAANFGRDVTMSLAP-WKKAI-TINPSKTCQPVGAMYAALGVSHGSQGCCSYLSRHFKEPSSSFSEGACVFGGGSNIKTAVKNMY-DPEIIAVHTTCLSETIGDDLKGFIDAI-----DANTPSYVGSHITGFSNMVTGFIKGL-SGDMREVKRLLKLMGVDTTGVLDAPGKYEMYPKG-GTKIQDIIELGDCEKTLALA-GASTLEKPIGIGSTDELIMELSKEERGQLVDIMIDGKKVALYG-DPDVLIALSKFLL-ELGMIPVITGTEKQMQALFDEDLFELHQLIESVDLLMGGTH-GKYIARAIPLVRI-GFPVVGYRGAMRLLELMLGALMDRQDR
>Bacteria-RS_GCF_000621745.1-Firmicutes_A-Clostridium_beijerinckii_A-II-NZ_KK211339.1_43
MRQVAIYGKGGIGKSTTTQNLTSALAE-M-GKNIMIVGCDPKADSTRLVLGGLAQKTVLDTLR--EE-G--D--DIEL-DAILKIRCVESGGPEPGV-GCAGRGIITSIGMLEQLGAYTP-DLDYVFYDVLGDVVCGGFAMPIREGKAQEIYIVASGEMMALYAANNISKGIQKYAKTGG--VR--LGGIICNSRKVDKEDLLEAFAKELGSQLIHFVPRDNMVQRAEIHKQ-TVIEFDPDQADEYRTLAKNIVIP-KP--MKQERLEELMEYGLMYSAKVYKNRKKIDANRRTIPGVMTRGC--CYAGCKGVVGPLKDIVLLTHGPIGCGYSWG-TRYCFSTNLGESDIVFGGE--KKLKAAIKEIVDIF--NPKICATCPVGLIGDDLPAVANESKELY-GVISFPCEGYKGVSQSAGHHIANNKLIKSVIGHSVNILGEYNIG-GDAILKKIGYEVISVMTGDASIDDIRKAHTADLNLVQCHRSINYIAEMMK--IQYGTAWIKVDF-IGTVRTLRDIAKFFNDPE--FTERTEAVIA-EYRS-KLT-GKKAGLYV-GGSRSHHN-DLGVETLVAGFEFAHRDDYEMKKG-SIVVDDLNEFETEEFIKKLKLDMFFSGIKDKYIIQKGGVLSRQLHSYDYSGPYAGFKGAANFGRDVTMSLAP-WKKAI-TINPSKTCQPVGAMYAALGVSHGSQGCCSYLSRHFKEPSSSFSEGACVFGGGSNIKTAVKNMY-NPEIIAVHTTCLSETIGDDLKGFIDAI-----DANTPSYVGSHITGFSNMVSGFIKGL-SGDMREVKRLLKLMGVDTTGVLDAPGKYEMYPKG-GTKIQDIIELGDCEKTLALG-GASTLEKPIGIGSTDDLIMELSKEERGQLVDIMIDGKKVALYG-DPDVLIALSKFLL-ELGMIPVITGTEKQMKALFDEDLFELHQLIEPVDLLMGGTH-GKYIARAIPLVRI-GFPVVGYRGAMRLLELMLGALMDRQDR
>Bacteria-RS_GCF_000230835.1-Firmicutes_A-Clostridium_sp000230835-II-NZ_CM001240.1_3260
MRQVAIYGKGGIGKSTTTQNLTSALAE-M-GKKIMIVGCDPKADSTRLVLGGLAQKTVLDTLR--EE-G--D--EIEL-DAILKIRCVESGGPEPGV-GCAGRGIITSIGMLEQLGAYTP-DLDYVFYDVLGDVVCGGFAMPIREGKAQEIYIVASGEMMALYAANNISKGIQKYAKTGG--VR--LGGIICNSRKVDKEDLLEAFAKELGSQLIHFVPRDNMVQRAEIHKQ-TVIEFDPDQADEYRTLAKNIVIP-KP--MKQERLEELMEYGLMYSAKVYKNRKKIDANRRTIPGIMTRGC--CYAGCKGVVGPLKDIVLLTHGPIGCGYSWG-TRYCFSTNLGESDIVFGGE--KKLKQAIKEIVDIF--NPKICATCPVGLIGDDLPAVAEETKKLY-GCISFPCEGYKGVSQSAGHHIANNKLIKSVIGHSVNILGEYNIG-GDAILDKIGYEVISVMTGDCSIDDLRKAHCAELNLVQCHRSINYIAEMMK--IQYGTAWIKVDF-IGTVRTLRDMAKFFNDPE--ITAKTEQVIA-EYRS-KLT-GKTAGLYV-GGSRSHHN-DLGVETLIAGFEFAHRDDYEMKKG-TIVVDDLNEFETEEFIKQLKVDMFFSGIKDKYIIQKGGVLSRQLHSYDYSGPYAGFRGAVNFGRDLTMSLAP-WKEAI-TINPSKTCQPVGAMYAALGVSHGSQGCCSYLSRHFKEPSSSFSEGACVFGGGSNIKTAVKNMY-DPEIIAVHTTCLSETIGDDLKGFIEDI-----DANTPSYVGSHITGFSNMVSGFIKGL-SGDMREVKRLLKLMGVDTSGVLDAPGKYDMYPKG-GTKIQDIIELGDCEKTLALA-GASTLEKPIGVGATDDLIMELSKEERGQLVDIMIDKKKVALYG-DPDVLISLSKFLL-ELGMIPVITGTEKQMKELFDEDLFELHQLIESVDLLMGGTH-GKYIAKAIPLVRI-GFPVFGYRGAMRLLELMLGALMDRQDR
>Bacteria-RS_GCF_002029255.1-Firmicutes_A-Clostridium_chromiireducens-II-NZ_MZGT01000078.1_6
MRQVAIYGKGGIGKSTTTQNLTSALAE-M-GKNIMIVGCDPKADSTRLVLGGLAQKTVLDTLR--EE-G--D--DIEL-DAILKIKCVESGGPEPGV-GCAGRGIITSIGMLEQLGAYTP-DLDYVFYDVLGDVVCGGFAMPIREGKAQEIYIVASGEMMALYAANNISKGIQKYAKTGG--VR--LGGIICNSRKVDKEDLLEAFAKELGSQLIHFVPRDNMVQRAEIHKQ-TVIEFDPDQADEYRTLARNIVIP-TP--MKQERLEELMEYGLMYSAKVYKNRKKIDANRRTIPGVMTRGC--CYAGCKGVVGPLKDIVLLTHGPVGCGYSWG-TRYCFTTNLGESDIVFGGE--KKLKQAIAEIVDIF--NPKICSTCPVGLIGDDLPAVANEVKEMY-GCISFPCEGYKGVSQSAGHHIANNKLIKSVIGHSVNILGEYNIG-GDAVLKKIGYEVVSIMTGDCSIDDLRKAHTADLNLVQCHRSINYIAEMMK--IQYGTAWIKVDF-IGTVRTLRDIAKFFGDPE--FTKRTEEVIA-EYRS-KLT-GKTAGLYV-GGSRSHHN-DLGVETLIAGFEFAHRDDYEMKKG-TIVVDDLNHFETEEFIKELKLDMFFSGIKDKFSIQKGGVLSRQLHSYDYSGPYAGFKGAANFGRDLTMSLAP-WKKAI-TINPSKTCQPVGAMYAALGVSHGSQGCCSYLSRHFKEPSSSFSEGACVFGGGSNIKTAVKNMY-DPEIIAVHTTCLSETIGDDLNAFIEDI-----TANTPSYVGSHITGFSNMVVSFINKL-AGDMREVKRLLKLMGVDTTGVLDAPGKYEMYPKG-GTKIQDIIELGDCEKTLALA-GASALEKPIGIGATDELIMELSKEERGQLVDIMIDGKKVALYG-DPDVLVALSKFLL-ELGMIPVITGTDKQMKALFEEDLFELHQLIEPVDLLMGGTH-GKYIARAIPLVRI-GFPVVGYRGAMRLLELMLGALMDRQDR
>Bacteria-RS_GCF_002760435.1-Firmicutes_A-Clostridium_sp002760435-II-NZ_AUUU01000066.1_15
MRQVAIYGKGGIGKSTTTQNLTSALAE-M-GKNIMIVGCDPKADSTRLVLGGLAQKTVLDTLR--EE-G--D--DIEL-DAIMKIRCVESGGPEPGV-GCAGRGIITSIGMLEQLGAYTD-DLDYVFYDVLGDVVCGGFAMPIREGKAQEIYIVASGEMMALYAANNISKGIQKYAKTGG--VR--LGGIICNSRKVDREDLLTAFAKELGSQLIHFVPRDNMVQRAEIHKQ-TVIEFDPDQADEYRTLAKNIVIP-TP--MKQERLEELMEYGLMYSAKVYKNRKKIDANRRTIPGIMTRGC--CYAGCKGVVGPLKDIVLLTHGPIGCGYSWG-TRYCFSTNLGETDIVFGGE--KKLKQAIAEIVDIF--HPKIAATCPVGLIGDDLPAVATEMKELY-GCISFPCEGYKGVSQSAGHHIANNKLIKSVIGHSVNILGEYNIG-GDAILKKIGYEVVSIMTGDCSIDDLRKAHTADLNLVQCHRSINYIAEMMK--IQYGTAWIKVDF-IGTVRTLRDIAKFFNDPE--FTERTEAVIA-EYRS-KLT-GKKAGLYV-GGSRSHHN-DLGVETLVAGFEFAHRDDYEMKPG-SVVVDDLNHFETEEFIKQFNLDMFFSGIKDKYGIQKGGVLSRQLHSYDYSGPYAGFNGAVNFGRDVTMSLAP-WKEAI-TINPSKTCQPVGAMYAALGVSHGSQGCCSYLSRHFKEPSSSFSEGACVFGGGSNIKAAVKNIY-DPEIIAVHTTCLSETIGDDLNAFIEDI-----ETNTPSYVGSHITGFSNMVKSFITSL-SGDMREVKRLLKLMGIDTTGVLDAPGKYEMYPKG-GTKIQDIVELGDCEKTLALA-GASALEKPIGIGATDELIMELSKEERGQLVDIMIDGKKVALYG-DPDVLIALSKFLL-ELGMIPVITGTDKEMKALFEEDLFELHQLIEPVDLLMGGTH-GKYIARAIPLVRI-GFPVVGYKGAMRLLELMLGALMDRQDR
>Bacteria-RS_GCF_002006345.1-Firmicutes_A-Clostridium_puniceum-II-NZ_LZZM01000215.1_10
MRQVAIYGKGGIGKSTTTQNLTSALAE-M-GKKIMIVGCDPKADSTRLVLGGLAQKTVLDTLR--EE-G--D--DIEL-DYILKIKCVESGGPEPGV-GCAGRGIITSIGMLEQLGAYTS-DLDYVFYDVLGDVVCGGFAMPIREGKAQEIYIVASGEMMALYAANNISKGIQKYATTGG--VR--LGGIICNSRKVDREELLEAFAKELGSQLIHFVPRDNMVQRAEIHKQ-TVIEFDPDQADEYRTLANNIVIP-KP--MKQERLEELMEYGLMYSAKVYKNRKKIDANRRTMPGMLTRGC--CYAGCKGVVGPIKDIVVLTHGPIGCGYSWG-TRYCFSTNLGESDIVFGGE--KKLKTAIKEIVDIF--KPKICSTCPVGLIGDDIPAVAEETKQLY-GCIAFACEGYKGVSQSAGHHIANNKLIKSVIGHSVNILGEYNIG-GDSILKRIGYEIISVMTGDASIDDIRKAHTAELNLVQCHRSINYIAEMMK--IQYGTAWLKVDF-IGTVKTLRDMAKFFNDPE--ITAKTEAVIA-EYKG-KLT-GKKAALYV-GGSRAHHK-DFGVETVLAAFEFAHRDDYEMNPG-SIVADDLNEYEQEEFIKALKPDIFFTGIKDKYTIQKGGVLSRQLHSYDYSGPYAGFKGAVNFGKDVTMGIAP-WKKAI-TINPSKTCQPVGAMYAALGVSHGSQGCCSYLARHFKEPTSAFSEGACVFGGGSNIKTAVKNIY-DPEIIAVHTTCLSETIGDDLKGFIGDM-----TANTPSYVGSHITGFSNMVTGFIKGL-SGDMREMKRLLKLMGVDTTGVLDSPGKYQMYPKG-GTKIQDIIELGDAEKTLAIA-GASTLEKPIGIGSTDDYIMELSKEERGQLVDIMVDKKKVALYG-DPDTLISLTKFVL-ELGMIPVITGTEKEVNALFEEDLFLLHQLIEPVDLLMGGTH-GKYIARAIPLVRV-GFPVTGYRGAMRLLELMLGALMDRQDR
>Bacteria-RS_GCF_007115085.1-Firmicutes_A-Clostridium_sp007115085-II-SULK01000010.1_118
MRQVAIYGKGGIGKSTTTQNLTAGLAE-L-GKKIMVVGCDPKADSTRLLLGGLAQKTVLDTLR--EE-G--E--DIDL-DYIMKIKCVESGGPEPGV-GCAGRGIITSIGMLERLGAYTP-DLDYVFYDVLGDVVCGGFAMPIREGKAQEIYIVASGEMMALYAANNISKGIRKYAKTGG--VR--LGGIICNSRKVDKEDLLEAFAKELGSQLIHFVPRDNMVQRAEIHKQ-TVIEFDPDQAEEYRQLAKKIVIP-KP--MTQERLEELMEYGLMYSAKVYKNRKKIGANSRTMPGMLTRGC--CYAGCKGVVGPIKDAAIITHGPIGCGYSWG-TRYCFSTDLQESDIVFGGE--KKLKQAIKEVVEIF--NPKICATCPVGLIGDDLPAVAAEAKKMY-GVVSFACEGYKGVSQSAGHHIANNSIIKNLIGHSVNILGEYNIG-GDGILKSIGYEVISIMTGDGSVDDIRKAHTADLNLVQCHRSINYIAEMMN--IQYGTSWMKVNF-IGTIQTLRDMAKFFDDPV--LTARTEEVIE-EYRE-KLT-GKKAALFV-GGSRSHHK-DFGVETVLAAYEFAHRDDYEMNKG-SVVVDDLNHYETEEFIKKLKPDVFFSGIKDKFVIQKGGVLSRQLHSYDYSGPYAGFRGAVNFGRDLTMGLPP-WKKAL-KVNPSKTCQPVGAMYAALGVSHGSQGCCSYLTRHFKDPTSAFSEGACVFGGGSNLKTAAKNIY-DPDIIAVHTTCLSETIGDDIGSIIETI-----DTNTPSYVGSHITGFANMVTGFIRDL-SGDMREMKRLLKLMGVDTSGVIDAPGKYELFPKG-GTKIEDIIALGDCEKTLALA-GATELENPIGVGSTDDFIMELSKEERGQLVDIMVDGKTVAIYG-DPDTVIGLTKFVL-ELGMIPVITGTEVEVNSLFEQDLFELHQWIDKVDLLIGGTH-GKYIARAIPLVRA-GFPIVGYKGAMRLLELILNALMDRQDR
>Bacteria-GB_GCA_007115085.1-Firmicutes_A-Clostridium_sp007115085--SULK01000010.1_118
MRQVAIYGKGGIGKSTTTQNLTAGLAE-L-GKKIMVVGCDPKADSTRLLLGGLAQKTVLDTLR--EE-G--E--DIDL-DYIMKIKCVESGGPEPGV-GCAGRGIITSIGMLERLGAYTP-DLDYVFYDVLGDVVCGGFAMPIREGKAQEIYIVASGEMMALYAANNISKGIRKYAKTGG--VR--LGGIICNSRKVDKEDLLEAFAKELGSQLIHFVPRDNMVQRAEIHKQ-TVIEFDPDQAEEYRQLAKKIVIP-KP--MTQERLEELMEYGLMYSAKVYKNRKKIGANSRTMPGMLTRGC--CYAGCKGVVGPIKDAAIITHGPIGCGYSWG-TRYCFSTDLQESDIVFGGE--KKLKQAIKEVVEIF--NPKICATCPVGLIGDDLPAVAAEAKKMY-GVVSFACEGYKGVSQSAGHHIANNSIIKNLIGHSVNILGEYNIG-GDGILKSIGYEVISIMTGDGSVDDIRKAHTADLNLVQCHRSINYIAEMMN--IQYGTSWMKVNF-IGTIQTLRDMAKFFDDPV--LTARTEEVIE-EYRE-KLT-GKKAALFV-GGSRSHHK-DFGVETVLAAYEFAHRDDYEMNKG-SVVVDDLNHYETEEFIKKLKPDVFFSGIKDKFVIQKGGVLSRQLHSYDYSGPYAGFRGAVNFGRDLTMGLPP-WKKAL-KVNPSKTCQPVGAMYAALGVSHGSQGCCSYLTRHFKDPTSAFSEGACVFGGGSNLKTAAKNIY-DPDIIAVHTTCLSETIGDDIGSIIETI-----DTNTPSYVGSHITGFANMVTGFIRDL-SGDMREMKRLLKLMGVDTSGVIDAPGKYELFPKG-GTKIEDIIALGDCEKTLALA-GATELENPIGVGSTDDFIMELSKEERGQLVDIMVDGKTVAIYG-DPDTVIGLTKFVL-ELGMIPVITGTEVEVNSLFEQDLFELHQWIDKVDLLIGGTH-GKYIARAIPLVRA-GFPIVGYKGAMRLLELILNALMDRQDR
>Bacteria-RS_GCF_002995745.1-Firmicutes_A-Clostridium_vincentii-II-NZ_PVXQ01000001.1_146
MRQIAIYGKGGIGKSTTTQNLTAALAE-M-GKKIMIVGCDPKADSTRLVLGGLAQKTVLDTLR--EE-G--D--DIDL-DAILKIMCVESGGPEPGV-GCAGRGIITAIGMLEQLGAYTP-DLDYVFYDVLGDVVCGGFAMPMREGKAQEIYIVASGEMMALYAANNISKGIMKYATSGG--VR--LGGIICNSRNVDKEDLLQAFAEELGSQLIYFVPRDNMVQRAEIHKK-SVIEFDPNQADEYRALAKAIVIP-KP--MSQER---LMEFGLMYSAKVYKNRKKIAANSRTIPGMLTRGC--CYAGCKGVVGPLKDALIITHGPIGCGYSWG-TRYCFSTDLQDTDIVFGGE--KKLKQAIKEAVEIF--HPEICSTCPVGLIGDDLPAVALEAKALY-GVLSFACEGYKGVSQSAGHHIANNSIIKNLIGHSVNILGEYNIG-GDGILKSIGYEIISIMTGDGSIDEIRRAHTADLNLVQCHRSINYIAEMMN--IQYGTSWMKVNF-IGTISTLRDVAKFFNDPA--LTARTEEVIA-DYKE-KLT-GKKAALYV-GGSRAHHN-DFGVETVLAAFEFAHRDDYEMNKG-AIVVDDLNHYETEEFIKKLKPDVFFTGIKDKFIIQKGGVLSRQLHSYDYSGPYAGFRGAVNFGRDLTMGLAP-WKKAL-KANPSKTCQPVGAMYAALGVSHGSQGCCSYLTRHFKDPTSAFSEGACVFGGGSNLRTAAKNIY-DAEIIAVHTTCLSETIGDDIPSIINSI-----AANTPSYVGSHITGFANMVTGFIKYL-AGDMREMKRLLKLMSVDTTGVVDAPGKYEMFPKG-GTLIEDIKALGDAQKTLAIA-GANQLEKPIGVGSTDDFIMELSKEERGQLVDIMVDGKKVAIFG-DPDVVIALTKFVL-ELGMVPVMTGTETEVNALFEEDLMELHQWIDGVDLLMGGTH-GKYIARAIPFVRA-GFPIVGYRGAMRLLELILGALMDRQDR
>Bacteria-RS_GCF_006742065.1-Firmicutes_A-Clostridium_butyricum-II-NZ_AP019717.1_418
MRQVAIYGKGGIGKSTTTQNLTSALAE-M-GKHIMIVGCDPKADSTRLVLGGLAQKTVLDTLR--EA-G--E--DIDL-DDIMKIRCVESGGPEPGV-GCAGRGIITSIGMLERLGAYTP-DLDYVFYDVLGDVVCGGFAMPIREGKAQEIYIVASGEMMALYAANNISKGIQKYAKTGG--VR--LGGIICNSRKVDREDLLKAFAEELGSQLIHFVPRDNMVQRAEIHKQ-TVIEFDPDQADEYRTLARNIVIP-KP--MKQERLEELMEYGLMYSAKVYKNRKKIDANRRSVPGLINRGC--CYAGCKGVVGPTKDALIITHGPIGCGYSWG-TRYCFSTDLQESDIVFGGE--KKLDAAIEEAVKIF--NPKICSTCPVGLIGDDLPAVAKRNSEKF-GVMAFPCEGYKGVSQSAGHHIANNIIIRDLIGHSVNILGEYNIG-GDAILTLCGYEVISTFTGDGSVEHYRRAHTADLNVIQCHRSINYIAEMMK--IQYGTAWMKGDF-IGTIETLREMAKFFGDPV--LTEQTEKVIS-SYKE-KLE-GKVAAICV-GGSRTHHK-DFGVKTVLAGYEFAHRDDYEMDKG-SVIIDDFNHYETEEFLKMLKPDIFFSGIKDKFVFQKQGILSRQLHSYDYAGPYAGFKGAVNFGKDVTMGLAP-WKKSL-KINPNKTCQPVGAMYAALGVSHGSQGCCSYLTRHFKDPTSAFSEGACVFGGSSNLITAAKNIY-NPDIMAVHTTCLSETIGDDIGSIIESI-----DAHTPSYVGSHVTGFANMVAGFIRDL-SGDMREMKRIMNSMKADTTGVLDAPGKFNIFPKG-GTLVEDIIALGDAELTLGIE-PANVLENPIGICSTDDFIMELAKEERGQLLDIMIDGKKVAING-DPDFVIAMAKFAL-ELGMVPVITGTEATINKLFEEDLFELHQLIEKVDLLIGGTH-SKYIARAIPFVRA-GFPIVGYRGGMRLIELILNALMDRMDR
>Bacteria-RS_GCF_900130055.1-Firmicutes_A-Clostridium_T_intestinale-II-NZ_FQXU01000006.1_177
MRQVAIYGKGGIGKSTTTQNLTSGLAT-M-DKKIMVVGCDPKADSTRLLLGGLAQKSVLDTLR--EE-G--D--DVDL-DSILKIKCVESGGPEPGV-GCAGRGIITSINMLEQLGAYES-DLDYVFYDVLGDVVCGGFAMPIREGKAQEIYIVASGEMMALYAANNIAKGIQKYANTGG--VR--LGGIICNSRKVANEELLDNFAKELGSQLIHFVPRSPMVTKAEINKQ-TVIEFDSEQADEYRTLASKVVIP-KP--MSQDRLEELMQYGLMYSAKVFKNRKALTSNVRTIPGIMTRGC--CYAGCKGVVGPLKDVAVITHGPIGCGYTWG-TRYCFSTDMQEGDIVFGGE--KKLKQAIKEVVELF--SPKICSTCPVGLIGDDIHAVAKEAEALY-GVLAFSCEGYKGVSQSAGHHIANNGLMKNVIGFSINLLGEYNIG-GDGVLKKIGYDIVSVMTGDGSYEELKSAHTADLNIIQCHRSINYIGEMMK--TKYGTDWLKVNF-VGTIESLRSIAKYFGDED--LIERTEEIIA-EYKN-KLT-GKTAALFV-GGSRSHHE-SLGMKTLLAGYEFAHRDDYEMDKG-AIVVDDLNHYETEEFLKLLKPDIFFSGIKDKFVAQKGGVLSRQLHSYDYSGPYAGFKGAVNFARDVTMGIAP-WKKAL-KINPAKTCQPVGAMYAALGVSHGSQGCCSFLTRHFKEPTSSFTEGSSVFGGGSNLRTAAKNIY-DPEIIAVHTTCLSETIGDDLNSIITSI-----NTNTPSYVGSHVTGFSNMVSGFIKYL-AGDMREMKRLMKDFGIDTSGVLDAPGTYEMYPKG-GTKIEDIKAMGDSELTLALL-GATDLEKPIGIGATDDFIMELSKDERGQLVDTVVDGKKVAIYG-DPDTVLGLTKFVL-ELGMIPVITGTEKSAKALFEEDLFELHQWIEGVDLLIGGTH-GKYIARAIPFVRA-GFPIVGYRGAMRVLELILTALMDRIDR
>Bacteria-RS_GCF_900095725.1-Firmicutes_A-FMMP01_sp900095725-II-NZ_FMMP01000015.1_254
MRQVAIYGKGGIGKSTTTQNLTAGLGE-M-GKNIMIVGCDPKADSTRLVLGGLAQKSVLDTLR--EE-G--D--DVEL-ENILKIRCVESGGPEPGV-GCAGRGIITSINMLEQLGAYTD-DLDYVFYDVLGDVVCGGFAMPIREGKAQEIYIVASGEMMALYAANNICKGIQKYAATGG--TR--LGGIICNSRKVDGEELLEAFAKELGSQLLYFVPRDNMVQRAEINKK-TVIDFDPEQADAYRGLANAMVIP-KP--MPQDRLEELMEHGILYSSKVYKNRKKIAADVRTMPGVMTRGC--CYAGCKGVVSPIKDAAVITHGPIGCGYTWG-TRYCLSTDMQEADIVFGGE--KKLRQAIKETVEIF--DPAICSTCPVGLIGDDIHAVAAEAEKLY-GVMAYSCEGYKGVSQSGGHHIASNGLIKHVIGFAINILGEYNIG-GDGILKRIGYDIICSLPGDGSYVEIKSAHVADLNLVQCHRSINYVAEMMK--EQYGTPWLKVNF-IGTIEALRNMAKFFDDAE--LTAKTEEVIA-DYKS-KLK-GKTAALFV-GGSRSHHK-ELDMETILAGYEFGHRDDYEMENG-SLIVDDLNHYETEEFLKLLKPDVFFSGIKDKYVAQKGGILSRQLHSYDYSGPYAGFSGAVNFARDVTMGIAP-WKSAL-RVNPAKTCQPVGAMYAALGVSHGSQGCCSFLTRHFKEPSSSFTEGASVFGGGANIKTSIKNMY-NPDIIAVHTTCLSETIGDDLNAFIQDS-----PTNTPSYVGSHITGYGNMISGFIKYL-AGDMREMKKLAELMGADTSGVLDAPGNYDMYPKG-GTKISDIQTMGDSELTLAIN-PANELKRPIGIAATDEYIMALSHEERGQLVDTILDNKTVAIYG-DPDTVLGITALVL-EMGMIPVVTGTNKKAKELFDQDLFELHQWIDPVDLMIGGTH-GKHIARAIPLVRA-GFPIVGYKGAMRLVELILTALMDRQDR
>Bacteria-RS_GCF_002252565.1-Firmicutes_A-Petroclostridium_xylanilyticum-II-NZ_NPML01000019.1_408
MRQVAIYGKGGIGKSTTTQNLTAGLGE-M-GKKIMVIGCDPKADSTRLLLGGLAQKTVLDTLR--EE-G--E--DIEL-DLIMKIKCVESGGPEPGV-GCAGRGIITSIGMLERLGAYEA-DLDYVFYDVLGDVVCGGFAMPIREGKAQEIYIVASGELMAMYAANNISKGIQKYANSGG--VR--LGGIICNSRKVDGEELIEAFAKELGSQMIYFVPRDNIVQRAEINRK-TVIHYDPQQADEYRGLAKAIVIP-KP--MTQDRLEAMMEHGILYPARVYKNRKEIQANTRTIPGIITRGC--CFAGCKGVVGPLKDVALIVHGPIGCAYSWG-TRYCFCTDMQESDIVFGGE--KKLKQAIKEVVEIF--DPAICSTCPVGLIGDDIHAVAAEAEKLY-GVVAFSCEGYKGVSQSGGHHIANNGLIKHIIGYAINILGEYNIG-GDGVLKRIGYDIVSVMTGDGSYRDLKNAHKADLNIVQCHRSINYIAEMLQ--TKYGTHWIKANF-IGTIETLRAMAKYFGDEE--LIQRTEEVIA-DYKE-KLR-GKTAALFV-GGSRAHHK-DLGVETVLAGYEFAHRDDYEMPDG-SIVVDDLNHYETEEFLKILKPDIFFSGIKDKFVAQKAGILSRQLHSYDYSGPYAGFKGAVNFARDITMGLPP-WKSAL-RINPAKTCQPVGAMYAALGISHGSQGCCSYLTRHFKDPTSSFTEGASVFGGGSNLKTAIKNIY-NPDIIAVHTTCLTETIGDDLYSIIQQI-----QANTPSYVGSHITGFSNMVKGMVSYL-SGDMREIKRIMELMGIDTSGVLDAPGKFEMYPKG-GTKIEDIIDAGNSILTLALA-GAVELEKPIGIEATDRFVMSLMKEERGQLVDIMIDGKKVAIFG-DPDTVLGLTEFVL-GLGMIPVVTGTTTRANEMLQQDLFELHQWIDPVDLLMGGTH-GKYIARAIPFVRV-GFPIVGYKGAMRLVEMIANALMDRQDR
>Bacteria-RS_GCF_900142215.1-Firmicutes_A-Anaerocolumna_jejuensis-II-NZ_FRAC01000032.1_36
MRQVAIYGKGGIGKSTTTQNLTAGLGE-M-GKNIMIVGCDPKADSTRLILGGLAQKTVLDTLR--EE-G--E--DIDL-DYILKIRCVESGGPEPGV-GCAGRGIITSINLLEQLGAYTD-DLDYVFYDVLGDVVCGGFAMPIREGKAQEIYIVASGEMMALYAANNISKGIQKYANTGG--VR--LGGIICNSRKVDGEELVAAFAKELGSQMIHFVPRDNMVQRAEINKK-TVIDFDPNQADEYRALAQKIVIP-KP--MKQERLEELMEHGLMYNSRVYKNRKEIAANVRTIPGIITRGC--CYAGCKGVVGPIKDALQIVHGPIGCSYAWG-TRYCFSTDMQEPDIVFGGE--KKLKQSITEAMDLF--HPSICSTCPVGLIGDDIHAVAKWAENEY-GCIAYSCEGYKGVSQSAGHHIANNQIMRYVIGFSVNLLGEYNIG-GDGILKRIGYEVVATFTGDSSMEDLKNAHRANLSLVQCHRSINYIAEMIE--EKYGTPWMKVNF-IGTIGTLRKIAKFFQDEE--LIKRTEEVIA-DYKS-KLK-GKTAAIYV-GGSRAHHH-DLGVNTVLAGYEFGHRDEYEMPDG-TFMIDDLNHFETEEFLKILKPDIFFSGIKDKFVAQKSGILSRQLHSYDYSGPYAGFRGAVNFARDVTMGIAP-WKTAL-RVNPAKTCQPVGAMYAALGVSHGSQGCCAFLTRHFKDPSSSFTEGASVFGGGSNLKTAAKNIY-KPKIIAVHTTCLSETIGDDLNAIIQGI-----DTNTPSYKGSHITGFSNMVGSFISYL-SGDMRELKRIAEIMKVDTSGVMDSPGKFEMFPKG-GTTVEEIIELGDCIETLAMW-GAQSLKKPIGIAETDNYIMALSSEERGQLVDILIDNKKAAIYG-DPDTVLGLTEFLL-EMGMIPVLTGTKDEAEKLFEKDLYELHQWIEGVDLLVGGTH-GKFIARAIPFVRA-GFPIVGYKGGMRLAELITNALMDRQDR
>Bacteria-RS_GCF_900184995.1-Firmicutes_A-Lachnotalea_sp900184995-II-NZ_LT860098.1_214
MRQVAIYGKGGIGKSTTTQNLTAGLGE-M-GKKIMIVGCDPKADSTRLVLGGLAQKTVLDTLR--EE-G--E--DIDL-DYIMKIRCVESGGPEPGV-GCAGRGIITSINLLEQLGAYTD-DLDYVFYDVLGDVVCGGFAMPIREGKAQEIYIVASGEMMALYAANNISKGIQKYANTGG--VR--LGGIICNSRKVDGEELVSAFAKELGSQMIHFVPRDNMVQRAEIHKK-TVIDYDPDQADEYRALANKIVIP-KP--MKQERLEELMEHGIMYSSRVYKNRKTIAANVRTIPGIMTRGC--CYAGCKGVVGPIKDALQIVHGPIGCSYAWG-TRYSFSTDMQEPDIVFGGE--KKLKQAIDEAMDLF--HPSICSTCPVGLIGDDIHAVAKWAEEKH-SCIAFSCEGYKGVSQSAGHHIANNQLMKFIIGFSVNILGEYNIG-GDGILKRIGYEVVSVFTGDSSIEDLKNAHQANLSLVQCHRSINYIAEMIE--TKYGVPWMKVNF-IGTIQTLRNIAKYFNDEE--LTKKTEEVIA-DYKT-KLK-GKTAALYV-GGSRSHHK-DFGVQTVLAGYEFAHRDEYEMEAG-TYMVDDLNHFETEEFLKLLKPDIFFSGIKDKFVAQKSGILSRQLHSYDYSGPYSGFRGAVNFARDITMGIAP-WKTAL-RVNPAKTCQPVGAMYAALGVSHGSQGCCAFLTRHFKDPSSSFTEGASVFGGGSNLKTAAKNIY-NPRIIAVHTTCLSETIGDDLNSFIQDI-----DTNTPSYKGSHITGFSNMVEGFIKYL-SGDMREMKRIAALMGVDTSGVMDSPGKFEMYPKG-GTTVEEIIELGDSNFSIALL-GAETLKKPIGIERADEYVMELQAEERGQLVDILIDNKKVAIYG-DPDTVLGIAQFAL-EMGMIPIVTGTEREAAELFAKDLYELHQWIEGVDLLIGGTH-GKHIARAIPFVRA-GFPIVGYKGAMRLAELIMNALMDRQDR
>Bacteria-GB_GCA_002294045.1-Firmicutes_A-Anaerocolumna_sp002294045-II-DBEP01000051.1_48
MRQVAIYGKGGIGKSTTTQNLTAGLGE-M-GKNIMIVGCDPKADSTRLILGGLAQKTVLDTLR--EE-G--E--DIDL-DFIMKIRCVESGGPEPGV-GCAGRGIITSINLLEQLGAYTD-DLDYVFYDVLGDVVCGGFAMPIREGKAQEIYIVASGEMMALYAANNISKGIQKYANTGG--VR--LGGIICNSRKVDGEELVSAFARELGSQMIHFVPRDNMVQRAEINKK-TVIDFDPNQADEYRTLANKVVIP-KP--MKQERLEELMEHGLMYSSRVYKNRKEIAANVRTIPGIITRGC--CFAGCKGVVGPIKDAFIIVHGPIGCAYTWG-TRYCFSTDMQEADIVFGGE--KKLKQSIREAMDLF--RPSICSTCPVGLIGDDIHAVAKWAEQEY-KCIAFSCEGYKGVSQSAGHHIANNQLVRYVIGFAVNILGEYNIG-GDGLLKRIGYEVISTFTGDSSMDDIKNAHQANLSLVQCHRSINYIAELIE--EKYGIPWMKINF-IGTVESLRSIAEYFNDPE--LTARTEAVIA-DYKS-KLK-GKTAAIYV-GGSRAHHN-DLGVHTILAGYEFGHREEYEMSDG-TYMVDDLNHYETEEFLKLLKPDIFFSGIKDKFVAQKGGILSRQLHSYDYSGPYSCFRGAVNFARDITMGITP-WKSAL-RINPAKTCQPVGAMYAALGVSHGSQGCCAFLTRHFKDPSSSFTEGASVFGGGSNLKTAAKNIY-KPAIIAVHTTCLSETIGDDLNALIQGI-----DTNTPSYKGSHITGFSNMVVSFINYL-SGDMREMKRLAELMGIDTSGVMDGPGKYEMYPRG-GTTVEEIIGLGDSEFTLAIA-GAEALEKPIGIGNTDRYIMELQSEERGQLVDILIDNKKAAIFG-DPDTVLGLAEFVM-EMGMIPLVTGTEAAAEGLFAKDLYELHQWIEKVDLLIGGTH-GKYIARAIPFVRA-GFPIVGYKGGMRLAELITNALMDRQDR
>Bacteria-RS_GCF_000702945.1-Firmicutes_A-Anaerocolumna_sp000702945-II-NZ_JNLE01000003.1_2608
AKQIAIYGKGGIGKSTTTSNISAALSE-M-GYKVMQFGCDPKSDSTNTLRNGKYIPTVLDTLR--ER-S--T---VKA-QDVIYIYCVEAGGPAPGV-GCAGRGIITAVELFKQQKTFEELDLDYVIYDVLGDVVCGGFAVPIREGIAEHVFTVSSADFMSVYASNNLFKGIHKYSNSAG--AL--LGGVIANSINAPYAEIIDDFVKQTHTQVVEYVPRSVTVTQSELQGK-TTIEAAPAQADVYRSLAKKIKVP-SP--LATNELREALETGTIYNSRVYKNRKEIAANVRTIPGIITRGC--CYAGCKGVVGPIKDALQIVHGPIGCSYAWG-TRYSFSTDMQEPDIVFGGE--KKLKQSITEAVDLF--HPSICSTCPVGLIGDDIHAVARWAETEY-GCIAYSCEGYKGVSQSAGHHIANNQIMRFVIGFSVNLLGEYNIG-GDGILKRIGYEIVSTFTGDSSMEDLKNAHLANLSLVQCHRSINYIAEMIE--EKYGTPWMKVNF-IGTMETLRNIAKYFNDAE--LTKKTEEVIA-DYKS-KLK-GKTAAIYV-GGSRSHHH-DLGVNTVLAGYEFGHRDEYEMPDG-TYMVDDLNHYETEEFLKVLKPDIFFSGIKDKFIAQKNGILSRQLHSYDYSGPYAGFRGAVNFARDVTMGIAP-WKTAL-RVNPAKTCQPVGAMYAALGVSHGSQGCCAFLTRHFKDPSSSFTEGASVFGGGSNLRTAAKNIY-NPKIIAVHTTCLSETIGDDLNEIIKSI-----DTNTPSYKGSHVTGFSNMVGSFISYL-SGDMREMKKLAKQMKVDTSGVMDSPGKFEMYPKG-GTTVEEIIELGDCDQTLAIW-GGQTLQKPIGITQTDNFVMALQSEERGQLVDILIDNKKVAIYG-DPDTVIGLTEFVL-EMGMIPVLTGTENEVKSLFEKDLYELHQWIEGVDLLIGGTH-GKHIARAIPFIRA-GFPIVGYKGGMRLAELITNALMDRQDR
>Bacteria-RS_GCF_003363435.1-Firmicutes_A-Anaerosacchriphilus_polymeriproducens-II-NZ_QRCT01000034.1_294
MRQVAIYGKGGIGKSTTTQNLTAGLAE-M-GKKIMIVGCDPKADSTRLILGGLAQKTVLDTLR--EE-G--D--DIDL-DLILKIKGVESGGPEPGV-GCAGRGIITSINLLEQLGAYDE-DLDYVFYDVLGDVVCGGFAMPIREGKAQEIYIVCSGEMMALYAANNIAKGIQKYATTGG--VR--LGGLICNSRKVEGEELVKAVAKEIGTQMIHFVPRDKAVQKAEINKK-TVIDFSPAQADEYRALAKKVVIP-KP--MPIERLEQLMEHGIMYSAKVYKNRKEVSANTRAIPGIITRGC--CFAGCKGVVGPIKDAVIIVHGPIGCAYTWG-TRYCFSTDMQEADIVFGGE--KKLKKAIIEAMDII--KPKICSTCPVGLIGDDIHAVAKWAEEEY-GCIGFSCEGYKGVSQSAGHHIANNQLIRHIIGYSVNILGEYNIG-GDGLLKRCGIEVISIFTGGSSYRDIKNAHLADLNLVQCHRSINYVADMMY--DKYGTDWLKINF-IGCKESLRAIGEYFGDIE--LKARIEEVIA-DLKS-KLK-GKTAALYV-GGSRSHHK-DFGIRTVLAGYEFAHRDDYEMDEG-AIICDDLNHFETEEFLKVLKPDIFFSGIKDKFVIQKSGFLSRQLHSYDYSGPYAGFTGSVIFGNDLLMGLAP-WKTAL-RINPVKTCQPVGAMYAALGVSHGSQGCCAFLTRHFKEPSSSFTEGASVFGGGSNLKTAAKNLY-DPDIIAVHTTCLSETIGDDLNALITEM-----KCNTPSYKGSHIDGYTNMVSGFINNL-AGDVREYKRLLNIMKIDTSGVMDSPGKFEMYPKG-GTTIKEIKDIGNCTMSLALP-SAQVLEKPMGVEATDKFIMTLQEEERGQLVDIMIDGKKAAIFG-DPDTVLGITAFVL-ELGMIPVVTGTVERANLLFKKDLFLMHQWIEPVDLLIGGSY-GKHIARAIPLVRM-GFPIVGYKGAMRMAEFITNALMDYQDS
>Bacteria-RS_GCF_900111235.1-Firmicutes_A-Clostridium_N_fimetarium-II-NZ_FOJI01000013.1_57
MRQVAIYGKGGIGKSTTTQNLTAGLAE-M-GKKILIVGCDPKADSTRLVLGGLAQRTVLDTLR--EE-G--E--DIDL-DLILKIKGVESGGPEPGV-GCAGRGIITSINLLEQLGAYED-DLDYVFYDVLGDVVCGGFAMPIREGKAKEIYIVCSGEMMALYAANNISKGILKYANTGG--CR--LGGLICNSRNVDGEELVEAVAAQIGTKMIHFVPRDNAVQRAEINKK-TVIEYSPPQADEYRQLAKKVVIP-KP--MKIEELEALMEHGMMYSSRVYKNRKEVAANTRAIPGIMTRGC--CYAGCKGVVGPIKDALIIVHGPIGCSYAWG-TRYCFSTDMQEADIVFGGE--KKLRKSITEAMEIF--HPTICSTCPVGLIGDDIHAVAKWATEEY-KCIGFSCEGYKGVSQSAGHHIANNQLIRYVIGYSVNILGEYNIG-GDGLLKRCGIEVVSVFTGGSSYRDIKNSHLATLNLVQCHRSINYVAEMMY--DKYGIDWIKVNF-IGSKESLRSIGEYFGDEA--LKARINEVIA-DFKS-KLK-GKTAALYV-GGSRSHHK-DFGISTVLAGYEFAHRDDYEMDPG-AIITDDLNHFETEEFLKILKPDIFLSGIKDKFVVQKSGIMARQLHSYDYSGPYAGFHGAVLFGRDLFMGLAP-WKTAL-RINPCKTCQPVGAMYAALGVSHGSQGCCAFLTRHFKEPSSSFTEGSSVFGGGSNLKTAIKNLY-NPDMIAVHTTCLSETIGDDLNALIQDN-----PCNTPSYKGSHVTGFTNMVSGFVNYL-SGDMREYKRLMKAMKVDTSGVLDTPGKYNMFPEG-GTKIDDIKGLGDCIKTVALP-SAETLKKPMGVEATDEFIMTLGDEQRGQLVDIMLDGKKVAIYG-DPDTVLGIAAFAL-ELGMIPMLTGTERSAKELLAKDLFLLHQWIEGVDLLIGGTY-GKHIARAIPLVRM-GFPIVGYKGGIRMAELIGNALMDYQDS
>Bacteria-GB_GCA_003249225.1-Firmicutes_A-SZUA-448_sp003249225-II-QKJQ01000027.1_185
MRQVAIYGKGGIGKSTTTQNLTAGLAE-M-GKKIMIVGCDPKADSTRLVLGGLAQKTVLDTLR--EE-G--E--DIDL-DFIMKIKGVESGGPEPGV-GCAGRGIITSINLLEQLGAYTD-DLDYVFYDVLGDVVCGGFAMPIREGKAQEIYIVCSGEMMALYAANNIAKGIMKYASTGG--VR--LGGLICNSRKVDGEELVSAVAKELGTQMIHFVPRDNAVQRAEINKK-TVIDYSPPQADEYRALAQKIVIP-KP--MKIERLEELMEHGILYNSRVYKNRKEVTANTRTIPGIITRGC--CYAGCKGVVGPIKDALIIVHGPIGCSYAWG-TRYCFSTDMQESDIVFGGE--KKLKKAITEAVDIF--NPPICSTCPVGLIGDDIHAVARWAEEEY-GCIGFSCEGYKGVSQSAGHHIANNQLIRYIIGFSVNILGEYNIG-GDGLLRRCGIDVVSVFTGGSSVRDIKNAHHADLNLVQCHRSINYVADMMY--EKYGIDWIKVNF-IGCKKSLAEIGEYFGDEE--LKTRIQEVIT-DLKS-KLK-GKTAALYV-GGSRSHHK-DFGISTVLAGYEFAHRDDYEMDEG-SIICDDLNHFETEEFISILKPDVFFSGIKDKFIAQKSGTLSRQLHSYDYSGPYAGFQGAVNFGKDILMGLAP-WKSAL-RVNPAKTCQPVGAMYAALGVSHGSQGCCAFLTRHFKDPSSSFTEGASVFGGGSNLKIASKNIY-KPDMIAVHTTCLSETIGDDLNALITDI-----ECNTPSYNGSHITGFSNMVSGFINYL-SGDMREYKRLLTKMKVDTSGVMDSPGKFEMYPKG-GTQIEDIKKLGECKKSITLP-SGEVLKRPMGVNATDKFLMTLQEEERGQLVDIMIDGKKVAIYG-DPDTVLGIAAFAL-ELGMIPMITGTERLANELLNSDLFELHQWMEPVDIMIGGTH-GKAIARAVPLVRM-GFPIVGYKGAIRMAELITNAIMDYQDK
>Bacteria-RS_GCF_900141895.1-Firmicutes_A-Parasporobacterium_paucivorans-II-NZ_FQYT01000018.1_43
MRQIAIYGKGGIGKSTTTQNLTAGLAE-M-GKKIMIVGCDPKADSTRLVLGGMCQKTVLDTLR--EE-G--D--DIDL-DLVLKIKGVESGGPEPGV-GCAGRGIITSINLLEQLGAYTD-DLDYVFYDVLGDVVCGGFAMPIREGKAQEIYIVCSGEMMALYAANNIAKGIQKYATTGG--VR--LGGLICNSRNVDGEDLVRAVAKELGTQMIHFVPRDNDVQRAEINKK-TVIDFSPPQADEYRDLARKIVIP-KP--MQIERLEQLMEHGILYSARVYKNRKPITANTRTIPGIITRGC--CYAGCKGVVGPIKDAAIIVHGPIGCSYAWG-TRYCFSTDMQEADIVFGGE--KKLKQAAQEIVDIF--KPKICSTCPVGLIGDDINAVAKWIESDL-GAISFSCEGYKGVSQSAGHHIANNQLIRYVIGYSVNVLGEYNIG-GDGLLKRCGVEVVSVFTGGGSYRDLKNSHLANLNLVQCHRSINYVADMMK--DKYGIDWIKVNF-VGTAKALRDVGEYFGDEQ--LKKRIEEVIA-DYNS-KLK-GKTAALYV-GGSRAHHK-DFGIETVLAGYEFAHRDDYEMNDG-SIICDDLNHFETEEFLRVLKPDIFFSGIKDKFVAQKSGMLSRQLHSYDYSGPYAGFKGAVNFGHDLVMGLAP-WKEAL-KINPCKTCQPAGALYAALGVSHGSQGCVAFLTRHFKEPSSSFTEGSSVFGGGSNLKTAAKNLY-DPRIIAVHTTCLSETIGDDLGSIITEM-----DCNTPSYKGSHVTGFTNMVSGFVNYL-SGDYREYKKLMKAMKVDTSGVLDGAGKYEMYPDG-GTTIEEIEGLGDCISSLALP-SAVALKKPMGIENTDKFIMTLQQEERGQLVDMMVDGKKVAIYG-DPDTVLGITQFCL-ELGMIPVITGTKAAAEAMMEKDLFYLHQLMEPVDIMIGGTH-GKHIARAIPLVRM-GFPVVGYKGGMRMAELIVNAIMDYQDS
>Bacteria-RS_GCF_001877035.1-Firmicutes_A-Clostridium_AD_estertheticum-II-NZ_CP015756.1_1232
MRQVAIYGKGGIGKSTTTQNLTAGLAE-M-GKQIMVVGCDPKADSTRLLLGGLAQKSVLDTLR--EE-G--E--EVDL-DSILKIRCVESGGPEPGV-GCAGRGIITAINMLESLGAYTD-DLDYVFYDVLGDVVCGGFAMPMREGKAQEIYIVASGEMMALYAANNIAKGVLKYANSSG--IR--LGGIICNSRNVDKEDLLKAFAEELGSQLIYFVPRDNMVQRAEIHKQ-TVIEFDPGQAQEYRQLAKAIVIP-KP--MSQERLEALMEHGLMYPAKTFKNRKQITANTRTIPGMITRGC--CYAGCKGVIGPIKDMVHIVHGPIGCSYTWG-TRYCFSTDMQESDIIFGGE--KKLRQAIKEAVEIF--HPTISATCPVGLIGDDINAVAAEAEKLY-GVLAFNCEGYKGVSQSAGHHIANNNLMRSVIGHSINLLGEYNIG-GDGVFKKIGYEVVCVMTGDGSYEDIKNAHTADVNLVQCHRSINYIAEMME--TKYGIPWIKVNF-IGITETLRNVALYFDDKD--LIEKTEKVIA-EYKT-RLE-GKTAFLYV-GGSRSHHH-DLGIETVVSGYEFAHRDDYEMKKD-AVIIDDLNHFETEQLIKHLKPDMFFSGIKDKYVVQKMGVTSKQLHSYDYSGPYAGFRGAVVFARELTSGVPP-WKKAL-RINPAKTCQPIGAMYAALGVSHGSQGCCAFLTRHFKEPTSAFTEGASVFGGGANLKTAIKNLY-KPDIIAVHTTCLSETIGDDCKTMIFQA-----EASTPSYVGSHITGFSSMVKAFVTYL-SGDMRELKRILSVMGIDTSGVLDAPGSFEMYPLG-GTTVDEIIDAGNSKLSIALA-AGIELEKPIGIEATDRLMTELSLEERGQLVDLMLDGKKVAIYG-DPDIVTSLAEFVI-SLGAIPVITGTVKEVNAMLEKDLFELHQWMDPVDLLMGNTH-GKFIARAVPFVRV-GFPIVGYKGAIRLIEMMSNVILDKIDR
>Bacteria-RS_GCF_002029235.1-Firmicutes_A-Clostridium_AE_oryzae-II-NZ_MZGV01000018.1_18
MRQVAIYGKGGIGKSTTTQNLTAGLAT-M-GKKIMVVGCDPKADSTRLLLGGLAQKTVLDTLR--EE-G--E--DVEL-DAIMKIKCVESGGPEPGV-GCAGRGIITSINMLENLGAYEN-DLDYVFYDVLGDVVCGGFAMPIREGKAQEIYIVASGEMMAMYAANNISKGILKFAHSGG--VR--LGGIICNSRKVDREELLEAFAKELGSQLIHFVPRDNVVQRAEIHKQ-TVIQFDSAQADEYRALAKAIVIP-KP--MSQDRLESLMEYGLMYPAKTFKSRKKIEANVRTIPGIITRGC--CYAGCKGVVGPIKDMVHIVHGPIGCSYTWN-VRYVFSTDMQEKDIVFGGV--ARLRQAIKEAVEIF--NPKINATCPVGLIGDDINAVAAEAEKQY-GVLAFNCEGYKGVSQSAGHHIANNNFIKNVIGWNINILGEYNIG-GDAVLSKIGYNVIATLTGDGSIDHIRNAHKADLNLVQCHRSINYIADMLH--TKYGTPWLKVNF-IGFMETLRNMAKFFGDAE--LIDRTEAVIA-EYYE-KLK-GRTAFLYV-GGSRSHHK-SFGVETVVSGYEFAHRDDYESTGN-AVIIDDLNHYETEMFIKILKPDMFFSGIKDKYVVQKMGVMAKQLHSYDYSGPYAGFRGALNFARDVEAGMPP-WKKAL-VINPAKTCQPIGAMYAALGISHGSQGCCSFLTRHFKEPTSSFTEGASVFGGGSNLKTAVKNIY-DPEIIAVHTTCLSETIGDDLVTYISQC-----EANTPSYVGSHITGFSNMVKGMVTYL-SGDMREIKRIMKAMDIDTSGVLDAPGTHEMYPAG-GTKIDEIKDAGNSKLTMALA-AAAQLEKPIGIEATDRFVSSLVKEERGQLVDLMLDGTTVAISG-DPDTVIALTEFTL-SLGMQPIITGTSKEIKAMLEKDTFELHQWLEKTDLIIGNSH-LKHIARAIPFVRF-GFPITGYRGAIRLVEMIINAILDRKDR
>Bacteria-RS_GCF_900129965.1-Firmicutes_A-Clostridium_AF_grantii-II-NZ_FQXM01000009.1_72
MRQVAIYGKGGIGKSTTTQNLTAGLAE-M-GKKIMVVGCDPKADSTRLLLGGLAQKTVLDTLR--DE-G--E--DIEL-DAILKIRCVESGGPEPGV-GCAGRGIITSINMLENLGAYEA-DLDYVFYDVLGDVVCGGFAMPIREGKAQEIYIVASGEMMALYAANNIAKGIQKYANTGG--VR--LGGIICNSRKVDNEELLEAFAKELGSQLIHFVPRDNQVQKAEIHKQ-TVIEFSPAQADEYRTLAKAIVIP-KP--MAQDRLEELMEFGLMYPAKTFKQRKKIAANTRTVPGIITRGC--CYAGCKGVVGPIKDMVHIVHGPIGCSYAWG-TRYCFSTDMQESDIVFGGE--KKLKLAIKEAMELF--NPKISATCPVGLIGDDINAVAVQAEKEY-GVLAFNCEGYKGVSQSAGHHIANNKFIKDVIGFNINILGEYNIG-GDAVLNKIGYNVIATLTGDGSIERIKNAHKADLNLVQCHRSINYIAEMLE--EKYGTPWLKTNF-IGFSQTLRDMAIFFDDEE--LTARTEAVIA-EYSE-RLS-GRTAFLYV-GGSRSHHS-TFGVETILSGYEFAHRDDYESPEG-SIIIDDLNHYETETFIKILKPDMFFSGIKDVFVAKKMGVMAKQLHSYDYSGPYAGFRGAINFARDTDMGVAP-WKKAL-RINPAKTCQPIGAMYAALGISHGSQGCCSYLTRHFKDPTSSFTEGACVFGGGSNMKTAVKNIY-EPDIIAVHTTCLSETIGDDLKTIIAQS-----QASTPSYVGSHVTGYSNMVKAIVTYL-AGDIREIKKLLQLLGVDTSGVVDAGGHYDMYPAG-GTKLEDVKDTGNSKHTLALA-GAAELDKPIGIEAVDRFLMTVCKEERTQLVDLMLDGKKVAISG-DPDTVISMTEFVV-SLGMIPIVTGTEKQIKAILVKDLFELHQWIEPVDLLVGTTH-SKFISRAIPLIRF-GFPITGYKGAIRIIEMFTNAILDRQDR
>Bacteria-RS_GCF_001263795.1-Firmicutes_A-Clostridium_H_homopropionicum-II-NZ_LHUR01000010.1_74
MRQVAIYGKGGIGKSTTTQNLTAGLAE-M-GKKVMVVGCDPKADSTRLLLGGLAQKTVLDTLR--EE-G--D--DIEL-DAILKIKCVESGGPEPGV-GCAGRGIITSISMLENLGAYEA-DLDYVFYDVLGDVVCGGFAMPIREGKAQEIYIVASGEMMALYAANNIAKGIQKYANTGG--VR--LGGIICNSRKVDNEELLEAFATELGSQLIHFVPRDNQVQRAEIHKK-TVIDFSPEQADEYRALAKKIVIP-KP--MTQDRLEELMAHGLMYPAKTFKTRKKIEANTRTIPGIITRGC--CYAGCKGVVGPIKDMVHIVHGPIGCSYAWG-TRYCFSTDMQESDIVFGGE--KKLRQAIKEAMDLF--NPKISATCPVGLIGDDINAVAAEAEKEY-GVLAFNCEGYKGVSQSAGHHIANNNFIKNVIGWNINLLGEYNIG-GDTILKKIGYNVVATLTGDGSIENIRNAHKANLNLVQCHRSINYIAEMIE--TKYGIPWVKVNF-IGTIQTLRDMAKIYDDPE--LTKRTEEVIA-ELKQ-RLE-GKTAFLYV-GGSRSHHA-TFGVETVLSGYEFAHRDDYESKNN-NIIIDDLNHYETETFIKVLKPDMFFSGIKDKYAVQKMGVMSKQLHSYDYSGPYAGFKGAVIFAKDVLAGVPP-WKKAL-RINPAKTCQPIGAMYAALGISHGSQGCCSYLTRHFKDPTSSFTEGSSVFGGGSNLKTAIKNIY-EPDMIAVHTTCLSETIGDDLRTIISQA-----EANTPSYVGSHITGFSNMIKGAVTYL-SGDMREIKRILNVMDIDTSEVVDTPGTFEMYPKG-GTKIKDIIDAGNSNYTLALA-GAVALEKPLGIEAVDKFITELSKEERGQLVDLMLDGKKVAVFG-DPDTVISLTEFII-SLGMIPVVTGTDKEIGEMLEKDLFELHQWIEPVDLLIGNTY-GKYIAKAIPFVRF-GFPITGYKGAIRLVEMIANAIMDRIDR
>Bacteria-RS_GCF_001317355.1-Firmicutes_A-Oxobacter_pfennigii-II-NZ_LKET01000021.1_304
MRQVAIYGKGGIGKSTTTQNLTAGLAE-M-GKRIMVVGCDPKADSTRLLLGGLAQKTVLDTLR--DE-G--E--DIEL-EYILKIKCVESGGPEPGV-GCAGRGIITSINMLERLGAYEE-DLDYVFYDVLGDVVCGGFAMPIREGKAREIYIVASGELMAMYAANNISKGVTKYANTGG--TR--LGGIICNSRKVDNEELLEAFAKELGTQLIHFVPRDNIVQKAEINRK-TVIDFAPTQADEYRNLAKAIVIP-KP--MVQDRLEQMMEYGILYPAKVFKSRKEITANTRTIPGIITRGC--CYAGCKGVVGPIKDMVHIVHGPIGCSYAWG-TRYCFSTDMQESDIVFGGE--KKLRQAIKEAVELF--NPKISATCPVGLIGDDINAVAAEAQKLY-GVLAFSCEGYKGVSQSAGHHIANNNLMKHVIGYSINILGEYNIG-GDGVLDKIGYNIIAIMTGDGSYEDIKNAHKADVNLVQCHRSINYIAEMIE--TKYGIPWIKANF-IGTIETLRYLANYFGDDM--LIEKTEEVIK-EYKE-KLQ-GRTAFLYV-GGSRSHHK-DLGVETIISGYEFAHRDDYEMNKN-SVIIDDLNHYETEEFIKILKPDMFFSGIKDKYVVQKMGVMSKQLHSYDYSGPYAGFKGALVFARDVAAGVPP-WKSAL-RINPAKTCQPIGAMYAALGISHGSQGCCSYLTRHFKDPTSSFTEGASVFGGGSNLKTAIKNIY-DPEIIAVHTTCLSETIGDDLKTIILQS-----EANTPSYVGSHITGFSGMVKGMVDYL-SGDMKEIKRLLLSMGLDTSGVLDSPGEFNMYPKG-GTKIEEIVDAGNSYHTLALA-GAISLEKPIGIDATDQFLMALSKEERGQLVDLMLDDKKVAIFG-DPDTVTAMTEFVL-SLGMIPVLTGTNAEVEEMLKNDLFELHQWMEPVDLLMGNTH-GKYVARAVPFVRF-GFPITGYMGAIRLVEMITNAILDKMDR
>Bacteria-RS_GCF_001623875.1-Firmicutes_A-Clostridium_AM_magnum-II-NZ_LWAE01000003.1_286
MRQVAIYGKGGIGKSTTTQNLTAGLAT-M-GKNIMVVGCDPKADSTRLLLNGLAQKSVLDTLR--EE-G--E--DVDL-DLILKIRCVESGGPEPGV-GCAGRGIITSINMLEQLGAYTE-DLDYVFYDVLGDVVCGGFAMPIREGKAQEIYIVASGEMMALYAANNISKGIQKYANSGG--VR--LGGIICNSRKVDNEELLDAFAKELGSQLIHFVPRSPMVTKAEINKK-TVIDYDTEQADEYRELARKIVIP-KP--MTQERLEELMQYGLTYPAKTYKVRKKIEANTRTVPGIITRGC--CYAGCKGVVGPIKDMVHITHGPIGCAYTWG-GRYVFCTDMQESDIVFGGV--PKLKEAIKEAVELF--HPTIYATCPVGLIGDDINAVAAEARKTY-GVLAFSCEGYKGVSQSAGHHIANNTVMNDIIGYSINILGEYNIG-GDAFLKKIGYNIVATLTGDASFENIQNAHLADLNLVQCHRSINYIAEMME--TKYGIPWIKCNF-IGVIETLRDMAKFFDDPE--LTKRTEEVIA-EYRQ-KLT-GKTACLYV-GGSRAHTN-DLGVKTIVAGFEFAHRDDYEMSQN-TLIVDDLNHHETEEIIKKLKPDMFFSGIKEKYAIQKMGVLSKQLHSYDYTGPYAGFKGAVIFAREVAAGVPP-WKKAL-AINPAKTCQPVGAMYAALGISHGSQGCCSYLSRTYKEPTSSFTEGASVFGGGANLKTAVKNLY-NPDIIAVHTTCLSETIGDDLPTYINDM-----EANTPSYQGSHVTGYSSMIKGMVDYL-SADMKEVKRIFKLMGIDTSGVLDAPGKFEMYPKG-GTKIEDIVDAGNSELTLALA-GAKALEKPIGIDATDEFLMAISAEERGQLVDLMLDGKKVALCG-DPDTIIPLTQFCI-ALGMIPVISGTEKTINAMLAEDFFDLQQWIEGVDLLIANSY-GKFIARAIPHVRF-GFPIFGYKGAIALVEKICNAMLEKIER
>Bacteria-RS_GCF_001636845.1-Firmicutes_A-Clostridium_B_ljungdahlii_A-II-NZ_LITT01000023.1_282
MRQVAIYGKGGIGKSTTTQNLTAGLAE-M-GKKIMVVGCDPKADSTRLLLGGLAQKTVLDTLR--EE-G--E--DVDL-DEILKIKCVESGGPEPGV-GCAGRGIITSINMLEQLGAYDD-DLDYVFYDVLGDVVCGGFAMPIREGKAQEIYIVASGEMMAMYAANNISKGISKFANSGG--VR--LGGIICNSRKVENEELLEAFAKKLGTQLIYFVPRSHDVQKAEINKK-TVIEFSPEQADEYRALAKAIVIP-KP--MAQDDLEALMEHGLMYPAKTYKNRKKIEANIRTVPGVITRGC--CYAGCKGVVGPIKDMVHITHGPVGCSYSWG-GRYVFGTDMEEKDIVFGGV--GKLRQAIKEAVEIF--HPKIYATCPVGLIGDDINAVAQEAKKLY-GVLAFSCEGYKGVTQSAGHHIANNTVMSEIIGYSINILGEYNIG-GDAILNKIGYNVVATLTGDGSYERIQNAHTADVNLVQCYRSINYIAEMME--TKYGIPWVKCNF-IGTIDTLRDLAKVFDDPY--LYKKTEEVIE-EYRE-KLE-GRLACLFV-GGSRSHTR-DFGVKTILAGYEFAHRDDYEMDEN-TVIIDDMNAHEMEKFIKELHPDMFLTGIKEKYAIEKMGVLSRQLHSYDYTGPYAGFKGAIIFARELAGGIPP-WKKQL-RINPAKTCQPVGAMYAALGISHGSQGCCSYLSRHFKEPTSSFTEGASVFGGGANVKKAVKNMY-NPDIIAIHTTCLSETIGDDLPTYIRDM-----EANTPSYVGSHVTGFSNMVNGMVQYL-SADMKEMKRIFKLMDIDTNGVFDTPGDYKMYPKG-GTKIEDIVDAGNSDFTVAFL-AAKSLENPIGIDAMDDLLMNLVREERGQLLDMMIDGKKVAIVG-DPDVVISFTQFVI-TLGMIPVITGTEKEIKAMMDEDFFEMHQLIEGVDLLISNTY-GKFIARAIPFVRF-GFPVVGYYGAIKLVESMLNAMLDKEER
>Bacteria-RS_GCF_001675165.1-Firmicutes_A-Clostridium_B_ragsdalei-II-NZ_LROS01000077.1_65
MRQVAIYGKGGIGKSTTTQNLTAGLAE-M-GKKIMVVGCDPKADSTRLLLGGLAQKTVLDTLR--EE-G--E--DVDL-DEILKIKCVESGGPEPGV-GCAGRGIITSINMLEQLGAYDD-NLDYVFYDVLGDVVCGGFAMPIREGKAQEIYIVASGEMMAMYAANNISKGISKFANSGG--VR--LGGIICNSRKVENEELLEAFAKKLGTQLIYFVPRSHDVQKAEINKK-TVIEFSPEQADEYRALAKAIVIP-KP--MAQDDLEALMEHGLMYPAKTYKNRKKIEANIRTVPGVITRGC--CYAGCKGVVGPIKDMVHITHGPVGCSYSWG-GRYVFGTDMEEKDIVFGGV--GKLKQAIKEAVEIF--HPKIYATCPVGLIGDDINAVAQEAKKLY-GVLAFSCEGYKGVTQSAGHHIANNTVMSEIIGYSINILGEYNIG-GDAILNKIGYNVVATLTGDGSYERIQNAHTADVNLVQCHRSINYIAEMME--TKYGIPWIKCNF-IGTVDTLRDLAKVFDDPY--LYKKTEEVIE-EYRE-KLE-GRLACLFV-GGSRSHTK-DFGVKTILAGYEFAHRDDYEMDEN-TVIIDDMNAHEMEKFIKELHPDMFLTGIKEKYAIEKMGVLSRQLHSYDYTGPYAGFKGAIIFARELAGGIPP-WKKQL-RINPAKTCQPVGAMYAALGISHGSQGCCSYLSRHFKEPTSSFTEGTSVFGGGANVKKAVKNMY-NPDIIAIHTTCLSETIGDDLTTYISEM-----EANTPSYVGSHVTGFSNMVNGMVQYL-SADMKEMKRIFKLMDIDTNGVFDTPGDYKMYPKG-GTKIEDIVDAGNSDFTVAFL-AAKSLENPIGIDAMDDLLMNLVREERGQLLDMMIDGKKVAIVG-DPDVVISLTQFVI-TLGMTPVITGTEKEIKAMMDEDFFEMHQLIEGVDLLISNTY-GKFIARAIPFVRF-GFPVVGYYGAIKLVETMLNAMLDKEER
>Bacteria-RS_GCF_002995845.1-Firmicutes_A-Clostridium_B_luticellarii-II-NZ_PVXP01000044.1_1
MRQVAIYGKGGIGKSTTTQNLTSGLAE-M-GKHIMVVGCDPKADSTRLLLGGLAQKTVLDTLR--EE-G--E--DVDL-DSILKIKCVESGGPEPGV-GCAGRGIITSINMLEQLGAYTD-DLDYVFYDVLGDVVCGGFAMPIREGKAQEIYIVASGEMMAMYAANNISKGISKFANAGG--VR--LGGIICNSRKVANEELLDSFAKKLGSQLIYFVPRSPEVTKAEINKQ-TVIQYDPKQADEYRALAQAIVIP-KP--MAQDELEAMMEHGLMYPAKTYKKRKEIAANVRTIPGVITRGC--CYAGCKGVVGPIKDMVHITHGPIGCCYTWG-GRYVFSTDMEEKNIVFGGV--DKLKNAIKEAVEIF--HPKVYATCPVGLIGDDINAVAREASKLY-GVLAFNCEGYKGVTQSAGHHIANNTVMSEIIGYSVNILGEYNIG-GDSILEKIGYNVITALTGDASYEHIQNANLADVNLVQCYRSINYIAGMMQ--TKYGIPWIKCNF-IGTIDTLRELAKVFDDPY--LYKKTEEVIA-EYKE-RLK-GKLACLYV-GGSRAQTK-DLGVKTILAGHEFGHRDDYEMDND-TVIIDDLNAHEMEKFIRELHPDMFLTGIKEKYVIEKMGVLSRQLHSYDYTGPYAGFKGAVVFARELARGVPP-WKKAL-RINPAKTCQPVGAMYAALGISHGSQGCCSYLSRHFKEPSSSFTEGACVFGGGSNVKTAVKNMY-NPDIIAIHTTCLSETIGDDLPTYIRDM-----ETNTPSYVGSHVTGFSNMVRSMVQYL-SADMKEMKRIFRLMDIDTNGVLDAPGDYKVFPEG-GTRVKDIIDAGNSDMTIAFD-AAKKLETPIGIDAMDDLIMTLAKEERGQLLDLILDGKKAAVVG-DPDVVIPLVQFLI-TLGMTPVITGTEKKIKAIMDEDFFEMHQLIEGVDLLISNTY-GKFIARAIPFVRF-GFPVVGYSGAIDLVRRMCDAMLDKDDR
>Bacteria-RS_GCF_000359585.1-Firmicutes_A-Clostridium_B_tyrobutyricum-II-NZ_APMH01000045.1_12
MRQVAIYGKGGIGKSTTTQNLTSGLAE-M-GKHIMVVGCDPKADSTRLLLGGLAQKTVLDTLR--EE-G--D--DVDL-DSILKIKCVESGGPEPGV-GCAGRGIITSINMLEQLGAYTD-DLDYVFYDVLGDVVCGGFAMPIREGKAQEIYIVASGEMMAMYAANNISKGIYKFASSGG--VR--LGGIICNSRKVDNEELLDSFAKKLGSQLIYFVPRSPEVTKAEINKQ-TVIQYDPKQADEYRALAKAIVVP-KP--MAQEELEALMEHGLMYPSKTYKKRKKIAANIRTIPGVITRGC--CYAGCKGVVGPIKDMVHITHGPVGCSYTWG-GRYVFGTDMQEQNIVFGGV--GKLQKAIDEAVEIF--HPKIYATCPVGLIGDDIQAVASASQKKY-GVLAFSCEGYKGVTQSAGHHIANNTVMSDIIGHSVNVLGEYNIG-GDSVLKKIGYNVVATLTGDASYEDIQNAYQADVNLVQCYRSINYIAGMME--TKYGIPWIKANF-IGTARTLRDLAKVFDEPE--LYKRTEEVIA-EYRE-KLE-GKTACLYV-GGLRAQTK-DLGVKTILAGHEFGHRDDYEMEDD-TLMIDDINGHELEKFIKELHPDMFLTGVKEKYVIEKMGVLSRQLHSYDYTGPYAGFKGAVIFARELARGVPP-WKKAL-RINPAKTCQPVGAMYAAFGISHGSQGCCSYLSRHFKEPSSSFTEGTSVFGGGANVKTAVKNMY-NPDIIAIHTTCLSETLGDDLPTYIRDM-----ETNTPSYVGSHVTGFSNMVESMVSYL-SSDMKEMKRIFKLMDIDTNGVFDVPGDYKIFPKG-GAKIEDIVDAGNSDTTIAFA-GAKKLETPIGIDAMDDLLMTLVKEERGQLLDLMLDGKKVAIAG-DPDVIIALTQFTI-ALGMIPVITGTEKQINAMLDADLFELHQLIEGVDLLIANTY-GKYIAREIPFVRF-GFPIVGYSGAIKLVESMCNVMLDKVER
>Bacteria-RS_GCF_900176305.1-Firmicutes_A-Clostridium_I_acidisoli-II-NZ_FWXH01000008.1_49
MRQVAIYGKGGIGKSTTTQNLTAGLAE-M-GKKIMVVGCDPKADSTRLLLGGLAQKSVLDTLR--EE-G--D--DIDI-NAIMKINCVESGGPEPGV-GCAGRGIITSINMLEQLGAYED-DLDYVFYDVLGDVVCGGFAMPIREGKAQEIYIVASGEMMALYAANNIAKGILKFANSGG--VR--LGGIICNSRKVGNEELLDAFAKELGSQLIHFVPRSPMVTKAEINKK-TVIDFDPEQADEYRTLAQKIVIP-KP--MTQERLEELMEFGLIYPAKAFKTRKSIQANVRTVPGVITRGC--CYAGCKGVVGPIKDMVHITHGPIGCAYTWG-GRYVFCTDIAESDIVFGGV--PKLKQAIKEAVEIF--HPKIYATCPVGLIGDDIMAVAQESKKLY-GVLAFSCEGYKGVTQSAGHHIANNTVMSEIIGYSINILGEYNIG-GDAVLSKIGYNVVATLTGDASYEKVQNAHTADLNLVQCHRSINYIAEMME--TKYGMPWIKCNF-IGTIETLRDMAKFFDDPE--LTKKTEAVIA-EYKD-KLD-GRTACLYV-GGSRSHTS-SLGVNTIVAGFEFAHRDDYEMDDN-TLMIDDMNHHEMDVILKTLNPDMFLTGIKEKYIIQKMGVLSRQLHSYDYTGPYAGFRGALIFARELAAGVPP-WKKRL-RINPAKTCQPVGAMYAALGISHGSQGCCSYLSRHFKEPTSSFTEGASVFGGGANVKTAVKNLY-NPDIIAIHTTCLSETIGDDLPTYIRDM-----EANTPSYVGSHITGFSNMVKGMVEYL-SADMKEMKRIFKLMDIDTSGVLDAPGKFEMYPKG-GATISDIQDAGNSEMTVAFL-GAVTLEKPIGIDAMDDLLMFLAKIERGQLVDLMLDGKKVAIVG-DPDLVIALSQFVI-ALGMIPVITGTQKEIKAMMAEDFFEVHQWIEGVDLLMSNTY-GKFIAREIPFIRF-GFPIVGYSGAIKLVESMSNVMLDKIER
>Bacteria-RS_GCF_000807255.1-Firmicutes_A-Clostridium_I_pasteurianum-II-NZ_CP009268.1_1382
MRQVAIYGKGGIGKSTTTQNLTSGLHA-M-GKTIMVVGCDPKADSTRLLLGGLAQKSVLDTLR--EE-G--E--DVEL-DSILKIRCVESGGPEPGV-GCAGRGIITSINMLEQLGAYTD-DLDYVFYDVLGDVVCGGFAMPIREGKAQEIYIVASGEMMALYAANNISKGIQKYAKSGG--VR--LGGIICNSRKVANEELLDAFAKELGSQLIHFVPRSPMVTKAEINKQ-TVIEYDPEQAEEYRELARKVVIP-KP--MTQERLEELMQYGLMYIPKTKKTRSGIVANTRTVPGIITRGC--AYAGCKGVVGPIKDMVHITHGPIGCSYTWG-GRYVFSTDMQESDIVFGGV--NKLKDAIHEAYEMF--HPAVYATCPVGLIGDDILAVAATASKEI-GVHAFSCEGYKGVSQSAGHHIANNTVMTDIIGYSINVLGEYNIG-GDAVLEKIGYHVNATLTGDATYEKVQNADKADLNLVQCHRSINYIAEMME--TKYGIPWIKCNF-IGIVETLRDMAKCFDDPE--LTKRTEEVIA-EFKE-KLQ-GKTACLYV-GGSRSHTK-SFGVDSLVAGFEFAHRDDYEMHDG-TILIDDMNHHDMEVVLEKLKPDMFFAGIKEKFVIQKGGVLSKQLHSYDYNGPYAGFRGVVNFGHELVNGIPP-WKKAL-RINPAKTCQPVGAMYAALGISHGSQGCCSYLSRHFKEPTSSFTEGASVFGGGSNIKTAVKNLY-NPDIIAVHTTCLSETLGDDLPTYISQM-----ETNTPSYVGSHVTGFANMVQGIVNYL-SADMREIKRLFEAMDIDTSGVLDGPGEYKMYPEG-GTKIEDLKDTGNSDLTLSLL-GAKTLEKPIGVSATDEFIMALSEEERGQLIDLMIDGKKVALLG-DPDEIIALSKFII-ELGAIPVVTGTQKEIDAMLAEDFFDVHQWIEGVDLLISNTY-GKFIAREIPFVRF-GFPIVGYKGAIRLVEEITNVILDKIER
>Bacteria-RS_GCF_000389635.1-Firmicutes_A-Clostridium_I_pasteurianum_A-II-NC_021182.1_3329
MRQVAIYGKGGIGKSTTTQNLTSGLHA-M-GKKIMVVGCDPKADSTRLLLGGLAQKSVLDTLR--EE-G--E--DVEL-DSILKIRCVESGGPEPGV-GCAGRGIITSINMLEQLGAYTD-DLDYVFYDVLGDVVCGGFAMPIREGKAQEIYIVASGEMMALYAANNISKGIQKYAKSGG--VR--LGGIICNSRKVANEELLDAFAKELGSQLIHFVPRSPMVTKAEINKQ-TVIEFDPEQAEEYRELARKVVIP-KP--MTQERLEELMQYGLMYIPKTKKSRNGIVANTRTIPGIITRGC--AYAGCKGVVGPIKDMVHITHGPIGCSYTWG-GRYVFSTDMQESDIVFGGT--NKLTEAVHEAYEMF--HPAIYATCPVGLIGDDILAVASTTSKEL-GVHAFSCEGYKGVSQSAGHHIANNTVMADIIGYSINILGEYNIG-GDAVLEKIGYHVNATLTGDASYEKVQNADKADLNLVQCHRSINYIAEMME--TKYGIPWIKCNF-IGIVETLRDMAKCFDDPE--LTKRTEEVIA-EFKE-KLS-GRTACLYV-GGSRSHTQ-SFGVDTLVAGFEFAHRDDYEMGDG-TTLIDDMNHHDIDVVIEKLHPDMFFAGVKEKYVIQKGGILSKQLHSYDYNGPYAGFRGIVNFGKELVNGVPP-WKKAL-RINPAKTCQPVGAMYAALGISHGSQGCCSYLSRHFKEPTSSFTEGASVFGGGSNIKTAVKNMY-NPDIIAVHTTCLSETLGDDLPTYISQM-----ETNTPSYVGSHITGFANMVQGIVKYL-AADMREIKRLFEAVGVDTSGVLDGPGEFKMYPEG-GAKREDIADSGNADLTFALL-GAKELEKPIGVSATDDLLMALSEEERGQLIDLMIDGKKVALIG-DPDEIIALSKFII-ELGAIPVVTGTGKEINAMLAEDFFDIHQWIEGVDLLISNTY-GKFIAREIPFVRF-GFPVVGYKGAIRLVEEITNVILDKIER
>Bacteria-RS_GCF_004015185.1-Firmicutes_A-CT4_sp004015185-II-NZ_CP025746.1_3935
MRQVAIYGKGGIGKSTTTQNLTAGLAT-M-GKQIMVVGCDPKADSTRLLLGGLAQKSVLDTLR--EE-G--E--DVDL-DDILKIRCVESGGPEPGV-GCAGRGIITSINMLESLGAYTE-DLDYVFYDVLGDVVCGGFAMPIREGKAQEIYIVASGEMMALYAANNIAKGIQKYALSGG--VR--LGGIICNSRKVDREDLLQAFAKELGSQLIHFVPRDNMVQRAEIHKQ-TVIQYEPEQADEYRALAKAIVIP-KP--MTQDRLEELMEYGLMYPAKTYKNRKQIQANVRTVPGVITRGC--CYAGCKGVVGPIKDMIHITHGPIGCSYTWN-VRYVFSTDMQESDIVFGGV--NKLRAAIKEAVEIF--HPKIYATCPVGLIGDDINAVAAEAQKKY-GVLAFNCEGYKGVSQSAGHHIANNIVMERIIGYSVAVLGEYNIG-GDAILSKIGYEVVATLSGDASYEKVQNAHLAEVNLVQCHRSINYIAEMME--TKYGTPWIKANF-IGTIKTLRNLAKCFDDPY--IYERTEQVIA-EYKD-KLK-GKTACLYV-GGSRAHHK-DIGVRTILAGYEFGHRDDYEMEDG-TLMVDDLNHHETDEFIKLLNPDMFLSGVKEKYAIQKMGVLSRQLHSYDYTGPYAGFKGAVVFARELAAGVPP-WKKSL-RINPAKTCQPIGAMYAALGISHGSQGCCSFLARTFKEPTSSFTEGASVFGGGANLKTAIKNLY-NPDIIAVHTTCLSETIGDDLPTYISQA-----EANTPSYVGSHVTGFANMVKGMVNYL-SADMKEVKRIFDLIGIDTSGVVDTPGKYNMFPKG-GAKIEDIIDSGNSKLTIALP-GAKVLEKPIGIDATDELMMTLAKEERGQLVDLMLDGKKVAIFG-DPDIVIPLTQFVI-SLGMIPVITGTELVIKDMMQKDLFELQQWIEPVDVLIGNTH-GKHIARAIAFVRF-GFPIVGYKGGIRLVEMICNAILDKMDT
>Bacteria-RS_GCF_000008765.1-Firmicutes_A-Clostridium_S_acetobutylicum-II-NC_003030.1_260
MRQVAIYGKGGIGKSTTTQNLTSGLAE-L-GKKIMVVGCDPKADSTRLLLGGLAQKTVLDTLR--EE-G--E--DVDL-DTIMKIKCVESGGPEPGV-GCAGRGIITSINMLEQLGAYED-ELDYVFYDVLGDVVCGGFAMPIREGKAKEIYIVASGEMMAMYAANNISKGISKFANTGG--VR--LGGIICNSRKVKNEELLEAFAKELGTQLIYFVPRSHEVQKAEINKQ-TVIQFNPEQADEYRALAKAIVVP-KP--MAQDKLEALMEYGLLYPAKTFKNRKQIQANVRTIPGIITRGC--CYAGCKGVVGPIKDMIHITHGPIGCSYTWG-VRYVFSTDMQERDIVFGGE--GKLRKAIKEAVEIF--HPKIYATCPVGLIGDDINAVARESTEKY-GVIAFSCEGYKGVSQSAGHHIANNNILDTVIGYSVNILGEYNIG-GDAILKKIGYTVVGRLSGDGSYERVKNADTADLNLVQCHRSINYIAEMMY--TKYGIPWIKTNF-IGTIQTLRDMAKVFDDPY--IYKKTEEVIS-EFKE-RLE-GKTACLFV-GGSRAHHK-DYGVKTVLAGYEFGHRDDYEMEEG-AVAVDDLNHHETEQFIKLLKPDMFFSGVKDKYVIQKMGILSKQLHSYDYTGPYAGFKGAVVFGKELVAGAPP-WKKAL-RINPARTCQPIGAMYAALGISHGSQGCCSYLTRHFKDPTSSFNEGASVFGGRANFNTAIKNIY-NPDIVAVHTTCLSETLGDDLVSYIADS-----EANTPSYVGSHITGFSSMVKAMVTYL-SADMRELKKIFKCMKVDTSGVVDSPGEYKMYPKG-GTTIDELRDAGNSDYTFALA-AAIELEKPIGIDATDRFIMELSKEERGQLVDLMLDGKKVAISG-DPDTVIALTEFVI-SLGMNPVITGTEKTINKMLEDDLFELHQWIEPVDLVIGNSH-MKFIARAIPLVRF-GFPVVGYKGAMNLLTSMCDAILERMDR
>Bacteria-RS_GCF_002006355.1-Firmicutes_A-Clostridium_S_felsineum-II-NZ_LZYT01000046.1_8
MRQVAIYGKGGIGKSTTTQNLTAGLAE-M-GKKIMVVGCDPKADSTRLLLGGLAQKTVLDTLR--EE-G--E--DVDL-STILKIKCVESGGPEPGV-GCAGRGIITSINMLEQLGAYED-DMDYVFYDVLGDVVCGGFAMPIREGKAKEIYIVASGEMMAMYAANNISKGISKFANTGG--VR--LGGIICNSRKVQNEELLEAFAKELGTQLIYFVPRSHDVQKAEINKQ-TVIQFNPEQADEYRALAKAIVVP-KP--MAQEKLEALMEHGLMYTEKTLKNRKQIQANVRTIPGIITRGC--CYAGCKGVVGPIKDIVHITHGPIGCSYTWG-VRYVFSTDMQERDIVFGGE--GKLRKAIEEAVEIF--HPKIYATCPVGLIGDDINAIAKEATEKY-GVIAFNCEGYKGVSQSAGHHIANNNILDTVIGYSVNILGEYNIG-GDAILEKIGYNVVGRLSGDGSYERVKNADTADLNLVQCHRSINYIAEMMQ--TKYGIPWIKTNF-IGTIETLRDMAKVFDDPY--IYKKTEEVIA-EFKE-KLE-GKTACLFV-GGSRAHHK-DYGVKTILAGYEFGHRDDYEMDEG-AIAIDDLNHHETEEFIKLMKPDIFFSGVKDKYVIQRMGVLSKQLHSYDYTGPYAGFKGAVIFGKELVAGAPP-WKKAL-RINPARTCQPIGAMYAALGISHGSQGCCSYLTRHFKDPTSSFNEGASVFGGRANFNTAIKNIY-NPDIVAVHTTCLSETLGDDLVSYIADS-----EANTPSYVGSHITGFSSMVKAMVKYL-SADMRELKKIFKLMKIDTSGVVDSPDEYKMYPKG-GTTIEELKDAGNSNYTLALA-PAIELEKPIGIDATDRFIMELSKEERGQLVDFMLDGKKVAIAG-DPDTVIALTEFVI-SLGMNPVITGTEKTINKMLEKDLFELHQWIESVDLVIGNSH-MKFIARAIPLVRF-GFPIVGYKGAMNLMTSMCDAILERMDR
>Bacteria-RS_GCF_001705235.1-Firmicutes_A-Clostridium_S_pasteurianum_A-II-NZ_MCGV01000001.1_1740
MRQVAIYGKGGIGKSTTTQNLTAGLSE-M-GKKVMVVGCDPKADSTRLLLGGLAQKTVLDTLR--EE-G--E--DVDL-STIMKIKCVESGGPEPGV-GCAGRGIITSINMLEQLGAYDD-DLDYVFYDVLGDVVCGGFAMPIREGKAKEIYIVASGEMMAMYAANNISKGISKFANTGG--VR--LGGIICNSRKVENEELLEAFAKELGTQLIYFVPRSHEVQKAEINKQ-TVIQFNPKQADEYRALAKAIVIP-KP--MAQDKLEGLMEHGLLYPAKTFKNRKQIQANVRTIPGIITRGC--CYAGCKGVVGPIKDMIHITHGPIGCSYTWG-VRYVFSTDMQERDIVFGGA--NKLRKAIDEAVEIF--HPKVYATCPVGLIGDDINAVAKEASEKY-GVLAFNCEGYKGVSQSAGHHIANNNILDTVIGYSVNILGEYNIG-GDAILKKIGYNVVARLSGDGSYERVKNADTADLNLVQCHRSINYIADMMK--TKYGIPWIKANF-IGTVETLRYMAKVFDDPY--IYKRTEEVIA-EYKE-KLQ-GKTACLFV-GGSRAHHK-DLGVKTVLAGYEFGHRDDYEMQEG-AVAVDDLNHHETEAFIKLLKPDMFFSGIKDKYVVQKMGILSRQLHSYDYTGPYAGFRGAVIFARELTAGVPP-WKKAL-RINPARMCQPIGAMYAALGISHGSQGCCSYLTRHFKDPTSSFNEASSVFGGRANFDTAMKNIY-NPDIVAVHTTCLSETLGDDLVNYIADA-----DANTPSYVGSHITGFSSMVKAMVTYL-SADMREIKRIFNVMKIDTSGVVDTPGEYKMFPKG-GTTIDELKDAGNSDYTLALD-PAIAMEKPIGIDATDRFIMEISKEERGQLVDLMLDGKKVAISG-DPDTVIALTEFVI-ALGMNPVITGTEKTINAMLEKDLFELQQWIESVDLLIGNTH-LKHISRAIPLVRF-GFPIVGYKGAINLMIKMCDAILDRMDK
>Bacteria-RS_GCF_000145275.1-Firmicutes_A-Clostridium_K_cellulovorans-II-NC_014393.1_2841
MRQVAIYGKGGIGKSTTTQNLTAGLAT-M-GKKIMVVGCDPKADSTRLLLGGLAQKSVLDTLR--EE-G--E--DVDL-DEILKIKCVESGGPEPGV-GCAGRGIITSINMLEQLGAYTD-DLDYVFYDVLGDVVCGGFAMPIREGKAQEIYIVASGEMMALYAANNISKGIQKYALSGG--VR--LGGIICNSRKVDREDLLTAFAKELGSQLIHFVPRDNMVQRAEINKK-TVIEFDPAQADEYRQLAAAIVIP-TP--MSQDRLEELMEYGLFYPAKTFKARKEILANVRTIPGIITRGC--CYAGCKGVVGPVKDMVHIVHGPIGCSYTWG-TRYVFSTDMQERDVVFGGV--AKLKQAIKEAVELF--NPGIYATCPVGLIGDDINAVAKEAEAEY-GVLSFSCEGYKGVSQSAGHHIANNLLLEKVVGYSINILGEYNIG-GDAVLEKIGYNVVSTLTGDAAFDDIKTAHIADINLVQCHRSINYIAEMLE--TKYGVPWMKVNF-IGMVGTLRDLATFFDDPE--LTAKTEAVIQ-EYKE-KLE-GKTACLFV-GGSRAHHN-DLGVQTLLCGYEFGHRDDYQVTEG-GIMVDDLNHYETEEFIKLLKPDMFLTGIKDKYVIQKMGVLSKQLHSYDYTGPYAGFKGALNFARELSAGVAP-WKKAL-MINPAKTCQPIGAMYAALGVSHGSQGCCSFLTRHFKDPTSSFTEGASVFGGGANLKTACKNIY-DPEIIAVHTTCLSETIGDDLATIISQC-----QANTPSYNGSHVTGFSSMTKAFVDYL-SAEMREMKRILNLMEIDTSGVVDTPGEFVMYPKG-GTLISDIIDAGNSTHTVALA-AAIALEKPVGVEATDEFIMALSKEERGQLVDLMLDGKKVAIAG-DPDTVIPLVELIL-SLGAIPVISGTEKAVKTILDKDFFELHQWMDPVDLLISNTH-GKYIARAIPFVRY-GFPIVGYKGAINLIREMSDAILDHMDR
>Bacteria-RS_GCF_000165505.1-Fusobacteriota-Ilyobacter_polytropus-II-NC_014632.1_1424
LRQLAIYGKGGIGKSTTTQNTVGALME-M-GKHIMVVGCDPKADSTRLLLGGLAQKTVLDTLR--EE-G--E--DIEL-DDILKVKCVESGGPQPGV-GCAGRGIITSISMLEQLGAYTP-ELDYVFYDVLGDVVCGGFAMPIREGKAEEVYIVASGEYMALYAANNIAKSIAQYGKQGK--TR--LGGIICNSRKVDKEELLTEFAGKLGSQMIHFVPRDNVVQRAEIHKN-VVVNYEPQQADEYRQLAKNIVIP-TP--LTTDELESMMDYGFMYPAKTMKNRRKIEADTRTVPGTMTRGC--CYAGCKGVVGPLKDMVHVVHGPIGCSYTWG-TRYIFSTDMQESDIVFGGE--PKLEKACMEAYEIF--KPNISSTCPVGLIGDDVHAVARRVQEKT-GTFAVSCEGYKGVSQSAGHHIANNKLMTEVIGFKVNILGEYNIG-GDGILDKIGYTVISVMTGDGSYETLKNANQADLNLIQCHRSINYIAEMIE--TKYGAPWMKVNF-IGTVQSLRDMAKYFGDEE--LAEKTEEVIK-EYRE-QCK-GKTAFLFV-GGSRAHHA-EIGIETVAAGYEFGHRDDYEMKDG-SIVIDDLNHYETEAIVEMLKPDLFCSGIKDKYIAHKMGIFAKQLHSYDYSGPYAGFKGAVIFAKDVSAGLPP-WKKAL-VINPAKTCQPIGAMYAALGISHGSQGCCSFLTRHFRDPTSSFTEGASVFGGGSNLKTSLKNIY-DPKIVAVHTTCLSETIGDDLTTIISEA------TSTPSYVGSHITGFSNMVKSTLQLL-AGDMTEIKELLEKMDVDTSGVVDSPSKYEMYPEG-GTKIEDIQDAGNSKATIALA-GSIALETPVGVKATDEFLMEVSKKVRGQVVDIMVDGKKVGIFG-DPDQVIAMTEFVL-SLGMVPMLTGTDKQIEKVLDDDLFLFHQWIEPVDLIIGNTY-GKYIARATPLVRF-GFPVVGYKGAMRLIEKISDALLERADR
>Bacteria-RS_GCF_000495435.3-Firmicutes_A-Youngiibacter_fragilis-II-NZ_AXUN02000180.1_30
MRQVAIYGKGGIGKSTTTQNLNAGLAE-M-GKKIMIVGCDPKADSTRLILGGLAQQTVLDTLR--EE-G--E--DIDL-ELVLKIRCVESGGPEPGV-GCAGRGIITSINLLERLGAYES-DLDYVFYDVLGDVVCGGFAMPIREGKAQEIYIVCSGEMMALYAANNIAKGIQKYAKTGG--VR--LGGLICNSRNVDGEELVEAVAKELGTRMIHFVPRDNAVQRAEINRK-TVIEYSPNQADEYRELARKIVIP-TP--LTQDRLEALMEHGLMYSARIYKNRKEIAANARSAPGIITRGC--CYAGCKGVVGPIKDVLTITHGPIGCGYSWG-TRYMFSTDMQEPDIVFGGE--KKLRQAIKEAMEIF--NPKICSTCPVGLIGDDVQAVATETEKLY-GCIAFSCEGYKGVSQSAGHHIANNGLMKQVIGFTVNILGEYNIG-GDGILNKCGIDVRTSFTGDAAIDDLKAAHMANLNLVMCHRSINYIAEMME--VKYGIPWLKVNF-IGTCNTLRDIGKFFGDQK--LIDRIEAVIA-EYRT-RLT-GKTAALYV-GGSRAHHN-DFGVKTVLAGYEFAHRDDYEMEEG-SLVVDDLNHYETEAFTRILKPDIFFTGVKDKYAIQKDGTMSRQLHSYDYSGPYAGFKGAMKFGHDVVMGLPP-WKTAL-RINSCKTCQPVGALYCALGVSHGSQGCVAYLTRHFKEPTSSFTEGACVFGGGANLKQGTKNIY-DPDIIAIHTTCLSETIGDDLNSFIMDL-----DSNTPSYVGSHVDGYFNMMCGFIKYL-SGDLREFKRLAALMNVDQSGVMDSPDHYEIYPKG-GTTIPEITGLGDCDSVIGLE-PCEQLKKPIGVENTDKFIMALSKEERGQLIDLMLDGKTCAIYG-DPDYVLGLTSLVL-EMGMIPVLTGTVNKTKALFDKDLFDLHQWVSPVDLLIGSSY-GKQIARAIPFVRA-GFPVTCYKGAIRLVEQISNALLDRIDR
>Bacteria-RS_GCF_900142955.1-Firmicutes_A-Anaerosporobacter_mobilis-II-NZ_FRCP01000009.1_180
MRQLAIYGKGGIGKSTTTQNLTAGLAE-M-GKQIMIVGCDPKADSTRLVLGGLAQRTVLDTLR--EE-G--D--DIDL-DQIMKIRGVESGGPEPGV-GCAGRGIITSINLLEQLGAYTD-DLDYVFYDVLGDVVCGGFAMPIREGKAQEIYIVCSGEMMALYAANNISKGILKYASTGG--VR--LGGLICNSRKVDGEGLVEAVAAKIGTQMIHFVPRDNAVQRAEINKK-TVIDYSPPQADEYRQLAKKVVVP-KP--MKIDELEALMEHGMMYSAKVYRNRKQITANVRTIPGIITRGC--CYAGCKGVVGPMSDNAIIVHGPIGCSYTWG-TRYCFSTDMQEPNIVFGGE--KKLKKAIEECMAIY--KPKICSTCPVGLIGDDIHAIAKWAREEYPGCIAFSCEGYKGVTQSAGHHIASNQIIRFIVGFSVNILGEYNIG-GDGILNRCGIEVVSAMTGTSCYRDMKNAHLADLNLVQCHRSINYVADMMK--DKYGMDWIKVNF-IGTKKSIRAIGAYFNDPE--LSARIEEVIA-DYKS-KLK-GKTAAIYV-GGSRSHHQ-DLGMSTVLAGYEFAHRDDYEMEEG-SIIADDLNHFETEEFLKALKPDVFFSGIKDKFVVQKAGMLSRQIHSYDYQGPYTCFQGAARFGHDLVMGLAP-WKEAL-VINPCKTCQPVGALYAALGVSHGSQGCVAFLTRHFKDPSSSFTEGASVFGGGSNLKTAVKNLY-DPDIVAVHTTCLSETIGDDLNALLIDI-----TANTPSYFGSHIHGFFNMVNGFMKYL-SGDYRELKRLMTQMNVDTDGTVDTPGEYTMYEKG-GTTIEEIKSLGDCKSSLGIP-SVGFLDKPIGIDATDAFILKLQENQRGHLVDMMVDEKKVAIYG-DPDFVIGMMALCL-ELGMIPCITGTEQEGKSLLEKDLFLLHQWIDAVDLLIGGTH-GKHIARAIPLVRA-GFDVVGYEGAMRMVEKITNALMDYQDS
>Bacteria-RS_GCF_000178115.2-Firmicutes_A-Ethanoligenens_harbinense-II-NC_014828.1_1561
MRQVAIYGKGGIGKSTTTQNLTAALAY-RMNKKIMVVGCDPKADSTRMLLGGLQQKTTLDTLR--EE-G--E--DVEL-DSILLIKCVESGGPEPGV-GCAGRGIITSIGLLEQLGAYTD-DLDYVFYDVLGDVVCGGFAMPIREGKAKEIYIVASGELMAIYAANNICKGIQKYANSGG--VR--LGGIICNSRNVDREDLIEAFAKALGSQMIFFVPRDNIVQRAEINKK-TVTEFEPTQGLAYKSLAEAVVIP-KP--LPIPELEKMSDYGLMYPAKVFKNRKD--ANRRTVPGIITRGC--CYAGCKGVVGPIKDIVLITHGPIGCGYSWL-TRYSFSTDMQESDIVFGGV--NKLAKAIDEAVEIF--HPRITATCPVGLIGDDINAVAAAAQKRL-GCVAFSCEGYKGVSQSAGHHIANNQFVKYIVGYPINILGEYNIG-GDAILNKIGYDIVCTYTGDASVDDMRNANRAELSIVQCHRSINYIAEMIE--TKYGVRWMKINF-IGTMESLRNMAKFFGDPE--LIERTEQVIA-EHKE-RLK-GRTAALYV-GGSRSHHN-DLGISTILAGYEFGHREDYEMKDG-NVAIDDLNHYETEMLLEKLKPDIFFSGIKDKFVAQKNGTLSRQLHSYDYSGPYAGFNGALNFARDVDMGVAP-WKEAL-RINPAKTCQPVGAMYAALGVSHGSQGCCSYLSRHFKEPTSSFTEGASVFGGGSNLKTAIRNIY-KPQIIAVHTTCLSETIGDDIRTYVTQI-----TTHTPSYVGSHITGYANMIQGFFDCL-AGDMREIKRIATLMGVDTSGVFDAPGKYEMFPKG-GTKVEDIIDAGNCEHTFAFT-PAAFLEKPIGLEATDRYVTTLMEEERGQLVDILIDKKKVAIFG-DPDTVLGLAEFIA-SIGMIPCVTGTNRSMKAICEKDLFELHQWMEPVDLLMGGSH-GKYIARAVPFVRV-GFPIVGYRGAIRLMEMITNALMDRQDR
>Bacteria-GB_GCA_002306975.1-Firmicutes_A-Ruminiclostridium_D_sp002306975-II-DBTI01000098.1_20
MRQVAIYGKGGIGKSTTTQNLTAALAY-RKNKNIMVVGCDPKADSTRMLLGGLQQKTTLDTLR--EE-G--E--DVEL-ENILKIRCVESGGPEPGV-GCAGRGIITAIGLLEQLGAYTE-DLDYVFYDVLGDVVCGGFAMPMREGKAKEIYIVASGEMMAIYAANNISKGIQKYANSGG--VR--IGGIICNSRKVDREDLVEAFAKEIGTQMIYFVPRDNLVQRAEIHKQ-TVTEYDAEQAMEYAGLAEAVIIP-KP--LSMPRLEEMSEFGLMYPAKVYKNRKAVAANARTIPGIISRGC--CYAGCKGVVGPTNDIVTITHGPIGCGYSWL-TRYCFSTDMQESDIVFGGV--KKLTQAVQEAYDIF--HPKICATCPVGLIGDDINAVASSMTEKL-GVIAFSCEGYKGVSQSAGHHIANNQLMKYVVGYAINILGEYNIG-GDAVLKKIGYEIISTFTGDGSIDDYSCAHKASLNLVQCHRSINYIAEMLK--TKYGTDWVKVNF-IGMSKALRDIALYFGDPE--LSERTEQVIA-EYKK-RLT-GKTAALYV-GGSRAHHK-ELGISTIMAGYEFAHRDDYEMDKG-ALIIDDLNHYETEQILNYLKPDIFFSGVKDKFVAQKNGVLSRQLHSYDYSGPYAGFKGAVNFARDVDMGIAP-WKKAL-RINPAKTCQPIGAMYAALGVSHGSQGCCSYLSRHFKEPTSSFTEGASVFGGGSNLKTAAKNIY-DPDIIAVHTTCLSETIGDDIRTYISQM-----ETNTPSYVGSHITGFSNMICGFINYL-SGDMREIKRIASLLGVDTSGVLDAPGKFDMYPKG-GTKIADIIGLGDCDYSVGLA-GVALLDKPIGIEATDRFVMELTKEERGQLVDIMIDNKKVAIFG-DPDTVIGLAEFAA-SIGMIPCITGTNQRMSDVFERDLFELHQMLEKVDLLMGGTH-GKYIARALPFVRI-GFPIVGYRGAIRILEMILNALMDRQDR
>Bacteria-GB_GCA_002417975.1-Actinobacteriota-UBA5808_sp002417975-II-DIDE01000065.1_21
MRQVAIYGKGGIGKSTTTQNLTGALAT-HLGKNIMLIGCDPKADSTRMLLHGLAQKTVLDTLR--ED-G--D--EIEL-DSILKIRCVESGGPEPGV-GCAGRGIITSINMLEQMGAYTE-DLDYVFYDVLGDVVCGGFAMPIREGKAQEIYVVASGELMALYAANNICKGVQKYAQSGG--VR--LGGVICNSRKVDGEELIEAFAKQLGSQMIYFVPRDNIVQHAEINKQ-VVTEFAPDQAAAYRGLAEAVVIP-KP--LEQDQLEDMMEHGFLYEAKVYKNRKRIAANVKTVPGMLTRGC--CFAGCKGVVGPIKDTLTIVHGPIGCSYTWG-TRYTFSTDMRESDIVFGGE--KKLMKAIEEGIELF--HPNICSTCPVGLIGDDINAVAERAEKKF-GCVSFSCEGYKGVSQSAGHHIASNQIIRHVIGYSVNVLGEYNIG-GDGLLHRCGIEVISVMTGDGAVADMQRAHMANLNLVQCHRSINYVAEMMK--TQYGIDWLKVNF-VGTTKSLRAIATYFDDPA--LTSRIESVIA-DYRS-RLT-GKTAALYV-GGSRSHHH-DLGVRTVLAGYEFAHRDDYEMDNG-SLVVDDLNHFETEAFVELLHPDIFFSGIKDKFVLQKSGIKSRQLHSYDYQGPYAGFRGAINFAHDLDMEFPP-WQKGL-VSNPCKTCQPVGAIYAALGVSHGSQGCVAFLTRHFKEPTSAFTEGASVFGGGANLKTAVKNIY-NPEVIAVHTTCLSETIGDDLHSFISAL-----ECNTPSYVGSHVTGFSSMAAGFVNHL-AGDMREMKLYLDAFDIDTTDVMDAPGNFELFPKG-GTPLAEVKRLGDAAHTIALP-CANALKRPIGLAGTDAYVMALSKNLRGRLVDSMLDAKRVAIAG-DPDTVLGLLQFVL-ECGMIPVGTGTEAKVDTILEKDYFELHQRINPVDLLLGPSL-WKQIAKAIPLVRC-GFPIVGYSGALHLLQMIADTLMDRQDA
>Bacteria-GB_GCA_003138955.1-Acidobacteriota-Bog-209_sp003138955-II-PLHP01000198.1_2
MRKVAIYGKGGIGKSTTTQNTVAALAE-M-GKKVMVVGCDPKADSTRLLLGGLAQRTVLDTLR--DE-G--E--EVDL-DDIRRTYCTESGGPEPGV-GCAGRGIITSINLLEQLGAYKE-SLDYVFYDVLGDVVCGGFAMPIREGKAQEIYIVCSGEMMAMYAANNICKGIVKFANAGG--VR--LGGIICNSRKVDNEEMIEELARQLGTQMIHFVPRDNDVQRAEINRK-TVIHWKPPQADEYRNLAKAMVIP-KP--LEMSALEKLMDFGLAYPKKLGKKRAEIKANVRSSPGIITRGC--AYAGCKGVVGPSRDILSIVHGPIGCSYAWL-TRYCLSTDMTEQEIVFGGE--KKLKAAIKEAYDVF--HPKVFSTCPVGLIGDDVHAVARQMKEEL-GVFAFSCEGYRGVSQSAGHHIANNQLFKHVIGFTINLLGEYNIG-GDALFRRCGIKLIATFSGNSDYDSMANSHTADLNLVMCHRSINYMAEMME--KKFGIPWLKINF-IGTAKSLRKIAEYFDDAE--LKAKVETVIA-EVKS-RCQ-GKTAMLFV-GGSRAHHK-EMGMEIVAAGYEFGHRDDYEMEDG-TLVIDDISHHETERLIELYKPSIFCAGIKEKYAVQKMGIPCKQLHSYDYGGPYAGFEGAINFYREIDRMVAP-WQTAL-TINPAKTCQPIGAMYAALGVSHGSQGCCSYLTRHYKEPTSSFTEGSSVFGGQANLLQAFETVY-NPDIVAVHTTCLSETIGDDISQIISKA--KA-DANTPSYVGSHITGFANMAKSLVTNF-APDMRELKCLAHRMGVDTSDVLDAPGKHELYPKG-GATVAQIRSAGDSIGTIGLR-AASALEEPIGLQATDRLIEAMRVDERGRLLDMIADGKRVALWG-DPDQLVSLCDFLV-CLDMKPILTGTEKRVRAVLG-DMFLMHQWIESVDLLIGNTY-GKYIARDIPFVRH-GFPIVGYRGGMYLLEKILNAFMDRQDR
>Bacteria-GB_GCA_003142185.1-Acidobacteriota-Bog-375_sp003142185-II-PLOR01000108.1_36
MRKVAIYGKGGIGKSTTTQNTVAALAE-M-GKKVMVVGCDPKADSTRLLLGGLAQKTVLDTLR--EE-G--E--DVAL-EDIRLTYCTESGGPEPGV-GCAGRGIITSINLLEQLGAYHE-NLDYVFYDVLGDVVCGGFAMPIREGKAQEIYIVCSGEMMAMYAANNICKGIVKFANAGG--VR--LGGLICNSRKVDNEEMIVELAAQLGTQMIHFVPRDNDVQRAEINRK-TVIDWKSPQADEYRKLARAIVIP-KP--LTMDTLEHLMDYGLALPKKSARKRAEIKANVRTTPGAITRGC--TYAGCKGVVGPTRDILSITHGPIGCGYSWL-TRYCLSTDMQDEQIVFGGE--KKLRAAIEEAYELF--HPKIFSTCPVGLIGDDVHAVARDMKEKL-GVFGFSCEGYKGVSQSAGHHIANNQLFKHVVGFKINLLGEYNIG-GDALFERCGITLVSTFSGNSTYDAFANSHMADLNAVMCHRSINYVAEMME--KKFGIPWIKVNF-VGTAKSLRHIAQYFNDAE--LSERVEKVIS-DVRA-RCE-GKTAMLFV-GGSRAHHA-EMGMKTVAAGYEFGHRDDYEMEEG-ALVIDDLYHFEMERLLDIYKPDIFCAGVKEKYAVQKAGIPCKQLHSYDYGGPYAGFRGAINFYNEIDRMVAP-WESAL-TINPAKTCQPIGALYAALGVSHGSQGCCAYLTRHYKEPSSSFTEGSAVFGGQANLLQAITNMY-NPDIIAVHTTCLSETIGDDLVQIISKA--RE-EANTPSYIGSHVTGFSNMVKGIVTYL-ASDMREVRRLSRAMGVDTSDVMDAPGRHEFYPRG-GAPIEEIRHSGDSRSTLALA-AALKLEEPIGLVATDRFINALRHDERGRLVDMIADRKRVALFG-DPDQLVSLTEFLV-TLDMRPIVTGTETRIREALG-DMFLLHQMIEGVDLLIGNTY-GKYIARDIPFVRF-GFPIVAYMGAMRLAEKILSAVMDRQDR
>Bacteria-GB_GCA_001804865.1-Verrucomicrobiota-GWF2-57-35_sp001804865-II-MHBK01000027.1_28
MRKVAIYGKGGIGKSTTTQNTVAALAE-M-GKKVMVVGCDPKADSTRLLLGGLAQKTVLDTLR--EE-G--E--EVEL-DLIRRTLCTESGGPEPGV-GCAGRGIITSINMLEQLGAYDA-DLDYVFYDVLGDVVCGGFAMPIRDGKAEEIYIVVSGEMMAMYAANNICKGIVKFAEAGK--VR--LGGLICNSRKVDREDLIQALADKLGTQLIHFVPRDNDVQRAEINRK-TVIDWNPPQADEYRKLSKAIVIP-KP--LKIEELEALLEHGLLYPPKLAKKRAGIKANIRTTPGIISRGC--CYAGCKGVVGPTRDIVNITHGPIGCGYSWL-TRYCFSTDMQDENIVFGGE--KKLRAAIQEAYDLF--HPKVFATCPVGLIGDDIHNVTREMKEKL-GVFAFSCEGYKGVSQSAGHHIANNQLFKHVIGFRVNLLGEYNIG-GDALFERCGITLVATFSGNSTIGKFENAHTADLNCVMCHRSINYVADMIE--KKFGIPWFKVNF-IGSAKSLRKIAAYFQDEE--LAARVEKTIA-EIRP-RCE-GKTAMLFV-GGSRAHHT-EIGMKTIAAGYEFAHRDDYEMDEG-ALVIDDISEHEMERLLELHKPAVFCAGIKEKYGIQKHGIPCKQLHSYDYGGPYAGFQGAVNFYREIDRMVPP-WQSGL-TINPAKTCQPIGAMYAALGVSHGSQGCCAYLTRHYKEPTSSFTEGSSVFGGQSNLLQAIENIY-KPDIIAVHTTCLSETIGDDIPQIIAKA--KE-EVNTPSYVGSHVVGFSGMVKSLVDYF-ASDMREIRRLTAALGVDTSDVLDAPGQRQFYPDG-GTPVESLRKAGDSLSTIALA-AARALDAPIGLRATDRFIDALRRRERGRLVDVMSDNKRVALWG-DPDQLVALSEFLI-DLDMRPVVTGTEARMARVLA-DMFLMHQWIQPVDLLIGNTY-GKYIARDIPFVRH-GFPIVGYQGGLRLLEKILDAVLAHKDR
>Bacteria-RS_GCF_001747405.1-Bacteroidota-Chlorobaculum_limnaeum-II-NZ_CP017305.1_619
MRKVAIYGKGGIGKSTTTQNTVAGLAE-A-GKKVMVVGCDPKADSTRLLLGGLQQKTVLDTLR--EE-G--E--EVEL-EDIIKTRCTESGGPEPGV-GCAGRGIITSVNLLEQLGAYDD-ELDYVFYDVLGDVVCGGFAMPIRDGKAEEIYIVCSGEMMAMYAANNICKGILKYADAGG--VR--LGGLICNSRKVDNEEMIEELARRIGTQMIHFVPRDNFVQRAEINRK-TVIDYDPPQADEYRALARKIVIP-KP--LEIDELESLIEFGIAYPAKVAKKRSKVQANVRTVPGIITRGC--SYAGCKGVVGPTRDIVNIVHGPIGCSYAWL-TRYCFSTDMQEEHVVFGGE--KKLKVAIQEAYDLF--HPKIFSTCPVGLIGDDVHAASREMKEKL-GVFGFSCEGYRGVSQSAGHHIANNGVFKHMVGFKLNLLGEYNIG-GDALFEKCGITLVASFSGNSTVRAIENAHMADLNVILCHRSINYMGDMME--TKYGIPWMKVNF-VGTSKSLRKIAEYFGDEE--LKARVEAVIA-EIRP-RTE-GKTAMLFV-GGSRAHHS-ELGMTTLAAGYEFAHRDDYEMQKK-SLVIDDVSHYESEKLIELYKPDIFCAGIKEKYVVQKMGVPLKQLHSYDYGGPYTGYEGAVNFYKDIDRMVAP-WEEGL-TINPAKTCQPIGAMYAALGISHGSQGCCSYLTRHYKEPTSSFTEGASVFGGQANLLASIETVY-DPEVIAVHSTCLSETIGDDLQQITKKA--SD-DASTPSFVGSHITGYANMVTGMAEQF-ASDMREIKSIASLMDADTSDVLDAPGKHEFYPKG-GVTIDQLRSTGDSKCSLALP-AAIALDKPIGLSATDRFIMALSKAERGRVVDVMADGKKVALFG-DPDQIMPLTEFLL-DLGMRPIVSGTEKRMKEIL--DMFLLHQWIEPVDLLIGNTY-GKYIARDIPFVRF-GFPIVGYSGAMRLIEKILGVLMDQQDR
>Bacteria-RS_GCF_006265165.1-Bacteroidota-Chlorobaculum_thiosulfatiphilum-II-NZ_VDCH01000015.1_9
MRKVAIYGKGGIGKSTTTQNTVAGLAE-A-GKKVMVVGCDPKADSTRLLLGGLQQKTVLDTLR--EE-G--E--EVEL-EDIIKTRCTESGGPEPGV-GCAGRGIITSVNLLEQLGAYDD-ELDYVFYDVLGDVVCGGFAMPIRDGKAEEIYIVCSGEMMAMYAANNICKGILKYADAGG--VR--LGGLICNSRKVDNEEMIEELARKIGTQMIHFVPRDNFVQRAEINRK-TVIDYDPPQADEYRALARKIVIP-KP--LEIDELEQLIEFGIAYPAKVAKKRSKVQANVRTVPGIITRGC--SYAGCKGVVGPTRDIVNIVHGPIGCSYAWL-TRYCFSTDMQEEHVVFGGE--KKLKVAIQEAYDLF--HPKIFSTCPVGLIGDDVHAASREMKEKL-GVFGFSCEGYRGVSQSAGHHIANNGVFKHMVGFKLNLLGEYNIG-GDAIFEKCGITLVASFSGNSTVRAIENAHMADLNVILCHRSINYMGDMME--VKYGIPWMKVNF-VGSAKSLRKIAEYFGDEE--LKARIEAVIA-EIRP-RTE-GKTAMLFV-GGSRAHHA-ELGMTTLAAGYEFAHRDDYEMQKK-SLVIDDVSHYESEKLIELYKPDIFCAGIKEKYVVQKMGVPLKQLHSYDYGGPYTGFEGAINFYKDIDRMVAP-WEEGL-TINPAKTCQPIGAMYAALGISHGSQGCCSYLTRHYKEPTSSFTEGASVFGGQANLLASIETVY-DPDVIAVHSTCLSETIGDDLQQITKKA--KD-DASTPSFVGSHITGYANMVTGMAEQF-ASDMREIKSLASLMDADTSDVLDAPGKHEFYPKG-GVTIDELRSTGDSKCSLALP-AAIALDKPIGLSATDRFIMALSKAERGRVVDVMADGKKVALFG-DPDQIMPLTEFLL-DLGMKPIVSGTEKRMKEIL--DMFLLHQWIEPVDLLIGNTY-GKYIARDIPFVRF-GFPIVGYSGAMRLIEKILGVLMDQQDR
>Bacteria-RS_GCF_000020505.1-Bacteroidota-Chlorobaculum_parvum_A-II-NC_011027.1_1622
MRKVAIYGKGGIGKSTTTQNTVAGLAE-A-GKKVMVVGCDPKADSTRLLLGGLQQKTVLDTLR--EE-G--E--EVEL-EDIIKSRCTESGGPEPGV-GCAGRGIITSVNLLEQLGAYDD-ELDYVFYDVLGDVVCGGFAMPIRDGKAEEIYIVCSGEMMAMYAANNICKGILKYADAGG--VR--LGGLICNSRKVDNEEMIEELARRIGTQMIHFVPRDNFVQRAEINRK-TVIDYDPPQADEYRALARKIVIP-KP--LEIDELESLIEFGIAYPAKVAKKRRKVQANVRTVPGIITRGC--SYAGCKGVVGPTRDIVNIVHGPIGCSYAWL-TRYCFSTDMQEEHVVFGGE--KKLKVAIQEAYDLF--HPKIFSTCPVGLIGDDVHAVSREMKEKL-GVFGFSCEGYRGVSQSAGHHIANNGVFKHMVGFKINLLGEYNIG-GDALLEKSGITLIASFSGNSTVGAMENAHTADLNIVQCHRSINYMGDMME--TKYGIPWMKVNF-VGTAKSLRKIAEYFGDAE--LKAKVEEVIA-EIRP-RTE-GKTAMLFV-GGSRAHHN-ELGMTTLSAGYEFAHRDDYEMVHK-SLVIDDVSHYESEKLIEIYKPDIFCAGIKKKYVVQKMGVPLKQLHSYDYGGPYTGFKGAVNFYKDIDRMVAP-WEEGL-TINPAKTCQPIGAMYAALGISHGSQGCCSYLTRHYKEPTSSFTEGASVFGGQANLLSAIETVY-DPEVIAVHSTCLSETIGDDLQQITKKA--SD-DASTPSFVGSHVTGYANMVVGMTEQF-ASDMREIKSLASRLGVDTSDVLDAPGKHEFYPKG-GITIDELKTVGDSKSSIAVP-AAVALDKPIGLSATDRFIMALSKAERGRLVDVMADGKKVALFG-DPDQLMPLTEFLL-DLGMVPIVSGTEKRMKEIL--DMFLMHQWIEPVDLLIGNTY-GKYIARDIPFVRF-GFPIIGYAGSLRLVEKILGVLMDQQDR
>Bacteria-GB_GCA_001602925.1-Bacteroidota-Chlorobaculum_sp001602925-II-LUZT01000011.1_96
MRKVAIYGKGGIGKSTTTQNTVAGLAE-A-GKKVMVVGCDPKADSTRLLLGGLQQKTVLDTLR--EE-G--E--EVEL-EDIIKTRCTESGGPEPGV-GCAGRGIITSVNLLEQLGAYDD-ELDYVFYDVLGDVVCGGFAMPIRDGKAEEIYIVCSGEMMAMYAANNICKGILKYADAGG--VR--LGGLICNSRKVDNEEMIEELARRIGTQMIHFVPRDNFVQRAEINRK-TVIDFDPPQADEYRALAKKIVIP-KP--LEIDELESLIEFGIAYPAKVAKKRSKVQANVRTVPGIITRGC--SYAGCKGVVGPTRDIVNIVHGPIGCSYAWL-TRYCFSTDMQEEHVVFGGE--KKLKVAIQEAYDLF--HPKIFSTCPVGLIGDDVHAVSREMKEKL-GVFGFSCEGYRGVSQSAGHHIANNGVFKHMVGFKLNLLGEYNIG-GDALLEKCGITLVASFSGNSTVGAIENAHTADLNVIMCHRSINYMGDMME--TKYGIPWMKVNF-VGTAKSLRKIAEYFGDEE--LKARVEEVIA-EIRP-RTE-GKTAMLFV-GGSRAHHS-ELGMTTLAAGYEFAHRDDYEMMKK-TLVVDDVSHYESEKLIEMYKPDIFCAGIKEKYVVQKMGVPLKQLHSYDYGGPYTGFKGAVNFYKDIDRMVAP-WEEGL-TINPAKTCQPIGAMYAALGISHGSQGCCSYLTRHYKEPTSSFTEGASVFGGQANLLSAIETVY-DPEVIAVHSTCLSETIGDDLQQITKKA--SD-DASTPSFVGSHITGYANMVTGMTEQF-ASDMREIKSLASRLGVDTSDVLDAPGKHEFYPKG-GITIDELKSAGDSKCSLAVP-AAIALEKPIGLSATDRFIMALSKAERGRLVDVMADGKKVALFG-DPDQLIPLTEFLL-DLGMIPIVSGTEKRMKEIL--DMFLMHQWIEPVDLLIGNTY-GKYIARDIPFVRF-GFPIVGYSGSLRLVEKILGVLMDRQDR
>Bacteria-RS_GCF_004118635.1-Bacteroidota-Chlorobaculum_sp004118635-II-NZ_SDGU01000072.1_3
MRKVAIYGKGGIGKSTTTQNTVAGLAE-A-GKKVMVVGCDPKADSTRLLLGGLQQKTVLDTLR--EE-G--E--EVEL-EDIIKTRCTESGGPEPGV-GCAGRGIITSVNLLEQLGAYDD-ELDYVFYDVLGDVVCGGFAMPIRDGKAEEIYIVCSGEMMAMYAANNICKGILKYADAGG--VR--LGGLICNSRKVDNEEMIEELAKKLGTQMIHFVPRDNFVQRAEINRK-TVIDYDPPQADEYRALARKIVIP-KP--LEIDELEQLIEFGIAYPAKVAKKRRKVQANVRTVPGIITRGC--SYAGCKGVVGPTRDIVNIVHGPIGCSYAWL-TRYCFSTDMQEEHVVFGGE--KKLKVAIQEAYDLF--HPKIFSTCPVGLIGDDVHAASREMKAKF-GVFGFSCEGYRGVSQSAGHHIANNGVFKHMVGFKLNLLGEYNIG-GDAIFDKCGITLVASFSGNSTVGAIENAHTADLNVIMCHRSINYMGDMME--TKYGIPWMKVNF-VGTTKSLRKIAEYFGDEE--LKARVEEVIA-EIRP-RTE-GKTAMLFV-GGSRAHHT-ELGMTTIAAGYEFAHRDDYEMMKK-TLVVDDVSHYESEKLIELYKPDIFCAGIKEKYVVQKMGVPLKQLHSYDYGGPYTGFKGAVNFYKDIDRMVAP-WEEGL-TINPAKTCQPIGAMYAALGVSHGSQGCCSYLTRHYKEPTSSFTEGASVFGGQANLLAAIETVY-DPEVIAVHSTCLSETIGDDLQQITKKA--KD-DASTPSFVGSHITGYANMVVGMAEQF-ASDMREIKSLASRLGVDTSDVLDAPGKHEFYPKG-GTTIAELISAGDSKCSLAVP-AAVALDKPIGLSATDRFIMALSKAERGRLVDVMADGKKVALFG-DPDQLMPLTEFLL-DLGMIPIVSGTEKRMREIL--DMFLLHQWIEPVDLLIGNTY-GKYIARDIPFVRF-GFPIIGYSGSLRLVEKILGVLMDRQDQ
>Bacteria-GB_GCA_005862225.1-Bacteroidota-Chlorobium_sp005862225-II-SZXW01000010.1_271
MRKVAIYGKGGIGKSTTTQNTVAGLAE-M-GKKVMVVGCDPKADSTRLLLGGLQQKTVLDTLR--EE-G--E--EVEL-EDIIKTRCTESGGPEPGV-GCAGRGIITSVNLLEQLGAYDE-ELDYVFYDVLGDVVCGGFAMPIRDGKAEEIYIVCSGEMMAMYAANNICKGILKYADAGG--VR--LGGLICNSRKVDNEEMIEELARKIGTQMIHFVPRDNFVQRAEINRK-TVIDYDPPQADQYRALANKIVIP-KP--LEIEELETLIDFGIAYPAKVAKKRSKVQANVRTVPGIITRGC--SYAGCKGVVGPTRDIVNITHGPIGCSYSWL-TRYCFSTDMQEENVVFGGE--KKLKVAIQEAYDLF--HPKIFSTCPVGLIGDDVHAAAKEMKEKL-GVFGFSCEGYRGVSQSAGHHIANNGVFKHMVGFKINLLGEYNIG-GDAIFEKCGLNLVASFSGNSTVGQIENAHMADLNVILCHRSINYMGDMME--TKYGIPWMKVNF-VGSAKSLRKIAEYFDDAE--LRARIEEVIA-EIRP-RTE-GKTAMLFV-GGSRAHHN-ELGMTTIAAGYEFAHRDDYEMQRK-SLVIDDVSHYESEKLIELYKPDIFCAGIKEKYVVQKMGVPLKQLHSYDYGGPYTGFEGAVNFYKDIDRMVAP-WEEGL-TINPAKTCQPIGAMYAALGISHGSQGCCSYLTRHYKEPTSSFTEGASVFGGQANLLQAIETVY-DPEIIAVHSTCLSETIGDDLQQITKKA--SD-DASTPSFVGSHITGYANMVTGMAEQF-ASDMREIKRYAKDLGADTSDVLDAPGKHEFYPKG-GTTAEELKSTGDSKFSLALP-AAIALDKPIGLSATDRFIMSLSKSERGRLVDVIADGKKVALFG-DPDQLIPLVEFLL-DLNMKPIVSGTEKRMKEVL--DMFLLHQWIEPVDLLIGNTY-GKYIARDIPFIRF-GFPIVGYSGGLRLVEKILGALLDRQDR
>Bacteria-GB_GCA_005862285.1-Bacteroidota-Chlorobium_sp005862285--SZXW01000010.1_271
MRKVAIYGKGGIGKSTTTQNTVAGLAE-M-GKKVMVVGCDPKADSTRLLLGGLQQKTVLDTLR--EE-G--E--EVEL-EDIIKTRCTESGGPEPGV-GCAGRGIITSVNLLEQLGAYDE-ELDYVFYDVLGDVVCGGFAMPIRDGKAEEIYIVCSGEMMAMYAANNICKGILKYADAGG--VR--LGGLICNSRKVDNEEMIEELARKIGTQMIHFVPRDNFVQRAEINRK-TVIDYDPPQADQYRALANKIVIP-KP--LEIEELETLIDFGIAYPAKVAKKRSKVQANVRTVPGIITRGC--SYAGCKGVVGPTRDIVNITHGPIGCSYSWL-TRYCFSTDMQEENVVFGGE--KKLKVAIQEAYDLF--HPKIFSTCPVGLIGDDVHAAAKEMKEKL-GVFGFSCEGYRGVSQSAGHHIANNGVFKHMVGFKINLLGEYNIG-GDAIFEKCGLNLVASFSGNSTVGQIENAHMADLNVILCHRSINYMGDMME--TKYGIPWMKVNF-VGSAKSLRKIAEYFDDAE--LRARIEEVIA-EIRP-RTE-GKTAMLFV-GGSRAHHN-ELGMTTIAAGYEFAHRDDYEMQRK-SLVIDDVSHYESEKLIELYKPDIFCAGIKEKYVVQKMGVPLKQLHSYDYGGPYTGFEGAVNFYKDIDRMVAP-WEEGL-TINPAKTCQPIGAMYAALGISHGSQGCCSYLTRHYKEPTSSFTEGASVFGGQANLLQAIETVY-DPEIIAVHSTCLSETIGDDLQQITKKA--SD-DASTPSFVGSHITGYANMVTGMAEQF-ASDMREIKRYAKDLGADTSDVLDAPGKHEFYPKG-GTTAEELKSTGDSKFSLALP-AAIALDKPIGLSATDRFIMSLSKSERGRLVDVIADGKKVALFG-DPDQLIPLVEFLL-DLNMKPIVSGTEKRMKEVL--DMFLLHQWIEPVDLLIGNTY-GKYIARDIPFIRF-GFPIVGYSGGLRLVEKILGALLDRQDR
>Bacteria-RS_GCF_000168715.1-Bacteroidota-Chlorobium_ferrooxidans-II-NZ_AASE01000001.1_44
MRKVAIYGKGGIGKSTTTQNTVAGLAE-M-GKNVMVIGCDPKADSTRLLLGGLQQKTVLDTLR--EE-G--E--EVEL-EDIIKTRCTESGGPEPGV-GCAGRGIITSVNLLEQLGAFDD-ELDYVFYDVLGDVVCGGFAMPIRDGKAEEIYIVCSGEMMAMYAANNICKGILKYADTGG--VR--LGGLICNSRNVDNEQMIEELAKKIGTQMIHFVPRNNFVQRAEINRK-TVIEYDPEQADEYRALAQKIVIP-KP--LEIEELEALIEFGIAYPTKVAKKRAKVQANVRTVPGIITRGC--SYAGCKGVVGPTRDIVNIVHGPIGCSYAWM-TRYCFSTDMQEENIVFGGE--KKLKQAIQEAYDLF--HPKIFSTCPVGLIGDDVHAASREMKEKL-GVFGFSCEGYRGVSQSAGHHIANNGVFKHMVGFKLNLLGEYNIG-GDAIFEKAGLTLISSFSGNSTVKQLENSHMADLNVIQCHRSINYMGDMME--TKYGIPWMKVSF-VGSAKSLRKIAEYFGDEE--LKAKVEAVIA-EILP-RTK-GKTAMLFV-GGSRAHHT-ELGMTTVAAGYEFAHRDDYEMTKK-SLVVDDLSHYESEKLIEIYKPDIFCAGIKEKYVVQKMGVPLKQLHSYDYGGPYTGFEGAVNFYKDIDRMVAP-WEEGL-TINPAKTCQPIGAMYAALGVSHGSQGCCSYLTRHYKEPTSSFTEGASVFGGQANLLAAIETVY-DPDIIAVHSTCLSETIGDDLQQITRKA--RD-DASTPSFIGSHVTGYANMVAGIADQF-ASDMREIKRLSKELGVDTSDVLDAPGTHVFYPKG-GTTVAELQSTGDSLSSLALP-AAIALEKPIGLRATDRFIMALSKADRGRLVDVIADGKRVALFG-DPDQIIPLTEFLL-DLNMKPIVSGTEKQMRQILD-DMFLLHQWMEPVDLLIGNTY-GKYMARDVPFIRF-GFPIVGYSGGLRLVEKILTAILDRQDR
>Bacteria-GB_GCA_005843825.1-Bacteroidota-Chlorobium_sp005843825-II-SZXX01000015.1_85
MRKVAIYGKGGIGKSTTTQNTVAGLAE-M-GKKVMVIGCDPKADSTRLLLGGLQQKTVLDTLR--EE-G--E--EVEL-EDIIKTRCTESGGPEPGV-GCAGRGIITSVNLLEQLGAFDD-ELDYVFYDVLGDVVCGGFAMPIRDGKAEEIYIVCSGEMMAMYAANNICKGILKYADTGG--VR--LGGLICNSRNVDNEQMIEELAKKIGTQMIHFVPRNNFVQRAEINRQ-TVIEFDPVQADEYRALATKIVIP-KP--LEIEELEALIEFGIAYPAKVAKKRAKVQANVRTVPGIITRGC--SYAGCKGVVGPTRDIVNIVHGPIGCSYAWM-TRYCFSTDMQEENVVFGGE--KKLKQAIQEAYDLF--HPKIFSTCPVGLIGDDVHAASKEMREKF-GVFGFSCEGYRGVSQSAGHHIANNGVFKHMVGFKLNLLGEYNIG-GDAIFEKAGLTLISSFSGNSTIKQLENSHMADLNVIQCHRSINYMGDMME--TKYGIPWMKVSF-VGSAKSLRKIAEYFDDDE--LRAQVEAVIA-EILP-RTT-GKTAMLFV-GGSRAHHT-ELGMTTVAAGYEFAHRDDYEMTKK-SLVVDDLSHYESEKLIEIYKPDIFCAGIKEKYVVQKMGVPLKQLHSYDYGGPYTGFEGAVNFYKDIDRMVAP-WQEGL-TINPAKTCQPIGAMYAALGISHGSQGCCSYLTRHYKEPTSSFTEGASVFGGQANLLAAIDTVY-EPDIIAVHSTCLSETIGDDLQQITRKA--KD-DASTPSFIGSHVTGYANMVTGIAQQF-ASDMREIKRLAKELGVDTSDVLDAPGKHEFYPKG-GTTIPELESIGDSLHTIALP-AAIALEKPIGLTATDRFIMSLSEADRGRLVDVIADGKRVALFG-DPDQLVPLTEFLL-DLNMKPIVSGTEKTMRDILD-DMFLLHQWMEPVDLLIGNTY-GKYMARDVPFIRF-GFPIVGYSGGLRLVEKILTALLDRQDR
>Bacteria-GB_GCA_005843835.1-Bacteroidota-Chlorobium_sp005843835-II-SZXZ01000084.1_1
MRKVAIYGKGGIGKSTTTQNTVAGLAE-M-GKKIMVIGCDPKADSTRLLLGGLQQKTVLDTLR--EE-G--E--EVEL-EDIIKTRCTESGGPEPGV-GCAGRGIITSVNLLEQLGAFDD-ELDYVFYDVLGDVVCGGFAMPIRDGKAEEIYIVCSGEMMAMYAANNICKGILKYADTGG--VR--LGGLICNSRNVDNEQMIEELAKKIGTQMIHFVPRNNFVQRAEINRK-TVIEYDPEQADEYRALAKKIVIP-KP--LEIEELEALIEFGIAYPAKVAKKRSKVQANVRTVPGIITRGC--SYAGCKGVVGPTRDIVNIVHGPIGCSYAWM-TRYCFSTDMQEENVVFGGE--KKLKQAIQEAYDLF--HPKIFSTCPVGLIGDDVHAASKEMREKF-GVFGFSCEGYRGVSQSAGHHIANNGVFKHMVGFKLNLLGEYNIG-GDAIFEKAGLTLISSFSGNSTVKQLENAHTADLNVIQCHRSINYMGDMME--TKYGIPWMKVSF-VGSAKSLRKIAEYFGDEE--LKARVEAVIA-EILP-RTT-GKTAMLFV-GGSRAHHT-ELGMTTVAAGYEFAHRDDYEMTKK-SLVVDDLSHYESEKLIEIYKPDIFCAGIKEKYVVQKMGVPLKQLHSYDYGGPYTGFEGAVNFYKDIDRMVAP-WQEGL-TINPAKTCQPIGAMYAALGISHGSQGCCSYLTRHYKEPTSSFTEGASVFGGQANLLAAIETVY-EPDIIAVHSTCLSETIGDDLQQITRKA--KD-DASTPSFIGSHVTGYANMVTGIADQF-ASDMREIKRLAKELGVDTSDVLDAPGKHEFYPKG-GTTVPELQSIGDSIHTLALP-AAIALEKPIGLTATDRFIMTLSQADRGRLVDVIADGKKVALFG-DPDQLIPLTEFLL-DLNMKPIVSGTEKGMREILD-DMFLLHQWMEPVDLLIGNTY-GKYMARDVPFIRF-GFPIVGYSGGLRLLEKILNVLLDRQDR
>Bacteria-GB_GCA_005843805.1-Bacteroidota-Chlorobium_sp005843805-II-SZXY01000114.1_5
MRKVAIYGKGGIGKSTTTQNTVAGLAE-M-GKKIMVIGCDPKADSTRLLLGGLQQKTVLDTLR--EE-G--E--EVEL-EDIIKTRCTESGGPEPGV-GCAGRGIITSVNLLEQLGAFDD-ELDYVFYDVLGDVVCGGFAMPIRDGKAEEIYIVCSGEMMAMYAANNICKGILKYADTGG--VR--LGGLICNSRNVDNEQMIEELAKKIGTQMIHFVPRNNFVQRAEINRK-TVIEYDPEQADEYRALAKKIVIP-KP--LEIEELEALIEFGIAYPTKVAKKRSKVQANVRTVPGIITRGC--SYAGCKGVVGPTRDIVNIVHGPIGCSYAWL-TRYCFSTDMQEENVVFGGE--KKLKVAIQEAYDLF--HPKIFSTCPVGLIGDDVHAASKEMREKF-GVFGFSCEGYRGVSQSAGHHIANNGVFKHMVGFKINLLGEYNIG-GDAIFEKVGLTLISSFSGNSTVGQIENAHIADLNVILCHRSINYMGDMME--TKYGIPWMKVNF-VGSAKSLRKIAEYFGDEE--LKARVEEVIA-EILP-RTT-GKTAMLFV-GGSRAHHT-ELGMTTVAAGYEFAHRDDYEMTKK-SLVVDDLSHYESEKLIEIYKPDIFCAGIKEKYVVQKMGVPLKQLHSYDYGGPYTGFVGATNFYKDIDRMVAP-WEEGL-TINPAKTCQPIGAMYAALGISHGSQGCCSYLTRHYKEPTSSFTEGASVFGGQANLLAAIETVY-DPDIIAVHSTCLSETIGDDLQQITRKA--ND-DASTPSFIGSHVTGYANMVAGMADQF-TSDMREIKRISQELGVDTSDVLDAPGKHEFYPKG-GTTVEELKSTGDSLSSLALP-AAIALEKPIGLSATDRFIMALSKADRGRLVDVMADGKKVALFG-DPDQLIPLTEFLL-DLNMKPIVSGTEKRMHQILE-DMFLLHQWMEPVDLLIGNTY-GKYMARDVPFIRF-GFPIVGYSGGLRLLEKILTAILDRQDR
>Bacteria-RS_GCF_000020645.1-Bacteroidota-Chlorobium_phaeoclathratiforme-II-NC_011060.1_1961
MRKVAIYGKGGIGKSTTTQNTVAGLAE-M-GKKIMVIGCDPKADSTRLLLGGLQQKTVLDTLR--EE-G--E--EVEL-EDIIKTRCTESGGPEPGV-GCAGRGIITSVNLLEQLGAFDD-ELDYVFYDVLGDVVCGGFAMPIRDGKAEEIYIVCSGEMMAMYAANNICKGILKYADTGG--VR--LGGLICNSRNVDNEQMIEELAKKIGTQMIHFVPRNNFVQRAEINRK-TVIEYDPEQADEYRALAQKIVIP-KP--LEIEELEALIEFGIAYPAKVAKKRAKVQANVRTVPGIITRGC--SYAGCKGVVGPTRDIVNIVHGPIGCSYAWL-TRYCFSTDMQEENIVFGGE--KKLKIAIQEAYDLF--HPKIFSTCPVGLIGDDVHAASREMKEKL-GVFGFSCEGYRGVSQSAGHHIANNGVFKHMVGFKLNLLGEYNIG-GDAIFKKVGITLVASFSGNSTVGQIENAHTADLNVILCHRSINYMGDMME--TKYGIPWMKINF-VGTAKSLRKIAEYFGDEE--LKAKVEAVIA-EILP-RTK-GKTAMLFV-GGSRAHHS-ELGMTTVAAGYEFAHRDDYEMTSK-SLVVDDLSHYESEKLIEIYKPDIFCAGIKEKYVVQKMGIPLKQLHSYDYGGPYTGFEGAINFYRDIDRMVAP-WEEGL-TINPAKTCQPIGAMYAALGISHGSQGCCSYLTRHYKEPTSSFTEGASVFGGQANLLAAIETVY-DPDIIAVHSTCLSETIGDDLQQITRKA--KD-DASTPSFVGSHITGYANMVTGIATQF-ASDMREIKRLTKELGVDTSDVLDAPGKHEFYPKG-GTTVAELVSAGDSLSSLALP-AAIALEKPIGLSATDRFIMTLSQAERGRLVDVMADGKRVALFG-DPDQLLPLTEFLL-DLNMKPIVSGTEKQMRLLLD-DMFLLHQWMEPVDLLIGNTY-GKYMARDVPFIRF-GFPIVGYSGGLRLLEKLLNALMDRQDR
>Bacteria-GB_GCA_005862225.1-Bacteroidota-Chlorobium_sp005862225-II-SZXV01000003.1_214
MRKVAIYGKGGIGKSTTTQNTVAGLAE-M-GKKIMVIGCDPKADSTRLLLGGLQQKTVLDTLR--EE-G--E--EVEL-EDIIKTRCTESGGPEPGV-GCAGRGIITSVNLLEQLGAFDD-ELDYVFYDVLGDVVCGGFAMPIRDGKAEEIYIVCSGEMMAMYAANNICKGILKYADAGG--VR--LGGLICNSRNVDNEQMIEELAKKIGTQMIHFVPRNNFVQRAEINRK-TVIEYDPEQADEYRALAQKIVIP-KP--LEIEELEALIEFGIAYPAKVAKKRAKVQANVRTVPGIITRGC--SYAGCKGVVGPTRDIVNIVHGPIGCSYAWL-TRYCFSTDMQEENIVFGGE--KKLKIAIQEAYDLF--HPKIFSTCPVGLIGDDVHAAAREMKEKF-GVFGFSCEGYRGVSQSAGHHIANNGVFKHMVGFKLNLLGEYNIG-GDAIFEKVGITLVASFSGNSTVGAIENSHTADLNVILCHRSINYMGDMME--TKYGIPWMKVNF-VGTAKSLRKIGEYFGDEE--LKARIEELIA-EIRP-RTT-GKTAMLFV-GGSRAHHT-ELGMTTVAAGYEFAHRDDYEMTKK-SLVVDDLSHYESEKLIEIYKPDIFCAGIKEKYVVQKMGIPLKQLHSYDYGGPYTGFEGAVNFYKDIDRMVAP-WEEGL-TINPAKTCQPIGAMYAALGISHGSQGCCSYLTRHYKEPTSSFTEGASVFGGQANLLAAIDTVY-DPDIIAVHSTCLSETIGDDLQQITKKA--SD-DASTPSFVGSHITGYANMVAGMASQF-ASDMREIKRLASVMGVDTSDVLDAPGKHIFYPKG-GTTIDELKSSGDSIASLALP-AAIALEKPIGLTATDRFIMALSQTERGRLVDVMGDGKRVALFG-DPDQLLPLTEFLL-DLNMKPIVSGTEKQMRQLLD-DMFLLHQWMEPVDLLIGNTY-GKYMARDIPFIRF-GFPIVGYSGSLRLVEKILNAIMDRQDR
>Bacteria-RS_GCF_000020465.1-Bacteroidota-Chlorobium_limicola-II-NC_010803.1_695
MRKVAIYGKGGIGKSTTTQNTVAGLAE-M-GKKVMVVGCDPKADSTRLLLGGLQQKTVLDTLR--EE-G--E--EVEL-EDIIKTRCTESGGPEPGV-GCAGRGIITSVNLLEQLGAYDE-ELDYVFYDVLGDVVCGGFAMPIRDGKAEEIYIVCSGEMMAMYAANNICKGILKYADAGG--VR--LGGLICNSRKVDNEEMIEELAKKIGTQMIHFVPRDNFVQRAEINRK-TVIDYDPGQADEYRALARKIVIP-KP--LEIEELESLIEFGIAYPAKVAKKRTKVQANVRTVPGIITRGC--SYAGCKGVVGPTRDIVNIVHGPIGCSYAWL-TRYCFSTDMQEENVVFGGE--KKLKQAIQEAYDLF--HPKIFSTCPVGLIGDDVHAASKEMREKF-GVFGFSCEGYRGVSQSAGHHIANNGVFKHMVGFKLNLLGEYNIG-GDAIFEKAGITLVASFSGNSTVGQLENAHTADLNVIMCHRSINYMGEMME--TKYGIPWMKVNF-VGTAKSLRKIAEYFGDEE--LKARVEEVIA-EIRP-RTE-GKTAMLFV-GGSRAHHT-ELGMTTVAAGYEFAHRDDYEMMKK-SLVVDDVSHYESEKLIEIYKPDIFCAGIKEKYVVQKMGVPLKQLHSYDYGGPYTGFVGATNFYRDIDRMVAP-WEEGL-TINPAKTCQPIGAMYAALGISHGSQGCCSYLTRHYKEPTSSFTEGASVFGGQANLLAAIETVY-EPDIIAVHSTCLSETIGDDLQQITKKA--KD-DASTPSFVGSHVTGYANMVTGIAEQF-ASDMREIKKLSKELGVDTSDVLDAPGKHEFYPKG-GTTVEELKSIGDSTASLALP-AAIALEKPIGLSATDRFIMSLSKAERGRLIDVMTDGKKVALFG-DPDQLIPLTEFLL-DLNMKPIVSGTEKRMKEIL--DMFLLHQWMEPVDLLIGNTY-GKYIARDVPFLRF-GFPIIGYSGSLRLLEKILNAFMDRQDR
>Bacteria-RS_GCF_001509575.1-Bacteroidota-Chlorobium_limicola_A-II-NZ_LMBR01000001.1_63
MRKVAIYGKGGIGKSTTTQNTVAGLAE-M-GKKVMVVGCDPKADSTRLLLGGLQQKTVLDTLR--EE-G--E--EVEL-EDIIKTRCTESGGPEPGV-GCAGRGIITSVNLLEQLGAYDE-ELDYVFYDVLGDVVCGGFAMPIRDGKAEEIYIVCSGEMMAMYAANNICKGILKYADAGG--VR--LGGLICNSRKVDNEEMIEELAKKIGTQMIHFVPRDNFVQRAEINRK-TVIDYDPGQADEYRALARKIVIP-KP--LEIEELESLIEFGIAYPAKVAKKRTKVQANVRTVPGIITRGC--SYAGCKGVVGPTRDIVNIVHGPIGCSYAWL-TRYCFSTDMQEENVVFGGE--KKLKQAIQEAYDLF--HPKIFSTCPVGLIGDDVHVASKEMREKF-GVFGFSCEGYRGVSQSAGHHIANNGVFKHMVGFKLNLLGEYNIG-GDAIFEKAGITLVASFSGNSTVGQLENAHTADLNVIMCHRSINYMGEMME--TKYGIPWMKVNF-VGTAKSLRKIAEYFGDEE--LKARVEEVIA-EIRP-RTE-GKTAMLFV-GGSRAHHT-ELGMTTVAAGYEFAHRDDYEMMKK-SLVVDDVSHYESEKLIEIYKPDIFCAGIKEKYVVQKMGVPLKQLHSYDYGGPYTGFVGATNFYRDIDRMVAP-WEEGL-TINPAKTCQPIGAMYAALGISHGSQGCCSYLTRHYKEPTSSFTEGASVFGGQANLLAAIETVY-EPDIIAVHSTCLSETIGDDLQQITKKA--KD-DASTPSFVGSHVTGYANMVTGIAEQF-ASDMREIKKLSKELGVDTSDVLDAPGKHEFYPKG-GTTVEELKSIGDSSSSLALP-AAIALDKPIGLSATDRFIMSLSKAERGRLIDVMTDGKKVALFG-DPDQIIPLTEFLL-DLNMKPIVSGTEKRMKEIL--DMFLLHQWMEPVDLLIGNTY-GKYIARDVPFLRF-GFPIIGYSGSLRLLEKILNAFMDRQDR
>Bacteria-RS_GCF_000015125.1-Bacteroidota-Chlorobium_phaeobacteroides-II-NC_008639.1_772
MRKVAIYGKGGIGKSTTTQNTVAGLAE-M-GMKVMVVGCDPKADSTRLLLGGLQQKTVLDTLR--EE-G--E--EVEL-EDIIKTRCTESGGPEPGV-GCAGRGIITSVNLLEQLGAYDK-ELDYVFYDVLGDVVCGGFAMPIRDGKAEEIYIVCSGEMMAMYAANNICKGILKYADAGG--VR--LGGLICNSRKVDNEAMIEELARKIGTQMIHFVPRDNFVQRAEINRK-TVIDYDPGQADEYRALARKIVIP-KP--LEIEELESLIDFGIAYPTKVAKKRNKVQANVRTVPGIITRGC--CYAGCKGVVGPTRDIVNIVHGPIGCSYAWL-TRYCFSTDMQEENVVFGGE--KKLKQAIQEAYDLF--HPKIFSTCPVGLIGDDVHAASKEMRDKF-GVFGFSCEGYRGVSQSAGHHIANNGVFKHMVGFKLNLLGEYNIG-GDAIFERTGITLVASFSGNSTVGQIENAHTADLNVILCHRSINYMGEMME--TKYGIPWMKVNF-VGTAKSLRKIAEYFGDEE--LKARVEAVIA-EIRP-RTE-GKTAMLFV-GGSRAHHS-ELGMTTVAAGYEFAHRDDYEMLKK-TLVVDDVSHYESERLIEIYKPDIFCAGIKEKYVVQKMGVPLKQLHSYDYGGPYTGFEGAQNFYRDIDRMVAP-WQEGL-TINPAKTCQPIGAMYAALGISHGSQGCCSYLTRHYKEPTSSFTEGASVFGGQANLLAAIDTVY-NPDIIAVHSTCLSETIGDDLQQITKKA--KD-DASTPSFVGSHVTGYANMVAGMADQF-ASDMREIKRLSTELGVDTSNVLDAPGKHEFYPKG-GTTVEELKSTGDSIRSLALP-AAIALEKPIGISATDRFIMALSQADRGRLVDIIADGKKVALFG-DPDQLIPLTEFLL-DLNMKPIVSGTEKRMKEIL--DMFLLHQWIEPVDLLIGNTY-GKYIARDIPFIRY-GFPIVGYTGGMRLVEKILGALMDRQDR
>Bacteria-RS_GCF_000012485.1-Bacteroidota-Chlorobium_luteolum-II-NC_007512.1_1574
MRKVAIYGKGGIGKSTTTQNTVAGLAE-M-GKKVMVVGCDPKADSTRLLLGGLQQKTVLDTLR--EE-G--E--EVEL-EDIIKTRCTESGGPEPGV-GCAGRGIITSVNLLEQLGAYDE-ELDYVFYDVLGDVVCGGFAMPIRDGKAEEIYIVCSGEMMAMYAANNICKGILKYADAGG--VR--LGGLICNSRKVDNEEMIEELARKIGTQMIHFVPRDNFVQRAEINRK-TVIDYDPGQADEYRALARKIVIP-KP--LEIEELESLIEFGIAYPAKVAKKRTKVQANVRTVPGIITRGC--SYAGCKGVVGPTRDIVNITHGPIGCSYSWL-TRYCFSTDMQEENIVFGGE--KKLKVAIQEAYDLF--HPKIFSTCPVGLIGDDVHAAAREMKEKL-GVFGFSCEGYRGVSQSAGHHIANNGVFKHMVGFRLNLLGEYNIG-GDAIFKKCGITLVSSFSGNSTVGQLENAHMADLNVIMCHRSINYMGEMME--TKYGIPWMKINF-VGSAKSLRRIAQYFGDEG--LKAKVEEVIA-EIRP-RTE-GKTAMLFV-GGSRAHHT-ELGMTTVAAGYEFAHRDDYEMMKK-SLVVDDISHYESEKLIEIYKPDIFCAGIKEKYVVQKMGVPLKQLHSYDYGGPYTGFEGAVNFYRDIDRMVAP-WEEGL-TINPAKTCQPIGAMYAALGISHGSQGCCAYLTRHYKEPTSSFTEGASVFGGQANLLAAIDTVY-DPDIIAVHSTCLSETIGDDLQQITRKA--LD-DASTPSFIGSHVTGYANMVAGMASQF-ASDMRELKRISKEMGADTSDVLDAPGKHVFYPKG-GVTVPELKSTGDSKFTLALP-AAIALDKPIGLSATDRFIMALSKAERGRLVDVMTDGKKVALFG-DPDQLIPLTEFLL-DLGMKPIVSGTDKRMKEIL--DMFLLHQWIEPVDLLIGNTY-GKYIARDIPFVRF-GFPIVGYSGGLRIVEKILGVLMDRQDM
>Bacteria-GB_GCA_001622165.1-Bacteroidota-Chlorobium_luteolum_B-II-LVWG01000032.1_130
MRKVAIYGKGGIGKSTTTQNTVAGLAE-M-GKKVMVVGCDPKADSTRLLLGGLQQKTVLDTLR--EE-G--E--EVEL-EDIIKTRCTESGGPEPGV-GCAGRGIITSVNLLEQLGAYDE-ELDYVFYDVLGDVVCGGFAMPIRDGKAEEIYIVCSGEMMAMYAANNICKGILKYADAGG--VR--LGGLICNSRKVDNEEMIEELARKIGTQMIHFVPRDNFVQRAEINRK-TVIDYDPGQADEYRALARKIVIP-KP--LEIEELESLIEFGIAYPAKVAKKRTKVQANVRTVPGIITRGC--SYAGCKGVVGPTRDIVNITHGPIGCSYSWL-TRYCFSTDMQEENIVFGGE--KKLKVAIQEAYDLF--HPKIFSTCPVGLIGDDVHAAAREMKEKL-GVFGFSCEGYRGVSQSAGHHIANNGVFKHMVGFRLNLLGEYNIG-GDAIFKKCGITLVSSFSGNSTVGQLENAHMADLNVIMCHRSINYMGEMME--TKYGIPWMKINF-VGSAKSLRRIAQYFGDEE--LKARVEEVIA-EIRP-RTE-GKTAMLFV-GGSRAHHT-ELGMTTVAAGYEFAHRDDYEMMKK-SMVVDDISHYESEKLIEIYKPDIFCAGIKEKYVVQKMGVPLKQLHSYDYGGPYTGFEGAVNFYRDIDRMVAP-WEEGL-TINPAKTCQPIGAMYAALGISHGSQGCCAYLTRHYKEPTSSFTEGASVFGGQANLLAAIDTVY-DPDIIAVHSTCLSETIGDDLQQITRKA--LD-DASTPSFIGSHVTGYANMVAGMAAQF-ASDMRELKRISKEMGADTSDVLDAPGKHVFYPKG-GVTVPELKSTGDSKFTLALP-AAIALDKPIGLSATDRFIMALSKAERGRLVDVMTDGKKVALFG-DPDQLIPLTEFLL-DLGMKPIVSGTDKRMKEIL--DMFLLHQWIEPVDLLIGNTY-GKYIARDIPFVRF-GFPIVGYSGGLRIVEKILGVLMDRQDM
>Bacteria-RS_GCF_004332115.1-Bacteroidota-Chlorobium_sp004332115-II-NZ_SJPA01000001.1_399
MRKVAIYGKGGIGKSTTTQNTVAGLAE-M-GKKVMVVGCDPKADSTRLLLGGLQQKTVLDTLR--EE-G--E--EVEL-EDIIKTRCTESGGPEPGV-GCAGRGIITSVNLLEQLGAYDD-ELDYVFYDVLGDVVCGGFAMPIRDGKAEEIYIVCSGEMMAMYAANNICKGILKYADAGG--VR--LGGLICNSRKVDNEEMIEELARRIGTQMIHFVPRDNFVQRAEINRK-TVIDYDPPQADEYRALANKIVIP-KP--LEIEELESLIEFGIAYPAKVAKKRTKVQANVRTVPGIITRGC--SYAGCKGVVGPTRDIVNITHGPIGCGYSWL-TRYCFSTDMQEENVVFGGE--KKLKVAIQEAYDLF--HPKIFSTCPVGLIGDDVHAAAREMKEKL-GVFGFSCEGYRGVSQSAGHHIANNGVFKHMVGFRLNLLGEYNIG-GDAIFDKCGITLVSSFSGNSTVGQLENAHMADLNVIMCHRSINYMGEMME--AKYGIPWMKVNF-VGTAKSLRRIAQYFGDEG--LKKRVEEVIG-EIRP-RTE-GKTAMLFV-GGSRAHHD-ELGMTTVAAGYEFAHRDDYEMSKK-SLVVDDISHYESERLIEIYKPDIFCAGIKEKYVVQKMGVPLKQLHSYDYGGPYTGFEGAVNFYRDIDRMVAP-WQEGL-TINPAKTCQPIGAMYAALGISHGSQGCCAYLTRHYKEPTSSFTEGASVFGGQANLLAAIDTVY-DPDIIAVHSTCLSETIGDDLQQITKKA--LD-DAATPSFVGSHVTGYANMVAGMAQQF-ASDMRELKRISKEMGADTSDVLDAPGKHEFYPKG-GVTVPELRSTGDSKCSLALP-AAVALDKPIGISATDRFVMALSKAERGRLLDVMTDGRKVALFG-DPDQLIPLTEFLL-DLGMQPIVSGTAKRMKEIL--DMFLLHQWIEPVDLLIGNTY-GKYIARDIPFVRY-GFPIVGYTGGLRLAEKILGVLMDRQDM
>Bacteria-RS_GCF_000016085.1-Bacteroidota-Chlorobium_phaeovibrioides--NC_009337.1_1363
MRKVAIYGKGGIGKSTTTQNTVAALAE-M-GKKVMVVGCDPKADSTRLLLGGLQQKTVLDTLR--EE-G--E--EVEL-EDIIKTRCTESGGPEPGV-GCAGRGIITSVNLLEQLGAYDD-ELDYVFYDVLGDVVCGGFAMPIRDGKAEEIYIVCSGEMMAMYAANNICKGILKYADAGG--VR--LGGLICNSRQVENEAMIEELARKIGTQMIHFVPRDNFVQRAEINRK-TVIDYDPKQADEYRALAQKIVIP-KP--LEIEELESLIEFGIAYPAKVAKKRNKVQANVRTVPGIITRGC--SYAGCKGVVGPTRDVVNITHGPIGCGYSWL-TRYCFSTDMQEENIVFGGE--KKLKVAIQEAYDLF--HPKIFSTCPVGLIGDDVHAASREMKEKF-GVFGFSCEGYRGVSQSAGHHIANNGIFKHMVGFKLNLLGEYNIG-GDAIFNKCGLTINSSFSGNSTVGQLENAHMADLNAIMCHRSINYMGDMLE--TKYGIPWMKINF-IGSAKSLRKIAEYFGDAE--LKARVEEVIK-EILP-RTS-GKTAMLFV-GGSRAHHS-ELGMTTVAAGYEFAHRDDYEMMKK-SLVVDDISHYESEKLIEIYKPDIFCAGVKEKYVVQKMGVPLKQLHSYDYGGPYTGFEGAVNFYRDIDRMVAP-WQEGL-TINPAKTCQPVGALYAALGISHGSQGCCAYLTRHYKEPTSSFTEGASVFGGQANLLASIDTVY-DPDIIAVHSTCLSETIGDDLQQITKKA--KD-DASTPSFVGSHVTGYANMVVGMAEQF-ASDMREIKKISKELGADTSDVLDAPGKHEFYPKG-GVTIPELKSTGDSLSSIALP-AAVALDKPIGISATDRFIMALSKSERGRLLDAMTDGKKVALFG-DPDQLIPLTEFLL-DLGMLPIVSGTEKRMAEIL--DTFLLHQWMEPVDLLIGNSY-GKYIARDIPFIRF-GFPIVGYSGGLRLVEKILSVFMDRQDR
>Bacteria-RS_GCF_000012585.1-Bacteroidota-Chlorobium_chlorochromatii-II-NC_007514.1_1295
MRKVAIYGKGGIGKSTTTQNTVAGLAE-M-GKKVMVIGCDPKADSTRLLLGGLQQKTVLDTLR--EE-G--E--EVEL-EDIIKTRCTESGGPEPGV-GCAGRGIITSVNLLEQLGAFDD-ELDYVFYDVLGDVVCGGFAMPIRDGKAEEIYIVCSGEMMAMYAANNICKGILKYADAGG--VR--LGGLICNSRKVDNEEMIEELARRIGTQMIHFVPRDNFVQRAEINRK-TVIDYDPGQADEYRALAQKIVIP-KP--LEIEELESLIEFGIAYPPKVAKKRAKVQANVRTVPGIITRGC--AYAGCKGVVGPTRDIVNIVHGPIGCSYAWL-TRYCFSTDMQEENVVFGGE--KKLKVAIQEAYDLF--HPKIFSTCPVGLIGDDVHAAAREMKEKF-GVFGFSCEGYRGVSQSAGHHVANNGVFKHMVGFKLNLLGEYNIG-GDAIFERVGITLVASFSGNSTVGALENSHTADLNIIMCHRSINYMGDMME--TKYGIPWMKVNF-VGTAKSLRKIGEYFGDEE--LKARIEAVIA-EIRP-RTE-GKTAMLFV-GGSRAHHT-ELGMTTIAAGYEFAHRDDYEMTKK-SLVVDDVSHYESEMLIEMYKPDIFCAGIKEKYVVQKMGVPLKQLHSYDYGGPYTGFEGALNFYRDIDRMVAP-WEEGL-TINPAKTCQPIGAMYAALGISHGSQGCCSYLTRHYKEPTSSFTEGASVFGGQANLLSAIETVY-DPDIIAVHSTCLSETIGDDLQQITKKA--SD-DASTPSFVGSHVTGYSNMVAGIAEQF-ASDMREIKRLSSELGVDTSDVLDAPGKHVFYPKG-GTTIDELKSIGSSKCSLALP-AAIAIEKPIGVSATDRFLMALSKADRGRLVDVMTDGKKVALFG-DPDQLIPLTEFLL-DLGMKPIVSGTEKRMKEIL--DMFLLHQWMEPVDLLIGNTY-GKYIARDIPFVRY-GFPIVGYMGGLRLVEKILSALMDRQDS
>Bacteria-RS_GCF_002240205.1-Bacteroidota-Chlorobium_A_sp002240205-II-NZ_CP022571.1_1532
MRKVAIYGKGGIGKSTTTQNTVAGLAE-M-GKKVMVVGCDPKADSTRLLLGGLQQKTVLDTLR--EE-G--E--EVEL-EDIIKTRCTESGGPEPGV-GCAGRGIITSVNLLEQLGAYDD-ELDYVFYDVLGDVVCGGFAMPIRDGKAEEIYIVCSGEMMAMYAANNICKGILKYADAGG--VR--LGGLICNSRKVDNEEMIEELARQLGTQMIHFVPRDNMVQRAEINRK-TVIDFDPSQADEYRTLARKIVIP-KP--LEIDQLEQLIDFGIAYPPKVAKKRAKVQANVRTVPGIITRGC--SYAGCKGVVGPTRDIVNITHGPIGCGYSWL-TRYCFSTDMQEDHVVFGGE--KKLKQAIQEAYDLF--HPKIFSTCPVGLIGDDVHAVAKEMREKL-GVFGFSCEGYRGVSQSAGHHVANNGVFKHMVGFKLNLLGEYNIG-GDALFDKCGLTLVASFSGNSTVGALENSHTADLNIIMCHRSINYMGDMME--KKYGIPWMKVNF-VGTAKSLRKIAEYFEDDE--LKARVEEVIA-EIRP-RTE-GKTAMLFV-GGSRAHHT-ELGMTTLAAGYEFAHRDDYEMKEK-TFVVDDISHYESEKLIEYYKPDIFCAGIKEKYVVQKMGVPLKQLHSYDYGGPYTGFTGAINFYRDIDRMVAP-WEEGL-TINPAKTCQPIGAMYAALGVSHGSQGCCAYLTRHYKEPTSSFTEGASVFGGQANLLQAIDTVY-DPDVIAVHSTCLSETIGDDLQQITKKA--LD-DASTPSFVGSHVTGYANMLAGIAEQF-ASDMREIKRIAKEMGVDTSDVLDAPGKHEFYPKG-GTTIEALESTGDSKSSIALP-GAIALDKPIGLSATDRFIMSLSKAERGRLVDVMTDGKKVALFG-DPDQLIPLTEFVL-DLNMKPIVSGTEKRMKEIL--DMFLMHQWIEPVDLLIGNTY-GKYIARDIPFVRF-GFPIVGYSGALRLVEKILGVFLDRQDR
>Bacteria-RS_GCF_003182595.1-Bacteroidota-Chlorobium_A_marina-II-NZ_PDNZ01000007.1_87
MRKVAIYGKGGIGKSTTTQNTVAGLAE-M-GKKVMVVGCDPKADSTRLLLGGLSQKTVLDTLR--EE-G--E--DVEL-EDIIKSRCTESGGPEPGV-GCAGRGIITSVNMLEQLGAYDD-ELDYVFYDVLGDVVCGGFAMPIRDGKAEEIYIVVSGEMMAMYAANNICKGILKYADAGG--VR--LGGLICNSRKVDNEEMIKELARQLGTQMIHFVPRDNMVQRAEINRK-TVIDFEPAQADEYRTLAKKIVVP-KP--LEIDELEKLIDFGIAYPPKVAKKRGKVQANIRTIPGIITRGC--SYAGCKGVVGPTRDIVNLVHGPIGCSYAWL-TRYCFSTDMQEEHVVFGGE--KKLKKAIQEAYDLF--HPKIFSTCPVGLIGDDIHAVAKEMREKL-GIFGFSCEGYKGVSQSAGHHIANNQVFKHVVGFKINMLGEYNIG-GDALLDKCGITLVASFSGNSTIGQFENSHTADLNVIMCHRSINYMAEMME--TKYGIPWMKVNF-IGTAKSLRRIARYFEDDA--LMARVEEVIA-EIHP-KTK-GKLAMLFV-GGSRAHHM-ELGMETLSAGYEFGHRDDYEMKKG-SLVIDDISHYETEKLIELYKPDIFCAGIKEKYVVQKMGVPLKQLHSYDYGGPYAGFTGAINFYRDIDRMVAP-WEEAL-TINPAKTCQPIGAMYAALGISHGSQGCCSYLTRHYKEPTSSFTEGASVFGGQANLVTAIDNVY-EPDLIAVHSTCLSETIGDDLQQIVTKA--KD-DAPTPSFVGSHVTGYANMVAAMAEQF-APDMREIKRLAKELGVDTSDVLDAPGKHVFYPKG-GIRVPDLKSTGDSKSSIALP-GAVALDKPVGLRATDRFLMRLSKDERGRLVDLMTDGKKVALFG-DPDDLVPLTEFLL-DLNMKPIISGTEQRIRAILA-DIFLLHQWIEPVDLLIGNTY-GKYIARDIPFVRY-GFPIIGYMGAIRLAEKILGVLMDRQDR
>Bacteria-RS_GCF_000020625.1-Bacteroidota-Prosthecochloris_aestuarii-II-NC_011059.1_1621
MRKIAIYGKGGIGKSTTTQNTVAGLAE-M-GNKVMVVGCDPKADSTRLLLGGLTQKTVLDTLR--EE-G--E--DVEL-EDIIKSRCTESGGPEPGV-GCAGRGIITSVNLLEQLGAYDD-ELDYVFYDVLGDVVCGGFAMPIRDGKAQEIYIVVSGEMMAMYAANNICKGILKYADAGG--VR--LGGLICNSRKVDNEEMIEELARQLGTQMIHFVPRDNMVQRAEINRK-TVIDFDPNQADEYRALATKIVIP-KP--LEIEELEKLIDFGIAYPPKVAKKRAKVQANTRTIPGIITRGC--SYAGCKGVVGPTRDIVNLVHGPIGCSYAWL-TRYCFSTDMQEEHVVFGGE--KKLKQAIQEAYDLF--HPKIFSTCPVGLIGDDVHAVSKEMREKL-GIFGFSCEGYKGVSQSAGHHIANNQVFKHVVGFKINMLGEYNIG-GDALLDKCGITLVASFSGNSTINQFENSHTADLNVIMCHRSINYMAEMME--TKYGIPWMKVNF-IGSAKSLRRIARYFEDDE--LMARVEEVIA-EIYP-RTK-GKLAMLFV-GGSRAHHA-ELGMETLSAGYEFGHRDDYEMKSG-SLVIDDISHYESEKLIELYKPDIFCAGIKEKYVVQKMGVPLKQLHSYDYGGPYAGFTGAMNFYKDIDRMVAP-WEEAL-TINPAKTCQPIGAMYAALGISHGSQGCCSYLTRHYKEPTSSFTEGASVFGGQANLVSAIDNVY-EPDVIAVHSTCLSETIGDDLKQISTKA--KD-DAATPSFVGSHVTGYANMVQAMAEQF-AADMREIKRLAKEIGVDTSDVLDAPGKHVFYPKG-GISIPDLKSTGDSKYSIGLP-GAIALEKPIGLRATDRFLTALAKDERGRLVDVMTDGKKVALFG-DPDQLIPLTEFLV-DLNMKPIVSGTEQRMQAILS-DMYLLHQWIEPVDLLIGNTY-GKYIARDIPFVRF-GFPIAGYMGGLRLAEKILGVLMDRQDR
>Bacteria-RS_GCF_006265245.1-Bacteroidota-Prosthecochloris_vibrioformis-II-NZ_VDCI01000001.1_509
MRKIAIYGKGGIGKSTTTQNTVAGLAE-M-GKKVMVVGCDPKADSTRLLLGGLTQKTVLDTLR--EE-G--E--DVEL-EDIIKSRCTESGGPEPGV-GCAGRGIITSVNLLEQLGAYDD-ELDYVFYDVLGDVVCGGFAMPIRDGKAQEIYIVVSGEMMAMYAANNICKGILKYADAGG--VR--LGGLICNSRKVDNEEMIEELARQLGTQMIHFVPRDNMVQRAEINRK-TVIDFDPGQADEYRTLAKKIVIP-KP--LEIDELEKLIDFGIAYPPKVAKKRAKVQANTRTIPGIITRGC--SYAGCKGVVGPTRDIVNLVHGPIGCSYAWL-TRYCFSTDMQEEHIVFGGE--KKLKQAIQEAYDLF--HPKIFSTCPVGLIGDDVHAVAREMRETL-GIFGFSCEGYKGVSQSAGHHIANNQVFKHVVGFKINMLGEYNIG-GDALLEKCGITLVASFSGNSTIGQFENSHTADLNVIMCHRSINYMAEMME--TKYGIPWMKVNF-IGSAKSLRRIARYFEDDE--LMARVEEVIA-EVYP-RTK-GKLAMLFV-GGSRAHHG-ELGMETLSAGYEFGHRDDYEMKKG-TLVIDDISHYESEKLIELYKPDIFCAGIKEKYVVQKMGVPLKQLHSYDYGGPYAGFTGAVNFYKDIDRMVAP-WEEAL-TINPAKTCQPIGAMYAALGISHGSQGCCSYLTRHYKEPTSSFTEGASVFGGQANLVTAIDNVY-EPDIIAVHSTCLSETIGDDLQQIATKA--KD-DAPTPSFVGSHVTGYGNMVQAMAEQF-ASDMREIKRIAKEMEVDTSDVLDAPGKHVFYPKG-GITIPELKSTGDSKFTVALP-GGVALEKPIGLRATDRCLMTLSKDERGRLLDVMTDGKKVALFG-DPDHLIPLTEFLI-DLNMKPIVSGTEQRMKAILE-DMFLLHQWIEPVDLLIGNTY-GKYIARDIPFVRF-GFPIVGYMGGLRLVEKILGVLMDRQDR
>Bacteria-RS_GCF_000020545.1-Bacteroidota-Chlorobium_A_phaeobacteroides_A-II-NC_010831.1_1780
MRKIAIYGKGGIGKSTTTQNTVAGLAE-M-GKKVMVVGCDPKADSTRLLLGGLTQKTVLDTLR--EE-G--E--DVEL-EDIIKSRCTESGGPEPGV-GCAGRGIITSVNMLEQLGAYDD-ELDYVFYDVLGDVVCGGFAMPIRDGKAEEIYIVVSGEMMAMYAANNICKGILKYADAGG--VR--LGGLICNSRKVDNEEMIQELARQLGTQMIHFVPRDNMVQRAEINRK-TVIDFDPQQADEYRALAKKIVIP-KP--LEIEELEKLIDFGIAYPPKVAKKRGKVQANIRTIPGIISRGC--SYAGCKGVVGPTRDIVNLVHGPIGCSYAWL-TRYCFSTDMQEEHVVFGGE--KKLKEAIQEAYDIF--RPKIFSTCPVGLIGDDVHAVAREMKEKL-GIFGFSCEGYKGVSQSAGHHIANNQVFKHVVGFKINMLGEYNIG-GDALLEKCGITMVASFSGNSTVNQFENSHTADLNVIMCHRSINYMAEMME--TKYGIPWMKVNF-IGSAKSLRRIARYFEDEE--LMAKVEQVIA-EIYP-RTK-GKLAMLFV-GGSRAHHG-ELGMETISAGYEFGHRDDYEMKKG-SIVIDDISHYESEKLIELYKPDIFCAGIKEKYVVQKMGVPLKQLHSYDYGGPYAGFKGAINFYRDIDRMVAP-WEHAL-TVNPAKTCQPIGAMYAALGISHGSQGCCSYLTRHYKEPTSSFTEGSSVFGGQANLVTAINNIY-EPDIIAVHSTCLSETIGDDLQQIVKKA--KD-DAPTPSFVGSHVTGYANMVAAMADQF-AADMREIKRLSKSLGVDTSDVLDAPGKHVFYPKG-GVTAEELKSTGDSKSTIALP-GGIALDKPVGLQATDRFLMALSKDERGRLVDLMTDGKRVALFG-DPDDLIPLTEFLV-DLNMKPIVSGTEQRMREILK-DMLLLHQWIEPVDLLIGNTY-GKYIARDLPFVRY-GFPIVGYMGGLRLAEKILNVLMDRQDR
>Bacteria-RS_GCF_000020525.1-Bacteroidota-Chloroherpeton_thalassium-II-NC_011026.1_1064
MRKVAIYGKGGIGKSTTTQNTVAGLAE-M-GKKVMVVGCDPKADSTRLLLGGLIQKTVLDTLR--EE-G--E--DVEL-DDIIKTRCVESGGPEPGV-GCAGRGIITSVNLLEQLGAYDD-ELDYVFYDVLGDVVCGGFAMPIRDGKAEEIYIVVSGEMMAMYAANNICKGILKYADAGG--VR--LGGLICNSRKVDNEEMIQELARQLGTQMIHFVPRDNMVQRAEINRK-TVIDYDPSQADEYRTLAKKIVIP-KP--LEIDALEKLVDFGIAYPTKVAKKRSKIQANIRTVPGIITRGC--CYAGCKGVVGPTRDILNIVHGPIGCSYAWL-TRYCFSTDMQEDHVVFGGE--KKLTKAIEEAYEIF--KPKIHSTCPVGLIGDDVHAVARAMTAKL-EVFGFSCEGYKGVSQSAGHHIANNGLFKHVVGFRINLLGEYNIG-GDSLFEECGITLVSTYSGNSTYLDLMNSHMVDLNLVMCHRSINYIGEMME--TKYGVPWLKVNF-IGTAKSLRKMAEYFGDEE--LKAKVEEVCE-RSKP-KTE-GKLAMLFV-GGSRAHHK-ELGMKTIAAGYEFAHRDDYEMAEH-TFVIDDISQYESEKLIEIYKPDVFCAGVKEKYVIQKMGIPLKQLHSYDYGGPYAGFEGAINFYKDIERMVAP-WEEGL-TINPAKTCQPIGALYAALGISHGSQGCCAYLTRHFKEPTSSFTEGASVFGGQANLLQAINNIY-EPDVIAVHSTCLSETIGDDLQQIVTKA--KD-EASTPSFVGSHVTGYSNMVAAMATQF-ASDMREIKRLSKELGADMTDVLDTPGKFDMYPKG-GVTVPQMKSLGDAECSISLA-GAIALDKPIGIDATDRFMMALAKRERGRLVDMLTDGKKVAIYG-DPDHIIPLTEFLV-SLDMKPIVSGTEQRLREILA-DLFLLHQWIEPVDLLIGNSH-GKFIARDIPFIRF-GFPIVGYTGSMRIVEKILGVLMDRQDR
>Bacteria-RS_GCF_001749745.1-Spirochaetota-Marispirochaeta_associata-II-NZ_JWTM01000549.1_47
MRKIAIYGKGGIGKSTTTQNTVAGLAE-M-GKKVMVVGCDPKADSTRLLLGGLAQKTVLDTLR--EE-G--E--DVEL-EDILKTSCVESGGPEPGV-GCAGRGIITSINMLEQLGAYDD-DLDYAFYDVLGDVVCGGFAMPIRDGKAQEIYIVVSGEMMAMYAANNICKGIVKYADAGG--VR--LGGLICNSRKVDNEAMIEELARQLGTQMIHFVPRDNMVQRAEINRK-TVIDYEPTQADEYRALAQKIIVP-KP--LEIEELEKLIEFGIAYPPKVARKRKKVQANVRTIPGIITRGC--TYAGCKGVVGPTRDIVNITHGPIGCGYSWL-TRYCFSTDMQDSNIVFGGE--KLLRQAIQEAYDLF--HPKIFATCPVGLIGDDIHAIAKEMKEKF-GVFAFSCEGYKGVSQSAGHHIANNQLFRHLVGFVVNLLGEYNIG-GDALLERCGITLNATFSGNSTISQFERSHMADLNMIMCHRSINYVAEMME--EKFGIPWIKVNF-IGTAKSLRKIAEYFGNEA--LTLRIEEVIA-EVKL-RNQ-GKTAMLFV-GGSRAHHQ-EIGMKTVAAGYEFAHRDDYEMDSD-SMIIDDISHYEMEKAIEYYKPAVFCAGIKEKYAVQKMGVPLKQLHSYDYGGPFAGFAGAINFFREIDRMIAP-WEKAL-TINPAKTCQPIGAMYAALGVSHGSQGCCAYLTRHYKEPTSSFTEGASVFGGQANLLTALNTVY-EPDIVAVHSTCLSETIGDDLPQIIRKA--ID-DANTPSYVGSHVTGFANMVAGIVRGF-AGDMREIKRLLREMRVDTSDVLDAPGRHVMYPKG-GTPQEELISTGASFTTLALT-GAQELKKPIGIRATDRFLLRVSEDERGRAVDIVTDGKRVALFG-DPDQLISLTEFLL-DLDMKPIVSGTGERIGEILG-DMFMLQQLIEPVDLIIGNTY-GKYIARDIPFVRM-GFPIVGYMGTMRLTEKILAVLMDRQDR
>Bacteria-RS_GCF_000143985.1-Spirochaetota-Sediminispirochaeta_smaragdinae-II-NC_014364.1_2995
MRKVAIYGKGGIGKSTTTQNTVAGLAE-A-GKKVMVVGCDPKADSTRLLLHGLAQKTVLDTLR--EE-G--E--DVEL-EDILKTTCVESGGPEPGV-GCAGRGIITSINLLEQLGAYEQ-DLDYTFYDVLGDVVCGGFAMPIREGKAEEIYIVVSGEMMAMYAANNICKGIVKYADAGG--VR--LGGLICNSRNVDNEEMIEELAKLLGTQMLHFVPRDNMVQRAEINRK-TVIDYAPVQADEYRTLAKKMVVP-KP--LAIDALEKLIEFGIAYPPKVLKKRKKIQANVRTVPGIITRGC--CYAGCKGVVGPTRDIINITHGPIGCGYSWL-TRYCFSTDMQDQNIVFGGE--KLLRQAVQEAYDIF--HPKIFSTCPVGLIGDDVHVIAREMKEQF-GVFAFSCEGYKGVSQSAGHHIANNQIFKHVVGYKINLLGEYNIG-GDALLEKCGITLVSTYSGNSSIDQFASSHTADLNCIMCHRSINYVAGMME--TKYGIPWIKVNF-IGTAKSLRKIAAYFEEPE--LEKRVEEVIA-EIRP-RTE-GKTTMLFV-GGSRAHHK-ELGMEVLAAGYEFGHRDDYEMENG-SFVVDDISHYEMERLILEYRPDVFCAGIKEKFCVQKMGVPMKQLHSYDYGGPYAGFAGAINWYREIDRMVAP-WESAL-TINPSKTCQPIGAMYASLGISHGSQGCCAYLTRHYKEPTSSFTEGASVFGGQANLISALITVY-NPDVVAVHTTCLSETIGDDVGQIVKKA--ID-DASTPSYVGSHVTGFSSMCASIARSF-CADMREIKRILRAMKIDTSGVLDAPGVHETFPKG-GTTVEELESTGKSFHTFALA-AARELKKPIGIRATDRFLMKLSEDERGRVVDLITDGKKVALFG-DPDQLISLTEFLL-DMDLKPIVSGTAKRMESMLD-DLFLLHQWIERVDLLIGNSY-GKYIARDIPFMRM-GFPIIGYAGAMRIAERILDLFMDRQDR
>Bacteria-GB_GCA_003245835.1-Spirochaetota-UBA9216_sp003245835-II-QKCC01000018.1_7
MRKIAIYGKGGIGKSTTTQNTVAGLAE-M-GKKVMVVGCDPKADSTRLLLGGLAQKTVLDTLR--EE-G--E--DVEL-EDIMKTSCTESGGPEPGV-GCAGRGIITSINMLEQLGAYDE-DLDYAFYDVLGDVVCGGFAMPIRDGKAQEIYIVVSGEMMAMYAANNICKGIVKYADAGG--VR--LGGLICNSRKVDNEQMIEELAKRLGTQMIHFVPRDNMVQKAEIHRK-TVIDFDPTQADEYRALASKIVVP-KP--LEIEELEKLIDFGIAYPSKVLKKRSKIQANIRTIPGIITRGC--CYAGCKGVVGPTRDIINITHGPIGCGYSWL-TRYCFSTDMQDENIVFGGE--KLLKQAIQEAYDLF--HPKIFSTCPVGLIGDDVHAVSREMKEKF-GVFGFSCEGYKGVSQSAGHHIANNQIFKHVVGYKINLLGEYNIG-GDALLEKCGITLVATYSGNSSIDHFASSHTADLNCIMCHRSINYVAEMME--TKYGIPWIKVNF-IGSAKSLRKIAEYFEDPE--LMKRVEEVID-EIRP-RTT-GKTSMLFV-GGSRAHHK-ELGMKVIAAGYEFGHRDDYEMENG-SFVIDDISHIESERIIKEFKPDIFCAGIKEKYAVQKMGVPLKQLHSYDYGGPFAGFVGAINWYREIDRAVAP-WEKGL-TINPAKTCQPIGAMYASLGISHGSQGCCSYLTRHYKEPTSSFTEGSSVFGGQANLLSALETVY-DPDIIAVHSTCLSETIGDDLAQISKKA--FD-DASTPSYVGSHVTGFSNMCKAIANQF-CADMREIKRIMREMRVDTSGVLDTPGTHEMYPKG-GTTIEELESTGSSFQTFALD-AARELQKPIGIKATDRFLMKVSEDERGRVVDLIADGKKVALFG-DPDQLLPLTEFLL-DMDMKPIVSGTSKKMGKILD-DMFLMHQWIEPVDLIIGNTY-GKYIARDIPHLRM-GFPIVGYTGAIRIAESILNMLMDKQDR
>Bacteria-GB_GCA_007115975.1-Fibrobacterota-Chitinispirillum_sp007115975-II-SKJJ01000113.1_2
MRKIAIYGKGGIGKSTTTQNTVAGLAE-M-GKKVMVVGCDPKADSTRLLLGGLAQKTVLDTLR--EE-G--E--DVEL-DDIIKTRCVESGGPEPGV-GCAGRGIITSINLLEQLGAYND-ELDYAFYDVLGDVVCGGFAMPIREGKAQEIYIVVSGEMMAMYACNNICKGIVKFADAGG--VR--LGGIICNSRKVDNEEMIEEFAKKLGSQMIHFVPRDNMVQKAEINRK-TVIDFDPIQADEYRTLAKKIVIP-NP--LEIEDLEKLVEFGIVYPTKIARKRAKIQANVRTVPGILTRGC--SYAGCKGVVGPTRDIINLTHGPIGCGYSWL-TRYCFSTDMQDENIVFGGE--KKLRQAIQEAYDIF--HPKVFSTCPVGLIGDDVHAVAREMKEKL-GIFGFSCEGYKGVSQSAGHHIANNQVFKHVVGFRINLLGEYNIG-GDSLLDRCGITLVSTFSGNSSMDQFENSHMADLNVIMCHRSINYVAEMME--KKYGIPWIKINF-IGSAKALRKIAQYFNNEE--LSARVEKVIE-EIKP-RLE-GKKVMLFV-GGSRAHHT-EVGMETVAAGYEFAHRDDYEMNSG-ALVIDDISQHETEILIEKYKPALFCAGIKEKYIVQKMGIPLKQLHSYDYGGPFAGFTGAVNFFKDIDRLVAP-WSQAL-TVNPAKTCQPIGAMYAALGISHGSQGCCSYLTRHYKEPTSSFTEGSSVFGGQANLVTAIENIY-DPQVIAVHTTCLSETIGDDVPQIVSKA--KD-SCNTPSYLGSHVTGYANMVKGMVKYF-ASDMRELKRIAQILKADTSDVLDAPGTLQFYPKG-GTTVDELILAGDSKYTIGLD-AAKEMDSPIGLSATDRFIMKISEDERGRLVDIITDGKRVALWG-DPDILIPLTEFLV-DLEMKPIVSGTEKRIREIAG-DMFLMHQWIESVDLLIGNTY-GKYIARDIPLLRI-GFPIVGYSGGMKILEGILGCLMDRQDR
>Bacteria-GB_GCA_002408085.1-Spirochaetota-Oceanispirochaeta_sp002408085-II-DHQL01000018.1_134
MRKIAIYGKGGIGKSTTTQNTVAGLAE-M-GKKVMVVGCDPKADSTRLLLGGLAQKTVLDTLR--EE-G--E--DVEL-EDIVKTLCTESGGPEPGV-GCAGRGIITSINLLEQLGAYES-DIDFAFYDVLGDVVCGGFAMPIREGKAEEIYIVVSGEMMAMYAANNICKGIVKYADAGG--VR--LGGLICNSRMVDNEEMIEELAKKLGTQMLHFVPRDNMVQRAEINRK-TVIDFEPNQADEYRTLAKKMVIP-SP--LEIEELEKLVDFGIAYPAKVARKRKKIQANVRTIPGIITRGC--SYAGCKGVVGPTRDIINLTHGPIGCGYSWL-TRYCFSTDMQDPNIVFGGE--KKLKEAIQEAYDIF--KPKIFSTCPVGLIGDDVHAAAREMTEKI-GIFGFSCEGYKGVSQSAGHHIANNQLFRHVIGFKINMLGEYNIG-GDAILEKCGIELIATFSGNSSYNQFASSYSADLNCVMCHRSINYVAEMME--EKYGIPWIKVNF-IGTAKSLRRIADYFGNQE--LKDRVEKVIA-EVFS-KTD-GKSAMLFV-GGSRAHHN-ELGIRTLAAGYEFGHRDDYEMEEG-TLVIDDLSHYEMEELIKKHKPDVFCAGIKEKYAVQKMGVPLKQLHSYDYGGPYAGFEGAINFYKDIAQMVAP-WEKAL-TVNPAKTCQPVGAMYASLGISHGSQGCCAYLTRHYKEPTSSFTEGSSVFGGQGNLVQALNNVY-KPDVVAVHSTCLSETIGDDLGQIVKKA--ID-EASTPSYIGSHVTGFANMCAGMAKQL-ASDMREIKRIMKTMGVDTSDVLDAPGHHEFYPKG-GATIEEIKSSGLSKATLALA-AAQELWKPIGIKATDRFLSKLSEAERGRALDMITDGKRVALWG-DPDQLLALSEFLA-DIDMKPIVSGTMKKMEGILG-DMFLMHQWIEGVDLLMGNSY-GKYISRDIPFVRM-GFPIVGYMGAIRILEKMLGVIMDKQDR
>Bacteria-GB_GCA_003246475.1-Verrucomicrobiota-SZUA-371_sp003246475-II-QKAL01000020.1_13
MRKIAIYGKGGIGKSTTTQNTVAGLAE-M-GKKVMVVGCDPKADSTRLLLGGLAQKTVLDTLR--EE-G--E--DIDL-EDIVKTRCVESGGPEPGV-GCAGRGIITSITMLEQLGAYNA-DLDYAFYDVLGDVVCGGFAMPIRDGKAQEIYIVVSGEMMAMYAANNICKGIVKYADTGG--VR--LGGLICNSRKVDNEEMIQQFAKQLGTQMIHFVPRENMVQRAEINRK-TVIDYEPPQADEYRTLARNIVIP-KP--LEIEELEKLIDFGIVYPPKVARKRSKIQANVRTIPGIITRGC--CYAGCKGVVGPTRDIVNITHGPIGCGYSWL-TRYCFSTDMQDDNIVFGGE--KKLKLAIQEAYDLF--HPKVFSTCPVGLIGDDVHAAAKEMKEKF-GVFAFSCEGYKGVSQSAGHHIANNQIFKHVIGFKINMLGEYNIG-GDAILEKCGITLVSTFSGNSTITKFEQAHMADLNTVMCHRSINYVADMLE--KKYGIPWIKVNF-IGSAKSLRKIAQYFDDEE--LKNKVEEVIA-EVKP-RTE-GKLAMMFV-GGSRAHHS-EIGMKTIAAGYEFAHRDDYEMAKG-TLVIDDISHHEMEKLIEAYKPAVFCAGIKEKYCVQKMGVPLKQLHSYDYSGPYAGFQGAINFYKEIDRMAPP-WQSAL-TVNPAKTCQPIGAMYAALGISHGSQGCCSYLTRHYKEPTSSFTEGASVFGGQANLLQAIDNIY-NPDVIAVHTTCLSETIGDDMNQIIGKA--KD-EANTPSYIGSHVTGFSNMVLGMVRGF-SADMREIKRLVKMMGIDTSGVLDAPGHYEFYPKG-GCTIPELIASGDSKYTVALD-GAKFLENPIGIAATDRFISTLSEEERGQLVDMITDNKKVALWG-DPDQLISLCEFLV-SLDMKPVVSGTEHRMDSIL--DMFLMHQWIDKVDLLLGNTY-GKYIARDIPFVRM-GFPIVGYKGAMRILEMILGVLMDYQDK
>Bacteria-GB_GCA_004297765.1-Chloroflexota-FW602-bin16|sp004297765-II-SCTZ01000199.1_10
MRKIAIYGKGGIGKSTTTQNTVAALAE-M-GKRVMVVGCDPKADSTRLLMGGLAQQTVLDTLR--EE-G--E--DVDL-RDILKTLCTESGGPEPGV-GCAGRGIITSINLLEQLGAYED-SLDYVFYDVLGDVVCGGFAMPIREGKAQEIYIVCSGEMMAMYAANNICKGIVKFAEAGG--VR--LGGLICNSRNTDNEELIMELADRLGTQMIHFVPRNNDVQRAEIQKK-TVIEWNPTQADEYRALAHSIVIP-KP--LRISELENLIQYGLAYPAKVWRKRSKIQANVRTIPGIITRGC--TYAGCKGVVGPTRDILNLTHGPIGCGYSWL-TRYCFSTDMQESEIIFGGE--KKLRQAIQEAFDQF--HPKIFATCPVGLIGDDIHAVAREMTEKL-GIFGFSCEGYKGVSQSAGHHIANNQLFKHVVGFKINLLGEYNIG-GDALLKRCGITLVSTFSGNSTYDQFARSHLADLNGVMCHRSINYVANMIE--EKYGIPWIKVNF-IGTSKSLRKIAAYFEDPE--LQDRVECVIA-EIRA-RCA-GKVAMLFV-GGSRAHHK-EIGMRTVAAGYEFAHRDDYEMDAG-ALIIDDISHSEMERLIKIYKPAVFCAGIKEKYAVQKMGVPCKQLHSYDYGGPYAAFQGAINYYREIDRMIAP-WHEAL-TVNPAKTCQPIGAMYAALGISHGSQGCCAYLTRHYKEPTSSFTEGTAVFGGQSNLVQAIHNIY-DPDVIAIHTTCLSETIGDDIPQIIRAV--QD-ECNTPSYVGSHVTGFANMTKGMIEYF-ASDMREIKRLVAEMGVDTSGVLDAPGSHVFYPKG-GVTVPQLRDAGESIATLALP-AAELLDTPIGLQATDRFINALREEERGQLVDMILDGKKVALWG-DPDQLVALIEFLL-TIDMLPIVTGTEDRIHALTD-DIFLLHQWIEPVDLLIGNTY-GKYIARDIPFIRH-GFPIVGYRGALRLLEKILTAFMDRQDR
>Bacteria-GB_GCA_003165235.1-Desulfobacterota-SbD1_sp003165235-II-PLSV01000141.1_133
MRKIAIYGKGGIGKSTTTQNTVAGLAE-M-GRKVMVVGCDPKSDSTRLLLGGLSQKTVLDTLR--TE-G--E--DVEL-DDIRKTICVESGGPEPGV-GCAGRGIITSINLLEQLGAYSE-TLDYVFYDVLGDVVCGGFAMPIREGKAKEIYIVVSGEMM---AXNNICKGIVKFAEAGG--VR--LGGLICNSRQVDNEEMIGAFAEKLGTQMIHFLPRDNMVQRAEINRK-TVIEFDPSQADEYRALAQKIVIP-KP--MHTDQLEKLIEHGLAYPTKVARKRAKIAANTRAIPGIITRGC--AYAGCKGVVGPTRDFVNLTHGPIGCGYSWL-TRYCFSTDLQDEDIVFGGE--KKLRAAIQEAYDIF--RPKIFSTCPVGLIGDDVHNVAREMKEKL-GVFAFSCEGYKGVSQSAGHHIANNGIFKHVVGYRVNMLGEYNIG-GDAVLEKCGITPVATFSGNSTYDQFARAHTADLNAIMCHRSINYVAEMME--KKFGIPWIKINF-IGAAKSLRKIAKYFDDRE--LIDRVENVIA-EIRE-RCE-GKLAMLFV-GGSRAHHA-EIGMKTISAGYEFAHRDDYEMAEG-TLVIDDISQYETERMRDIYKPAIFCAGIKEKYAIQKKGIPMKQLHSYDSGGPYAGFKGAINFYEEIDRMVAP-WQ------------------------------------------TSSFTEGASVFGGQANLVQAIDTVY-DPDVIAVHTTCLSETIGDDIPQIARKA--EA-EANTPSYVGSHVTGFANMTKAMVSYF-SSDMEEIRRIAGELGVDTSNVLNRPGRFEMYPKG-GVTVSALTSTGESKATVALP-AARALDVPIGLKATDLFIDTLRTIERGRLLDIITDHKKVGLVG-DPDQLISLAEFLV-SIDMWPVVTGSESRIREITS-DMFLFHQWIDPVDLMMGNTY-LKYMARDIPFIRF-GFPIVGYMGGARLLEKILDALLDRKDR
>Bacteria-RS_GCF_000014965.1-Desulfobacterota-Syntrophobacter_fumaroxidans-II-NC_008554.1_1041
MRKIAIYGKGGIGKSTTTQNTVAGLAE-M-GRKVMVVGCDPKADSTRLLLGGLSQKTVLDTLR--TE-G--E--DVEL-DDIRKSICVESGGPEPGV-GCAGRGIITSINLLEQLGAYAS-TLDYVFYDVLGDVVCGGFAMPIREGKAREIYIVVSGEMMAMYAANNICKGIVKFAEAGG--VR--LGGLICNSRKVDNEEMIEAFARQLGTQMIHFVPRDNMVQRAEINRK-TVIEFDPSQADEYRSLARKIVIP-KP--MHTDHLEKLIEHGLAYPTKVARKRGKIGANTRTIPGIITRGC--SYAGCKGVVGPTRDLVNLTHGPIGCGYSWL-TRYCFSTDLQDEDIVFGGE--KKLRAAILEAYDIF--HPKIFATCPVGLIGDDIHTVAKEMKERL-GVFAFSCEGYKGVSQSAGHHIANNGIFKHVVGYRINLLGEYNIG-GDAVLEKCGITLVATFSGNSTYEQFASSHMADLNTVMCHRSINYVAEMME--RKFGIPWIKTNF-IGAAKSLRKIAKYFEDRE--LSDRVEEIIA-EVRA-RCE-GKLAMLFV-GGSRAHHA-EIGMRTISAGYEFAHRDDYEMADG-TLVIDDISQYETERMIETYKPAIFCAGIKEKYAVQKKGIPMKQLHSYDSGGPYAGFKGAVNFYREIDRMVAP-WQRAL-TINPAKTCQPIGAMYAALGISHGSQGCCAYLTRHFKEPTSSFTEGASVFGGQSNLIQAIDNVY-EPDVIAVHTTCLSETIGDDIPQISRKA--QA-EANTPSYVGSHVTGFANMTKAMADYF-ASDMEEIRRIAAEMGVDTSNVLNRPGKFEMYPRG-GVSIEALRSAGSSKCTVALP-AARALDVPIGLTATDAFIDVLRRLERGRLLDIVTDGKKLGLVG-DPDQLVSLAEFLV-SIDMWPIVTGTESRIREITR-DMFLFHQWIDPVDLIMGNTY-LKYIARDIPLVRF-GFPIVGYRGGMRLLEKILDALLDRKDR
>Bacteria-RS_GCF_000195295.1-Desulfobacterota-Desulfobacca_acetoxidans-II-NC_015388.1_352
MRKIAIYGKGGIGKSTTTQNTVAGLAE-M-GRKVMVVGCDPKADSTRLLLGGLAQRSVLDTLR--EE-G--E--DVDL-EDIRRIICVESGGPEPGV-GCAGRGIITSINLLEQLGAYAD-SLDYAFYDVLGDVVCGGFAMPIREGKAKEIYIVVSGEMMAMYAANNICKGIVKFAEAGG--VR--LGGLICNSRKVENEEMIQALAVKLGTQMIHFIPRDNIVQRAEIHRK-TVIDYDSPQADEYRTLAKKIVIP-KP--MSTDELESLIEYGLAYPTKVARKRARIQSNVRTIPGIITRGC--TYAGCKGVVGPTRDIVNITHGPIGCGYSWL-TRYCFSTDMQDEQIIFGGE--KKLRQAIQEAYDIL--KPKIFSTCPVGLIGDDVHAVAREMKEKL-GVFAFSCEGYKGVSQSAGHHIANNGIFTHVVGFKINLLGEYNIG-GDALFKDCGLTLISTFSGNSSYDYFTNSHTADLNLIMCHRSINYVAEMME--TKFGIPWIKINF-IGTAKSLRKIAAYFEDAE--LAARVEEVIA-RVKT-RCA-GKRAMLFV-GGSRAHHR-EIGMEIVSAGYEFAHRDDYEMPNG-TLVIDDISQFETEKLIEIFRPDIVCAGIKEKYAIQKSGTPMKQLHSYDTGGPYAAFKGAINFYREIDRMVAP-WQTAL-TINPAKTCQPIGAMYAALGISHGSQGCCAYLTRHYKEPTSSFTEGSSVFGGQANLLQAINNIY-EPEVIAVHTTCLSETIGDDITQIIAKA--RE-EANTPSYVGSHVTGFANMVKGMVDYF-AADMEEIKRIASDMGIDTSNVLNGPGRYAMFPAG-GVTVADLIRTGGSMGTVALL-AARTLDAPIGLMATDRFIDTLRQIERGRLLDVMTDGRTAALAG-DPDQLISLTEFLV-SVDMWPIVTGTESRIKEITK-DLFLLHQWIEPVDLLIGNTY-MKYIARDIPLVRF-GFPIIGYRGGLRLLEKILDALLDRQDR
>Bacteria-GB_GCA_007127235.1-Desulfobacterota-SKZT01_sp007127235-II-SKZT01000016.1_18
MRKIAIYGKGGIGKSTTTQNTVAGLAE-M-GKKIMVVGCDPKADSTRLLLGGLSQDTVLDTLR--NE-G--E--DLEL-EDIRRVICVESGGPEPGV-GCAGRGIITSINMLEQLGAYAD-SLDYAFYDVLGDVVCGGFAMPIREGKAKEIYIVVSGEMMAMYAANNICKGIVKFAESGG--VR--LGGLICNSRNVDNEEMILALAERLGTQMLHFVPRENMVQRAEINRK-TVIEYEPPQADEYRTLAKKIFIP-KP--LTIEELEGLISYGLAYPAKVARKRSKVLANVRTIPGVITRGC--SYAGCKGVVGPTRDIINLTHGPIGCGYSWL-TRYCFSTDMQENEIIFGGE--KKLKEAIQEAYDTF--HPKIFATCPVGLIGDDVHAVAREMKKKL-GVFGFSCEGYKGVSQSAGHHIANNGIFTHVVGYRINLLGEYNIG-GDAIFEDCKISVVSTFSGNSSYDHFKNSHTADLNVIMCHRSINYVAEMME--TKYGIPWIKVNF-IGTAKSLRKIAQYYDEPE--LSQRIEEVIA-RVKS-RCE-GKLAMLFV-GGSRAHHK-EIGMRTIAAGYEFAHRDDYEMPNG-TLVIDDINQYETEKLIEIFKPDIFCAGIKEKYAIQKSGVPMKQLHSYDSGGPYAGFKGAINFYREIDRMVAP-WQKAL-NVNPAKTCQPIGAMYAALGISHGSQGCCAYLTRHYKEPTSSFTEGASVFGGQANLVQAIDNIY-DPVVVAVHTTCLSETIGDDITQITAKA--KE-SASTPSYVGSHVTGFSSMTKAMVDHF-ASDMEEIKRIAKLMKVDTSNVLNGPGKYEMFPRG-GVTIEELKTTGDSLGTLGLP-AARALDTPIGLKATDRFVDALRNIERGKLLDVITDGKKVALIG-DPDQLISLTEFLV-SVDMWPIVTGTEKRIREITE-DMFMWHQWIDPVDLMMGNTY-VKYISRDIPFVRF-GFPIVGYRGGLRILEKILDVLLDRQDR
>Bacteria-RS_GCF_000429905.1-Desulfobacterota-Desulfatibacillum_aliphaticivorans-II-NZ_AUCT01000001.1_186
MRKIAIYGKGGIGKSTTTQNTVAGLSE-M-GKKIMVVGCDPKADSTRLLLGGLAQRTVLDTLR--EE-G--E--DVEL-DDVRKTLCTESGGPEPGV-GCAGRGIITSINLLEQLGAYAD-SLDYAFYDVLGDVVCGGFAMPIREGKAQEIYIVVSGEMMAMYAANNISKGIVKFAEAGG--VR--LGGLICNSRNVDNEEMIEAFAAKLGTQMIHFVPRDNMVQRAEINRK-TVIEFDPSQADEYRTLARKIVIP-SP--LEIEELEKLIDYGIAYPPKVARKRSKINANVRTVPGLMGRGC--CYAGCKGVVGPTRDIINITHGPIGCGYSWL-TRYCFSTDMQDEEIIFGGE--KKLKQAIQEAYDNF--KPKVFSTCPVGLIGDDVHSVCREMKEKL-GIFGFSCEGYKGVSQSAGHHIANNGIFKHVVGYRINLLGEYNIG-GDAIFDKCGITQVAAYSGNSSIDAFANSHTADLNCIMCHRSINYVAEMME--TKFGVPWIKVNF-IGTAKSLRKIAQYFGEQE--LIDKVEEVIA-EVRP-RTE-GKRAMLFV-GGSRAHHG-ELGMKTLSAGYEFGHRDDYEMPDG-AMVIDDLSQWETDQLIKIFKPDLFCAGIKEKYTVQKHGIPLKQLHSYDYGGPYAGFKGAVNFYHEIDRMVAP-WDKAL-TVNPAKTCQPIGAMYASLGISHGSQGCYAYLTRHFKEPTSAFTEGASVFGGQANLLQSIDNVY-NPDVIAVHTTCLSETIGDDIPQIVAKA--RA-DANTPSYVGSHVTGYSNMVKAMVDYF-ASDMAEIQRIAEVMGVDTSKVLNGPGKYKMFPEG-GTTIEDLHMTGDSKGTIALA-AARALDSPIGLQGTDAFVDKLRLLERGQLVDCISDGKRVGVVG-DPDQVLALTKFLV-SLDMKPIVSGSVKALEEVVA-DMLLFHQWIDPVDLIIGNTY-CKYIAKDIPMVRH-GFPIMGYRGAMRLMEQILGVLMDRQDR
>Bacteria-RS_GCF_900142135.1-Desulfobacterota-Desulfatibacillum_alkenivorans-II-NZ_FQZU01000040.1_11
MRKIAIYGKGGIGKSTTTQNTVAGLSE-M-GKKIMVVGCDPKADSTRLLLGGLAQRTVLDTLR--EE-G--E--DVEL-EDVRKTLCTESGGPEPGV-GCAGRGIITSINLLEQLGAYAD-SLDYAFYDVLGDVVCGGFAMPIREGKAQEIYIVVSGEMMAMYAANNISKGIVKFAEAGG--VR--LGGLICNSRNVDNEEMIEAFAAKLGTQMIHFVPRDNMVQRAEINRK-TVIEFDPSQADEYRTLARKIVIP-SP--LEIEELEKLIDYGIAYPPKVARKRSKINANVRTVPGLMGRGC--CYAGCKGVVGPTRDIINITHGPIGCGYSWL-TRYCFSTDMQDEEIIFGGE--KKLKQAIQEAYDNF--KPKVFSTCPVGLIGDDVHSVCREMKEKL-GVFGFSCEGYKGVSQSAGHHIANNGIFKHVVGYRINLLGEYNIG-GDAIFDKCGITQVATYSGNSSIDAFANSHTADLNCIMCHRSINYVAEMME--TKFGVPWIKVNF-IGTAKSLRKIAQYFGEQE--LIDKVEEVIA-EVRP-RTE-GKRAMLFV-GGSRAHHG-ELGMKTLSAGYEFGHRDDYEMPDG-AMVIDDLSQWETDQLIKIFKPDLFCAGIKEKYTVQKHGIPLKQLHSYDYGGPYAGFKGAINFYHEIDRMVAP-WDKAL-TVNPAKTCQPIGAMYASLGISHGSQGCYAYLTRHFKEPTSAFTEGASVFGGQANLLQSIDNVY-NPDVIAVHTTCLSETIGDDIPQIVAKA--RA-DANTPSYVGSHVTGYSNMVKAMVDYF-SSDMAEIQRIAEVMGVDTSKVLNGPGKYKMFPDG-GTTIEDLHMTGDSKGTIALA-AARALDSPIGLQGTDEFVDKLRLLERGQLVDCISDGKRVGVVG-DPDQVLALTRFLV-SLDMKPIVSGSVKALEEVVA-DMLLFHQWIDPVDLIIGNTY-CKYIAKDIPFVRH-GFPIMGYRGAMRLMEQILGVLMDRQDR
>Bacteria-RS_GCF_003851005.1-Desulfobacterota-Desulfonema_ishimotonii-II-NZ_BEXT01000001.1_2734
MRKIAIYGKGGIGKSTTTQNTVAGLAE-M-GNKVMVVGCDPKADSTRLLLGGLAQKTVLDTLR--EE-G--E--DVEL-EDVRKTLCTESGGPEPGV-GCAGRGIITSINLLEQLGAYAD-SLDYTFYDVLGDVVCGGFAMPIREGKAQEIYIVVSGEMMAMYAANNICKGIVKFAEAGG--VR--LGGLICNSRNVDKEELIQALADRLGTQMIHFVPRDNMVQRAELERK-TVIEFNPPQADEYRTLAKKIVVP-SP--MEIEELESLVTHGIIYPTKVARKRAKIQSNVRTVPGLISRGC--CYAGCKGVVGPTRDIVNITHGPIGCGYSWL-TRYCFSTDMQDQQIIFGGE--KKLKQAIQEAYDNF--HPKVFSTCPVGLIGDDVHTVCRQMKEAL-GVFGFSCEGYKGVSQSAGHHIANNQIFKHVVGYRINLLGEYNIG-GDAIFEKCGITVVSTFSGNSSIDKFANSHTADLNLIMCHRSINYVAEMME--TKYGVPWIKINF-IGTAKSLRKIARYFGEQK--LTDRVEAVIA-EVRP-RTE-GKRAMLFV-GGSRAHHN-ELGMETLSAGYEFAHRDDYEMKNG-SLVIDDISQYETETIIETFKPDIFCAGIKEKYIVQKHGIPMKQLHSYDYGGPYAGFKGAINFYKEIDRMVAP-WQKAL-TVNPAKTCQPIGAMYASLGISHGSQGCYAYLTRHYKEPTSAFTEGASVFGGQANLLQAIDNVY-NPDVIAVHTTCLSETIGDDIPQIVNKA--RA-ETNTPSYVGSHVDGFANMTRSMVDYF-SCDMEEIRRIAGELGIDTSKVLNGPGKYRMYPEG-GVTTDALKKTGDSMGTVAMP-AARALDAPIGLHATDMLIDTLRQFERGQMVDIISDGKRVGLVG-DPDQVLALTKFLV-SLDMCPIITGTEKALREVTK-DMLLFHQWIEPVDLLIGNTY-VKYIARDIPFIRH-GFPIVGYRGGMRLLEKILDALLDRKDR
>Bacteria-GB_GCA_003599865.1-Desulfobacterota-SURF-7_sp003599865-II-QZKS01000054.1_31
MRKIAIYGKGGIGKSTTTQNTVAGLAE-M-GAKVMVVGCDPKADSTRLLLGGLAQRTVLDTLR--EE-G--E--DVEL-LDVRKILCTESGGPEPGV-GCAGRGIITSINLLEQLGAYAE-SLDYVFYDVLGDVVCGGFAMPIREGKAQEIYIVVSGEMMAMYAANNICKGIVKFAEAGG--VR--LGGLICNSRKVDNEEMIKALAEKLGTQMIHFVPRDNVVQRAEINRK-TVIDYEPEQADEYRMLAKKIVIP-KP--LAIEELEKLIDYGIAYPIKVARKRSKISANARTIPGLIGRGC--CYAGCKGVVGPTRDIVNITHGPIGCGYSWL-TRYCFSTDMQEEEIIFGGE--RKLRKAIQEAYDNF--KPKVFATCPVGLIGDDIHSVCREMKGKL-GIFGFSCEGYKGVSQSAGHHIANNQIFKHVVGYKVNLLGEYNIG-GDAIFEKCGISIVATYSGNSSIDAFANSHTADLNLIMCHRSINYVAEMME--KKYGLPWIKINF-IGTAGSLRKIAKYFGDQK--LIDRVEEVIA-EIRP-RTE-GKKAMLFV-GGSRAHHN-ELGMKVLSAGYEFAHRDDYEMKNG-TLIIDDISQFETDAMIEILKPDIFCAGIKEKYSVQKHGIPLKQLHSYDYGGPYAGFKGAVNFYKEIDRMVAP-WESAL-TVNPAKTCQPIGAMYASLGISHGSQGCYAYLTRHYKEPTSAFTEGASVFGGQANLLQAIDNVY-NPDVIAVHTTCLSETIGDDIPQIINKA--KA-DANTPSYVGSHITGFSSMTKAMVDYF-SSDMAEIKRIAGEMGIDTSRVLNGPGHYRMFPAG-GSTIKDLESTGNSLGTIAMA-AARALDAPIGLHATDIFVDSLRKLERGQLLDVIADGKRVALVG-DPDQVLALTKFLV-SIDMCPLVTGSQKALEEATN-DMFLLHQWIQTVDLLIGNTY-VKYIAKDIPFVRY-GFPIVGYRGGLRLVEKILDAILDRKDR
>Bacteria-GB_GCA_000961655.1-Desulfobacterota-Desulfatitalea_sp000961655-II-LADR01000085.1_11
MRKVAIYGKGGIGKSTTTQNTVAGLAE-M-GKKVMVVGCDPKADSTRLLLGGLAQRTVLDTLR--EE-G--E--DVEL-DDVRKVMCTESGGPEPGV-GCAGRGIITSINLLEQLGAYAE-SLDYVFYDVLGDVVCGGFAMPIREGKAKEIYIVVSGEMMAMYAANNICKGIVKFAEAGG--VR--LGGLICNSRNVDNEEMIGAFAAKLGTHMIHFVPRDNVVQRAEINRK-TVIDYEPGQADQYRQLAGKIVIP-TP--LEIEELEKLIDYGMVYPPKIARKRDKIQSNVRTVPGLISRGC--CYAGCKGVVGPTRDIINITHGPVGCGYSWL-TRYCFTTDMQEEQIIFGGE--KKLRQAIQEAFDNF--APKVFSTCPVGLIGDDVHAVCRDMKEKL-GVFGFSCEGYKGVSQSAGHHIANNGIFTHVIGFKINLLGEYNIG-GDAIFDACGLTLVSTFSGNSSIDQFANAHTADLNLIMCHRSINYVAEMME--KKFGLPWIKINF-IGTAKSLRKIAQYFDDPK--LTERVEAVIA-AVRP-RTE-GKKVMLFV-GGSRAHHS-EMGMRTLSAGYEFAHRDDYEMVQG-SLIIDDISHHETERMIAMFKPDLFCAGIKEKYVIQKHGIPLKQLHSYDYGGPYAGFKGAINFYEDIDRMVAP-WQSAL-TVNPAKTCQPIGAMYAALGISHGSQGCYAYLTRHYKEPTSAFTEGASVFGGQANLLQAIDNVY-EPEVIAVHTTCLSETIGDDIPQIVSKA--RA-DANTPSYVGSHVTGFANMTKAMVDYF-AADMTEVRRLASEMGIDTANVLNSAGKYKMFPEG-GVTIAQLKQSGSSRGTIALS-AGLAMDAPIGLHDTDLFVDALHHLERGQLIDAITDGKRVGLVG-DPDQLLSLSRFLT-ALDMRPIATGTEQSLRDTLA-DMFLFHQWIEPVDLLIGNTY-VKYIARDIPYVRF-GFPIVGYRGALRLLEKILDALLDRKER
>Bacteria-GB_GCA_000739515.1-Moduliflexota-Moduliflexus_flocculans-II-DF820458.1_517
MRKVAIYGKGGIGKSTTTQNTVAGLAE-M-GKKVMVVGCDPKADSTRLLLGGLSQDTVLDTLR--NE-G--E--DLDL-EDIRKTVCVESGGPEPGV-GCAGRGIITSINMLEQLGAYDE-DLDYAFYDVLGDVVCGGFAMPIREGKAQEIYIVVSGEMMAMYAANNICKGILKFAEAGG--VR--LGGLICNSRKVDNEQMIDALAQKLGTQMIHFVPRDNMVQKAEINRK-TVIDYAPPQADEYRTLAKKIVIP-KP--LKIEELESLMEYGIMYPAKLARKRAKIQSNVRTSPGIITRGC--TYAGCKGVVGPTRDIINITHGPIGCGYSWL-TRYCFSTDMQEEQVIFGGE--KKLRQAIQEAYDIF--KPKVFATCPVGLIGDDVHSVTREMKEKL-GVFGFSCEGYKGVSQSAGHHIANNGLFTHIIGYRVNLLGEYNIG-GDALFEKCGITLVSTFSGNSSIDTFENSHTADLNMIMCHRSINYVAEMME--TKYGIPWIKVNF-IGSAKSLRKIAEYYGDQE--LKDRVEQVIA-EIRP-RTQ-GKTAMLFV-GGSRAHHT-ELGMKTVAAGYEFAHRDDYEMEQK-ALVIDDISHYESEKLIELYKPDIFCAGIKEKYVIQKAGVPLKQLHSYDYGGPYAGFEGAINFYKDIDRMVSP-WQSAL-TINPAKTCQPVGAMYAALGISHGSQGCCAYLTRHYKEPTSSFTEGASVFGGQANLLQALETVY-NPDIVAVHTTCLSETIGDDIPQITAKA--ID-EANTPSYVGSHVTGFSNMTKAMVDYL-ASDMAEMRRILVEMGIDTSNVLNTPGKFNMYPKG-GTTIEQLKMSGSSLGTLALP-AARALDTPIGLLATDRFVDTLRKFERGQLVDIISDGKKVALVG-DPDQLTALTEFLV-SMDMMPVVTGTERKIKELTK-DMFLLHQWIESVDLLIGNTY-CKYIAKDIPLVRF-GFPI-----AIRA-------------R
>Bacteria-RS_GCF_004340685.1-Firmicutes_G-Hydrogenispora_ethanolica-II-NZ_SLUN01000019.1_21
MRKIAIYGKGGIGKSTTTQNTVAGLAE-M-GKKVMVVGCDPKADSTRLLLGGLAQRSVLDTLR--EE-G--E--DLDL-EDVLKTRCVESGGPEPGV-GCAGRGIITSINLLEQLGAYEE-DLDYVFYDVLGDVVCGGFAMPIREGKAQEIYIVVSGEMMAMYAANNICKGIVKFAEAGG--VR--LGGLICNSRKVDNEAMIEALAKRLGTQMIYFVPRDNMVQRAEINRK-TVIDYDAEQADHYRNLAKRIVIP-KP--LSIEELEKLIEYGIAYPSKVARKRTKIGANVRTVPGIITRGC--TYAGCKGVVGPTRDILNITHGPIGCGYSWL-TRYCFSTDMQEDDIVFGGE--KKLKQAVQEAFDIF--HPKIFSTCPVGLIGDDVHAVAREMKEKL-GVFGFSCEGYKGVSQSAGHHIANNQLFKHVIGFKINLLGEYNIG-GDALLERCGIKLVATFSGNSSYDAFANSHTADLNAIMCHRSINYVAEMME--EKYGIPWIKVNF-IGSAKSLRKIAAYFEDAE--LMERVEQVIA-EIRS-RCE-GKTAMLFV-GGSRAHHR-EIGMKVVAAGYEFAHRDDYEMERE-SLVIDDISHYESEKLIEIYKPAVFCAGIKEKYAVQKMGVPCKQLHSYDYGGPYAGFEGAINFYKEIDRLVAP-WQEAL-VVNPAKTCQPIGAMYAALGISHGSQGCCAYLTRHYKEPTSSFTEGASVFGGQANLVEAINNIY-NPDVIAVHTTCLSETIGDDVPQIVSKA--KD-DTSTPSYVGSHVTGFANMTKSMVNYF-SSDMREIKRMTGMMGIDTSDVLDTPGKHHLFPKG-GVTIPELRSTGDSRATIALP-AAEALDAPIGLMATDRFVDALRKDERGRLVDLITDRKRVALFG-DPDQLIAMTEFLV-SLDMLPIVTGTEQRIREILK-DSFLLHQWIEPVDLLIGNTY-GKYIARDIPFVRF-GFPIVGYVGAMRLIEKFLYAFQDRQDR
>Bacteria-GB_GCA_003242895.1-Margulisbacteria-GWF2-39-127_sp003242895-II-QKMY01000053.1_32
MRKIAIYGKGGIGKSTTTQNTVAGLAE-M-GKKVMVVGCDPKADSTRLLLGGLAQKSVLDTLR--EE-G--E--DVDL-DDVLKTMCVESGGPEPGV-GCAGRGIITSINLLEQLGAYGD-DLDYSFYDVLGDVVCGGFAMPIREGKAKEIYIVVSGEMMAMYAANNICKGIVKFADAGG--VR--LGGLICNSRNVDNETMIQALADQLGTQMIYFVPRDNMVQRAEINRK-TVIEFEPLQADHYRNLAKAIVIP-KP--LTTDELEALIKHGIAYPTKVMKKRSKMGSNVRTIPGIISRGC--TYAGCKGVVGPTRDILNITHGPIGCGYSWL-TRYCFSTDMQDENIVFGGE--KKLKKAIEEAYNLF--KPKIFSTCPVGLIGDDVHAVAREMKEKL-GVFGFSCEGYKGVSQSAGHHIANNQLFKHVIGYKVNLLGEYNIG-GDALFKRCGIKLIATFSGNSTYGNFANSHTADLNMVMCHRSINYVAEMME--KKYGIPWIKVNF-IGTSKSLRKIAAYFGDQK--LKDKVEQVIA-EITS-RCK-DKTAMLFV-GGSRAHHR-EIGMKVLAAGYEFAHRDDYEMDKN-TLVIDDISHYESEKLIEIYKPDVFCAGIKEKFAIEKMGVPCKQLHSYDYSGPYAGFSGAINFYRDIDRMVAP-WQEAL-VVNPAKTCQPIGAMYAALGISHGSQGCCSYLTRHYKEPTSSFTEGSAVFGGQSNLVEAINNVY-KPDIIAVHTTCLSETIGDDVPQIVEKA--RT-DASTPSYVGSHVTGFANMVKGMVNCL-ASDMREIKCLAHKMGVDTSDVLDAPGRHVFYPKG-GVSIEQLKSTGNSVATIALP-AAEVLNAPIGIRATDRFIEKLAGEERGRLIDIITDGKKVALFG-DPDQLISLAEFLK-DLDMKPIVTGTETSIKEILK-DMYLLHQWIEPVDLLIGNTY-GKYIARDIPFIRF-GFPIVGYKGGMHLVEKILGAILDRKDR
>Bacteria-GB_GCA_001829125.1-Spirochaetota-GWC1-27-15_sp001829125-II-MIAN01000268.1_24
MRKIAIYGKGGIGKSTTTQNTVAGLAE-A-GKKVMVVGCDPKADSTRLLLGGLAQKSVLDTLR--SE-G--E--DVDL-ADVTKTICVESGGPEPGV-GCAGRGIITSINLLEQLGAYAE-NLDYVFYDVLGDVVCGGFAMPIREGKAKEIYIVCSGEMMAMYAANNICKGIVKFAEAGG--VR--LGGLICNSRKVDNEQMIEQLAKQLGTQMIHFVPRDNMVQKAEINRK-TVIDFDPVQADEYRALAKKIVIP-KP--ITTDELEKLIEYGIAYPSKVARKRDKIQANVRTIPGIITRGC--TYAGCKGVVGPTRDIVNITHGPIGCGYSWL-TRYCFSTDMQEEEIVFGGE--KKLKKAVQEAYDLF--HPKIFSTCPVGLIGDDVHAVAREMKEKL-GVFGFSCEGYKGVSQSAGHHIANNQLFKHVVGYNVNLLGEYNIG-GDAIFEKCGINLVATFSGNSNYDKFANSHTADLNAVMCHRSINYVAEMME--KKFGIPWIKVNF-IGSAKSLRKIAQYFGDKE--LIDKVEEVIK-EVKS-RCS-GKTAMLFV-GGSRAHHR-EIGMKTLAAGYEFAHRDDYEMEND-TLVIDDISEHETQKLLEIYKPDIFCAGIKEKYGIQKMGIPCKQLHSYDYGGPYAGFAGAINFYNDIDRMVAP-WQEAL-VVNPAKTCQPIGAMYAALGISHGSQGCCSYLTRHYKEPTSSFTEGASVFGGQANLLEAIHNIY-NPDVIAVHTTCLSETIGDDIHQIANKA--RE-EASTPSYVGSHVTGFANMTKGMVEYF-ASDMREIKRIANAMGVDTSGVVDTPGKFNMFPKG-GVTINELKSTGNSFATIALP-AAKLLDSPIGLTATDRFIDSLRKDERGRLIDAIADGKKVALVG-DPDQLVSLTEFLV-TLDMKPIVTGTESRIKEIVK-DMFLLHQWIEKVDLIMGNTY-CKYIARDIPYIRF-GFPIVGYMGSLRLVEKILDALMDRKDR
>Bacteria-RS_GCF_001311845.1-Desulfobacterota-Desulfosarcina_cetonica-II-NZ_BBCC01000105.1_16
MRKVAIYGKGGIGKSTTTQNTVAGLVE-M-GKKVMVVGCDPKADSTRLLLNGLAQRTVLDTLR--EE-G--E--DVEL-EDVRKTLCTESGGPEPGV-GCAGRGIITSINLLEQLGAYAD-SLDYAFYDVLGDVVCGGFAMPIREGKAQEIYIVVSGEMMAMYAANNICKGIVKFAEAGG--VR--LGGLICNSRNVDQEELIEELAKRLGTQMIHFIPRNNVVQRAEINRK-TVIEYDAPQADEYRTLARKIVIP-TP--MAIEDLEKLIDYGFMYPAKVARKRSKIQANVRTIPGIISRGC--CYAGCKGVVGPTRDIINLTHGPIGCGYSWL-TRYCFSTDMQDEEVIFGGE--KKLAQAIQEAYDIF--KPKVFSTCPIGLIGDDIHAVTRKMQEKL-GIFGFSCEGYKGVSQSAGHHVANNGLFKHVIGYRVNLLGEYNIG-GDEIFEKCGIKIVSTFSGNSSVDHFRNSHTADLNLIMCHRSINYVADMME--EKYGIPWMKVNF-LGTSASLRKIAQYYGDQE--LIDRVEAVIA-EVRP-RLE-GKLAMMFV-GGSRAHHS-EMGMQTIAAGYEFAHRDDYEMEEGFTYAIDDISQYETEKMIEIYKPAIFCAGIKEKYMVQKHGMPMKQLHSYDSGGPYAVYKGAINFYYEIDRMIAP-WEKAL-TVNPAKTCQPIGAMYASLGISHGSQGCYAYLTRHYKEPTSSFTEGASVFGGQANLLQAINNIY-DPEVIAVHTTCLSETIGDDIPQIFGKA--ES-EANTPSYVGSHVHGFANMTKAMVDYF-ASDMKEIKRIAAEMGVDTENVLNGPGKFNMYPKG-GVTIDQLKKTGSSRGTIALP-AAKALDAPIGLKATDRFVDAMRKLERGQMLDIITDHKKVALVG-DPDQLEALTEFLV-DIDMMPIVTGTEKRIKELTA-DMFLFHQWIEPVDLMIGNTY-VKYISKDIPFIRH-GFPIVGYKGGMRLLEKILDALMDRQDR
>Bacteria-RS_GCF_000179315.1-Desulfobacterota-NaphS2_sp000179315-II-NZ_ADZZ01000138.1_15
MRKIAIYGKGGIGKSTTTQNTVAGLTE-L-GNKIMVVGCDPKADSTRLLLGGLNQNTVLDTLR--EE-G--E--DVEL-DDVRKTLCTESGGPEPGV-GCAGRGIITSINLLEQLGAYAE-DIDFVFYDVLGDVVCGGFAMPMREGKAKEIYIVVSGEMMAMYAANNICKGILKFAEAGG--IR--LAGLICNSRKVDNEEMIQAFAKKLGSQMIHFIPRDNMVQRAEINRK-TVIEFDPAQADEYRTLAKKMVIP-KP--LEINELEELIEYGIAYPPKVARKRSKIQANVRTIPGIISRGC--CYAGCKGVVGPTRDIINLTHGPIGCGYSWL-TRYCFSTDMQEREIVFGGE--KKLKAAIQEAYDIF--KPKVFSTCPVGLIGDDVHSVTREMQEKL-GIFGFSCEGYKGVSQSAGHHVANNGLFLNVIGYKVNLLGEYNIG-GDELFKKCGITIISTFSGNSSVDFFANSHTADLNLIMCHRSINYVADMME--QKYGIPWMKINF-LGTSNSLRKIAQYYGDQK--LIDRVEAVIA-EVRP-HLE-GKLAMMFV-GGSRAHHN-EMGMKTIAAGYEFAHRDDYEMEEETTFAIDDISQYETEKLIELYKPAIFCAGIKEKYMVQKHGVPMKQLHSYDTGGPYAVYRGAVNFYHEIDRMIAP-WEKAL-TVNPAKTCQPIGAMYASLGISHGSQGCYAYLTRHYKEPTSSFTEGASVFGGQANLLQAIHNVY-EPDVIAVHTTCLSETIGDDITQIFAKA--EG-DANTPSYVGTHVTGFANMTKAMVDYF-ASDMKELKRMAGEMGVDTENVLNGPGKFNMFPKG-GVTISQLRETGNSRGTIALP-AALALDAPIGLQATDRFVDTMRKVERGQMVDIITDHKKVGLVG-DPDQLEALTEFLV-DIDMMPIVTGTEKRIKELTQ-DMMLFHQWVDPVDLLIGNTY-VKYISRDIPFIRF-GFPIVGYQGGMRLLEKILGALMDRQDR
>Bacteria-GB_GCA_004193595.1-Desulfobacterota-S5133MH16_sp004193595-II-RPGQ01000013.1_50
MRKIAIYGKGGIGKSTTTQNTVAGLTE-M-GKKVMVVGCDPKGDSTRLLLGGLNQHTVLDTLR--EE-G--E--DVDL-EDIRKTLCTESGGPEPGV-GCAGRGIITSINLLEQLGAFGE-DLDFVFYDVLGDVVCGGFAMPMREGKAKEIYIVVSGEMMAMYAANNICKGILKFAETGG--IR--LAGLICNSRQVDNEEMIEAFADSLGSHMIHFVPRDNMVQKAEINRK-TVIEFEPQQADEYRTLAKKMVIP-SP--LEMDDLEKLIEYGIAYPPKVARKKAKIQANVRTVPGIISRGC--CYAGCKGVVGPTRDIINLTHGPIGCGFSWL-TRYCFSTDMEDKEIIFGGE--KKLRAAIQEAYDIF--KPKVFATCPVGLIGDDVHAVTREMEEKL-GIFGFSCEGYKGVSQSAGHHVANNGLFQHVIGYRVNLLGEYNIG-GDAVLNKCGITIISTFSGNSSVDFFANSHTADLNLIMCHRSINYVAEMME--KKYGIPWFKINF-LSMSRSLRKIAEYYGEQK--LIDCVEEVIA-EVRP-RLE-GKLAMMFV-GGSRAHHR-EMGMIPFCAGYEFAHRDDYEMPSG-TIVIDDISQYETERLLETYKPAVFCAGIKEKYTVQKHGIPMKQLHSYDNGGPYAGYRGAINFYHEIDRMVSP-WEKSL-TVNPAKTCQPIGAMYASLGISHGSQGCYAYLTRHYKEPTSSFTEGASVFGGQANLLQAIDNIY-DPEIIAVHTTCLSETIGDDVPQIFGKA--ET-DANTPSYVGTHVTGFANMTKAMVDYF-ASDMKEIKRIAGELGIDTDNVLNSPGKFEMYPKG-GVTIDELISTGSSSGTVALP-AARALDSPIGIKATDRFVDALRKIERGQLIDIVTDHKKVALVG-DPDQLVALTEFLV-SIDMMPIVTGTEKKILSLTE-DMYLFHQWVEPVDLLIGNTY-VKYIARDIPFIRY-GFPIVCYRGGMRFLEKILDALMNRIDR
>Bacteria-RS_GCF_900170035.1-Desulfobacterota-Desulfamplus_magnetovallimortis-II-NZ_LT828541.1_362
MRKIAIYGKGGIGKSTTTQNTVAGLVE-A-GKKIMVVGCDPKADSTRLLLNGLAQRTVLDTLR--EE-G--E--DVLL-DDVRKTLCTESGGPEPGV-GCAGRGIITSVNLLEQLGAYSE-DLDYVFYDVLGDVVCGGFAMPIREGKAQEIYIVVSGEMMAMYAANNICKGIVKFAQSGG--VR--LGGLICNSRNVDNEAMIEVLADKLGTQMIHFVPRDNMVQKAEINRK-TVIDFAPPQADEYRTLAKKIVIP-TP--IEIEELESLINYGIAYPPKVARKRSKIGANVRTVPGIITRGC--SYAGCKGVIGPTRDIVNITHGPIGCGYSWL-TRYCFSTDMQDEDIVFGGE--KKLKSAIQEAYDAF--KPKIFSTCPVGLIGDDVHAVAREMKEKL-GIFGFSCEGYRGVSQSAGHHIANNGIFTHVVGYKINLLGEYNIG-GDGILDACGISVVSTFSGNSTYDQFANSHTADLNTVMCHRSINYVADMME--LKYGIPWIKINF-IGTAKSLRKIAAYFDEPA--LIKKVEMVIE-RVKK-RCE-GKVAMLFV-GGSRAHHR-EIGMKTVSAGYEFAHRDDYEMAEG-SLIIDDVSQYETELLLKIYKPDIYCAGIKEKYAIQKSGIPMKQLHSYDSGGPYAGFKGAINFYKEIDRMVAP-WQKAL-TVNPAKTCQPIGAMYAALGISHGSQGCCAYLTRHFREPTSSFTEGSSVFGGQANLIQAIDNTY-APDIIAVHTTCLSETIGDDVNQIANKA--KK-DASTPSYVGSHVTGFSNMTKAMVTYF-SSDMSEIKRMVKAMGIDTSNVLNGPGRYKMFPQG-GITEAELVSTGDSEGTIALD-AARALDTPIGLSATDRFIDALRIRERGQLLDVITDHKKVALAG-DPDHLIPLVEFLV-SIDMLPIVTGTEKRIKELTD-DMFLLHQWIDPVDLLIANTY-GKYMARDIPFARF-GFPIVGYMGGIRILEKILDVMMDRMDR
>Bacteria-GB_GCA_004796375.1-Desulfobacterota-MADRE2_sp004796375-II-QZLA01000161.1_6
MRKIAIYGKGGIGKSTTTQNTVAGLVE-A-GKKIMVVGCDPKADSTRLLLNGLAQKTVLDTLR--DE-G--E--DVLL-EDVRKTLCTESGGPEPGV-GCAGRGIITSVNLLEQLGAYSE-DLDYVFYDVLGDVVCGGFAMPIREGKAQEIYIVVSGEMMAMYAANNICKGIVKFAQSGG--VR--LGGLICNSRNVDNEEMIEVLAQKLGTQMIHFVPRDNMVQKAEINRK-TVIDYSPTQADEYRTLAKKIVIP-SP--LEIEELESLITYGIAYPAKVARKRSKIGANVRTVPGIITRGC--SYAGCKGVIGPTRDIVNITHGPIGCGYSWL-TRYCFSTDMEDSDIVFGGE--KKLKAAIKEAYDIF--KPKIFSTCPVGLIGDDVHAVAREMKAEL-GIFGFSCEGYRGVSQSAGHHIANNGIFTHVVGFKINLLGEYNIG-GDGILEACGISVVSTFSGNSTYDQFANSHTADLNTVMCHRSINYVADMME--VKYGIPWIKINF-IGTAKSLRKIAQYFEDPE--LIEQVEKVIE-KVKA-RCQ-GKTAMLFV-GGSRAHHK-EIGMKTVSAGYEFAHRDDYEMESQ-TLVIDDVSQHETELLLQIYKPDIYCAGIKEKYAIQKSGIPMKQLHSYDSGGPYAGFKGAVNFYLEIDRLVAP-WQKAL-TVNPAKTCQPIGAMYAALGISHGSQGCCAYLTRHYREPTSSFTEGSSVFGGQANLIQAIDNTY-DPDIIAVHTTCLSETIGDDVQQISDKA--GK-DASTPSYVGSHVTGFSNMTKAMVMQF-ASDMTEIKRVVRAMGIDTSNVLNGPGRYKMFPDG-GVTREELESAGDSAGTIALD-AARALDTPIGLSATDRFIDSLRKRERGQLLDIITDGRKVALAG-DPDHLIPLVEFLV-SLDMIPIVTGTEKRILEITR-DMFLLHQWIEPVDLLIANTY-GKYMARDIPFVRY-GFPIVCYTGGIRLLEKILDAILERLDR
>Bacteria-GB_GCA_001799395.1-Desulfobacterota-Desulfobacula_sp001799395-II-MGTJ01000180.1_11
MRKIAIYGKGGIGKSTTTQNIVAGLVE-A-GKKIMVVGCDPKADSTRLLLNGLAQRTVLDTLR--DE-G--E--DIRL-EDVRKTLCTESGGPEPGV-GCAGRGIITSINLLEQLGAYSE-DLDYAFYDVLGDVVCGGFAMPIREGKAKEIYIVVSGEMMAMYAANNICKGIVKFAEAGG--VR--LGGLICNSRNVDNEEMIEVLAKKLGTQMIHFIPRENMVQRAEINRK-TVIDFAPPQADEYRALARKIVIP-TP--LEIGELETLITYGIAYPAKVARKRSNIGANVRTVPGIITRGC--SYAGCKGVIGPTRDIVNITHGPIGCGYSWL-TRYCFSTDMQDKDIVFGGE--KKLKAAIQEAYDIF--KPKIFSTCPVGLIGDDVHAVAREMKEKL-GVFGFSCEGYRGVSQSAGHHIANNGIFTHVVGFKINLLGEYNIG-GDGILAECGISIVSTFSGNSTYDQFANAHTADLNTVMCHRSINYVADMME--IKYGIPWIKINF-IGTAKSLRKIAQYFDDPK--LSKKVEEVIE-KVKK-RCG-GKLAMLFV-GGSRAHHK-EIGMKTVSAGYEFAHRDDYEMEKG-ALIIDDVSQYETELLLKLYKPDIYCAGIKEKYAIQKSGIPMKQLHSYDSGGPYAGFRGAVNFYNEIDRMVAP-WQEAL-TVNPAKTCQPVGAMYASLGISHGSQGCCAYLTRHYREPTSSFTEGSSVFGGQANLIQAIDNTY-DPDIIAVHTTCLSETIGDDLYQITNKA--VK-EANTPSYVGSHVTGFANMTKAMALYF-SSDMSEIKRLAREMGIDTSDVLNGPGKYKMFPQG-GTPLEDLVSTGDSMGTIALD-AARALDGPIGLSATDRFIDALRKRERGQLLDIITDQKKVALAG-DPDHLIPLVEFLV-QIDMMPIVTGTEKQIQALTA-DMFMLHQWIDPVDLLMANTY-GKYMAKDIPFVRF-GFPITCYRGGMRLLEKILDVLLDRMDR
>Bacteria-RS_GCF_000420085.1-Desulfobacterota-Desulfospira_joergensenii-II-NZ_ATUG01000002.1_1628
MRKIAIYGKGGIGKSTTTQNTVAGLVE-A-GKNIMVVGCDPKADSTRLLLNGLAQKTVLDTLR--EE-G--E--DVLL-DDVRKTLCTESGGPEPGV-GCAGRGIITSINLLEQLGAYSE-DLDYVFYDVLGDVVCGGFAMPIREGKAQEIYIVVSGEMMAMYAANNICKGIVKFANSGG--VR--LGGLICNSRAVENEEMIEVLAKKLGTQMLHFIPRENMVQQAEIHRK-TVIDFAPPQADEYRALSKKIVIP-TP--IAIEELESLIDYGIAYPAKVARKRSKIGANVRTVPGIITRGC--TYAGCKGVIGPTRDIVNITHGPIGCGYSWL-TRYCFSTDMQDEDIVFGGE--KKLKAAIQEAYDNF--KPKIFSTCPVGLIGDDVHSVAREMKEKL-GIFGFSCEGYRGVSQSAGHHIANNGIFKHVVGYKINLLGEYNIG-GDGILNKCGIGVVSTFSGNSTYDQFANSHTADLNAVMCHRSINYVADMLE--IKYGIPWIKINF-IGTAKSLRKIAQYFEDPK--LTKRVEEVIE-EVKS-RCE-GKLAMLFV-GGSRAHHK-EIGMKIVSAGYEFAHRDDYEMDQN-ALVIDDVSQFETEKLLEIYKPDIYCAGIKEKYAIQKSGIPMKQLHSYDSGGPYAGFNGAMNFYKEIDRMVPP-WQKAL-TVNPAKTCQPIGAMYAALGVSHGSQGCCAYLTRHFREPTSSFTEGSSVFGGQANLIQAIDTAY-DPDVIAVHTTCLSETIGDDVSQIVNKA--LA-DASTPSYVGSHVTGFATMAKSMAIQF-ASDMAEIKRMVMELGIDTSNVLNGPGKYKMFPSG-GVTTDELKSSADSLGSIALD-AVRALDSPIGLLATDRFIDALRTTERGQLIDVITDGKKVALVG-DPDHLIPLTEFLV-SLDMKPIVTGTERRINEITA-DMYLLHQWIEPVDLLLANTY-GKYIARDLPFVRY-GFPITCYKGGIRLLEKMLDVLLERQDR
>Bacteria-RS_GCF_000020365.1-Desulfobacterota-Desulfobacterium_B_autotrophicum-II-NC_012108.1_971
MRKIAIYGKGGIGKSTTTQNTVAGLVE-A-GHKIMVVGCDPKADSTRLLLNGLAQKTVLDTLR--EE-G--E--DVVL-EDVLKTMCTESGGPEPGV-GCAGRGIITSINLLEQLGAY-E-NLDYVFYDVLGDVVCGGFAMPMREGKAQEIYIVVSGEMMAMYAANNICKGIVKFAESGG--IR--LGGLICNSRAVDFEDMIEALAEKLGTQMIHFIPRENVVQRAEINRK-TVIEYEPSQADEYRMLAKKIVIP-TP--IEIEELEELVTYGIAYPTKVARKRSKMGANVRTVPGIITRGC--CYAGCKGVIGPTRDIVNLVHGPIGCSYAWL-TRYCFSTDMQDNDIVFGGE--KKLKAAIQEAYDNF--KPKIFSTCPVGLIGDDVHAVAREMKEKL-GVFGFSCEGYKGVSQSAGHHIANNGIFTHVVGYKINLLGEYNIG-GDAILGLCGISLVSTFSGNSSYDQFANCHTADLNAVMCHRSINYVADMLE--IRYGIPWIKINF-IGTAKSLRKIAQYFDEPE--LIERVEAVIA-AVKQ-RCE-GKLAMMFV-GGSRAHSK-EIGMRTISAGYEFAHRDDYEMDPN-ALVIDDISQYETEKLIEIYKPDLYCAGIKEKYAVQKSGIPMKQLHSYDSGGPYAGFKGAINFYKEIDRMVAP-WQESL-TVNPAKTCQPIGAMYASLGISHGSQGCCAYLTRHFREPTSSFTEGSSVFGGQSNLIQAIDTTY-EPDVIAVHTTCLSETIGDDVNQIAIKA--VK-DTSTPSYVGSHVTGFSNMTKAMATAF-SSDMTEIKRVVKEMGIDTSNVLNGPGKYKMYPDG-GVTIEELTSAGDSIGTIALD-AARALDTPIGLAATDRFINTLRTLERGQLLDIITDHKKVALAG-DPDQLIPLVEFLI-SIDMMPIVTGTVKRIEALTA-DMYLLHQWIEPVDLLISNTY-GKYIARDIPFMRY-GFPIVCYKGGMRLLEKILDLLLDRIDR
>Bacteria-RS_GCF_004319545.1-Desulfobacterota-Desulfobacter_hydrogenophilus-II-NZ_CP036313.1_3063
MRKVAIYGKGGIGKSTTTQNTVAGLVE-A-GKKIMIVGCDPKSDSTRLMLNGLAQKTVLDTLR--EE-G--E--DVEL-EDVRKVMCTESGGPEPGV-GCAGRGIITSINLLEQLGAYDE-ELDYVFYDVLGDVVCGGFAMPIREGKAQEIYIVVSGEMMAMYAANNICKGIVKFAQSGG--VR--LGGLICNSRQVDNEEMILQLAKKLGTQMIHFVPRHNMVQQAEINRK-TVIDFAPPQADEYRALARKMVIP-TP--LEIEELESLIEYGIAYPPKVARKRGKVGANVRTVPGIITRGC--CYAGCKGVIGPTRDIINLTHGPIGCGYSWL-TRYCFSTDMKDEDIVFGGE--KKLKAAIQEAYDIF--KPKIFSTCPVGLIGDDVHAVAREMKEKL-GIFGFSCEGYKGVSQSAGHHIANNAIFKHVVGFKINLLGEYNIG-GDGLLHKCGIDLVSTFSGNSTVDQFANCHTADLNAVMCHRSINYVADMLE--TKYGIPWIKISF-TGTASSLRKIAAYFEDQE--LIDRVEEVIA-EVKK-RCE-GKTAMMFV-GGSRAHHK-EIGMKVLSAGYEFAHRDDYEMTKG-SLIVDDISHHETETLIAMYKPDIFCAGIKEKYAVQKHGIPMKQLHSYDTGGPYAVFKGAINFFEEIDRMLAP-WQKVL-SVNPAKTCQPIGAMYAGLGISHGSQGCCAYLTRHYREPTSSFTEGASVFGGQANLLQALLTTY-KPDVVAVHTTCLSETIGDDVNQIVKKA--YK-DTSTPSYVGSHVTGFSNMVKSMALQL-ASDMAEMKRIAAMLGIDTSGILNGPGKFNMYPKG-GVSIEELKSIGDSIGSIGLD-PVRAIDSPIGLLATDRFVDALRTQERGQLLDVISDGKKVAIAG-DPDQVIALTEFLV-TIGMKPIVTGTTKRIKEVTA-DLFHLHQLIEPVDLLICNTY-GKYIARDIPFVRH-GFPIVGYKGGLHFLEKILGALMDRTDR
>Bacteria-RS_GCF_000745975.1-Desulfobacterota-Desulfobacter_vibrioformis-II-NZ_JQKJ01000010.1_12
MRKVAIYGKGGIGKSTTTQNTVAGLVE-A-GKKIMIVGCDPKSDSTRLMLNGLAQKTVLDTLR--EE-G--E--DVEL-EDVRKVLCTESGGPEPGV-GCAGRGIITSINLLEQLGAYDE-ALDYVFYDVLGDVVCGGFAMPIREGKAQEIYIVVSGEMMAMYAANNICKGIVKFAQSGG--VR--LGGLICNSRQVDNEEMILQLAKRLGTQMIHFVPRHNMVQQAEINRK-TVIDFAPPQADEYRALARKVVIP-TP--LEIEELEALIKYGIAYPPKVARKRAKVGANVRTVPGIITRGC--CYAGCKGVIGPTRDIINLTHGPIGCGYSWL-TRYCFSTDMQDEDIVFGGE--KKLKAAIQEAYDIF--KPKIFSTCPVGLIGDDVHAAAREMKEKL-GIFGFSCEGYKGVSQSAGHHIANNTIFKHVVGYKINLLGEYNIG-GDGLLNKCGIELVSTFSGNSTVDQFANCHTADLNAVMCHRSINYVADMLE--TKYGIPWIKVSF-TGTINSLRKIAAYFEDQE--LIDRVEEVIA-EVKE-RCQ-GKTAMMFV-GGSRAHHR-DIGMKVLSAGYEFAHRDDYEMNAG-SLIIDDISHHETETLIAMYKPDIFCAGIKEKYAIQKHGIPMKQLHSYDTGGPYAVFKGAVNFFEEIDRMLAP-WQKVL-AINPAKTCQPIGAMYAALGISHGSQGCCAYLTRHYREPTSSFTEGASVFGGQANLLQALLTTY-DPDIVAVHTTCLSETIGDDVNQIVKKA--YK-DTSTPSYVGSHVTGFSNMVKSMAVQL-ASDMVEIKRIAGMLGIDTSGVLNGPGKFHMYPKG-GVSIKALKSIGDSRGSIGLD-AVRALDAPIGLLATDRFVDALRIQERGQLLDVISDGKKVAIAG-DPDQVIALTEFLV-TIGMKPIVTGTIKRIKEITA-DLFLLHQWIEPVDLLICNTY-GKYIARDIPFVRH-GFPIVGYKGGLHLLEKILGVLMDRTDR
>Bacteria-RS_GCF_000233695.2-Desulfobacterota-Desulfobacter_postgatei-II-NZ_CM001488.1_3182
MRKVAIYGKGGIGKSTTTQNTVAGLVE-A-GKKIMIVGCDPKSDSTRLMLNGLAQKTVLDTLR--EE-G--E--DVEL-EDVRKVLCTESGGPEPGV-GCAGRGIITSINLLEQLGAYDE-ELDYVFYDVLGDVVCGGFAMPIREGKAQEIYIVVSGEMMAMYAANNICKGIVKFAQSGG--VR--LGGLICNSRQVDNEEMILQLAKRLGTQMIHFVPRHNMVQQAEINRK-TVIDFAPPQADEYRSLARKMVIP-TP--LEIEELEALIKYGIAYPPKVARKRGKVGANVRTVPGIITRGC--CYAGCKGVIGPTRDIINLTHGPIGCGYSWL-TRYCFSTDMQDEDIVFGGE--KKLKAAIQEAYDIF--KPKIFSTCPVGLIGDDVHAVAREMKAKL-GIFGFSCEGYKGVSQSAGHHIANNTIFTHVVGYKINLLGEYNIG-GDALLEKCGISVVSTFSGNSTIDQFANCHTADLNAVMCHRSINYVADMLE--IKYGIPWIKISF-LGTAQSLRKIAAYFEDQE--LIDTVEKVIA-EIKP-RCE-GKTAMMFV-GGSRAHHR-DLGMEVLSAGYEFAHRDDYEMAKG-SLIVDDISHHETETLIEMYKPDIFCAGIKEKYAVQKHGIPMKQLHSYDSGGPYAVFKGAINFYEEIDRMLAP-WQKAL-AVNPAKTCQPIGAMYAGLGISHGSQGCCAYLTRHYREPTSSFTEGASVFGGQANLLQALLTTY-NPDMVAVHTTCLSETIGDDVNQIVKKA--YK-DTSTPSYVGSHVTGFSNMVKSIAVQM-ASDMAEIKRIAAMLSVDTSGVVNGPGKFEMYPKG-GTPISDLKSAGDSMASIGLE-AVKALDAPIGLLATDRFVDALRTQERGQLLDVISDGKKVAIAG-DPDQLIPLTEFLV-TIGMKPIVTGTTKRIKEITA-DMFLLHQWIEPVDLLICNTY-GKYMARDIPFVRH-GFPIVGYKGGLHLLEKILGVLMDRKDR
>Bacteria-RS_GCF_000426225.1-Desulfobacterota-Desulforegula_conservatrix-II-NZ_AUEY01000015.1_19
MRKIAIYGKGGIGKSTTTQNTVAGLAE-M-GNKVMVVGCDPKADSTRLLLGGLAQKTVLDTLR--DE-G--E--DVEL-DDVQKSVCTESGGPEPGV-GCAGRGIITSINLLEQLGAYAS-DLDYVFYDVLGDVVCGGFAMPIREGKAQEIYIVVSGEMMAMYAANNICKGIVKYAEAGG--VR--LGGLICNSRNVDFEEMISALAAKLGTQMLHFVPRDNVVQRAEINRK-TVIEYEPKQADEYRTLAEKIVIP-TP--LEMEEFEKLVEYGLAYPSKVARKRAKIESNVRTIPGIITRGC--SYAGCKGVVGPTRDIVNITHGPVGCSYSWL-TRYCFTTDMQEEDIVFGGE--KKLKACIQEAYDLF--KPKIFSTCPVGLIGDDVHAVAKEMKEKL-GVFAFSCEGYKGVSQSAGHHIANNGLFTHIIGYKVNLLGEYNIG-GDAIFDKCGITLHSTFSGNSTYDGFANSHTADLNTVMCHRSINYVAEMME--KKYGIPWFKVDF-IGTAKSLRKIAAYFEDPE--LIAKVEEVIA-EVKT-RCN-GKTAALVV-GGSRAHHS-EIGMTTLMAGYEFGHRDDYEMKDG-AFVIDDISQYETDYIIENLKPDIFCAGIKEKYAVQKHGIPLKQLHSYDYGGPYAGFKGAVNFYKDIDRMVAP-WDSAL-SINPAKTCQPIGAMYAALGVSHGSQGCCAYLTRHYKEPTSSFTEGSSVFGGQSNLVQAIDNIY-NPEVIAVHTTCLSETIGDDLTQITRKA--HE-EASTPSYVGSHVTGFANMVKGMVNCL-SSDMEEIKRIASEMGIDTSNVLNGPGRYHMFPRG-GVSVEDLKSTGDSMATIALA-AALALETPIGLHGTDRYVDALRKRDRGQLVDVITDGKKVAIAG-DPDQLIALTEFLV-SIDMYPVVTGTEKTILDLTK-DLFMLHQWIEPVDLLIANTY-GKYIARDIPFIRY-GFPIVGYKGGLRLVEKILDAILERKDR
>Bacteria-GB_GCA_001829155.1-Spirochaetota-GWB1-36-13_sp001829155-II-MIAO01000074.1_30
MRKVAIYGKGGIGKSTTTQNTVAALAE-M-GKKVMVVGCDPKADSTRLLLGGLAQRTVLDTLR--EE-G--E--DVSL-EDITKTICTESGGPEPGV-GCAGRGIITSINLLEQLGAYGE-DLDYVFYDVLGDVVCGGFAMPIRDGKAEEIYIVVSGEMMAMYAANNICKGIMKYAESGK--VR--LGGLICNSRKTDREDLISALAEQLGTQMIYFVPRDNMVQKAEINRK-TVIDFDPTQADHYRNLAKKIVIP-TP--LSTEQLEALIKYGIAYPAKVARKRAKIEANVRTVPGIITRGC--SYAGCKGVVGPTRDIVNITHGPIGCGYSWL-TRYAFSTDMQEKEIIFGGE--KKLKQAIQEAYDIF--HPKIFATCPVGLIGDDIHAVAREMKEKL-GVFAFSCEGYKGVSQSAGHHIANNQLFKHVIGYKINLLGEYNIG-GDAVLEKCGIELVATFSGNSTYEGFANSHVADLNTVMCHRSINYVAEMME--KKYGIPWTKVNF-IGSAKSLRKIAAYFDNAE--LKAKVEKVIE-EVKA-KCE-GKTAMLFV-GGSRAHHT-EIGMTTVAAGYEFGHRDDYEMAKN-SLVIDDISHYETEKLLEIYKPDIFCAGIKEKYAIQKMGIPCKQLHSYDYGGPYAGFKGAINFYKDIDQMVAP-WEEAL-NINPAKTCQPIGAMYAAFGLSHGSQGCCAYLSRHYKEPTSSFTEGSSVFGGQANLVESIQNIY-NPTVIAVHTTCLSETIGDDIPQIISKA--KA-DANTPSYSGSHVYGFANMVNGMVQYF-SGDMREIKRIALEMGIDTSGVLDAPGKHVFYPKG-GVRVDDLKTSGDSIATIALP-AAKTLDTPIGLKATDRFVNALRTDERGMLLDMITDGKKVALFG-DPDQLVGLTEFLV-TLDMKPIVTGTEKDIQDILG-DTFMLHQLIEPVDLLFGNTY-GKYIARDIPFIRY-GFPIVGYRGGMRLIEQILGALLDRKER
>Bacteria-RS_GCF_000519125.1-Desulfobacterota-Desulfocurvus_vexinensis-II-NZ_JAEX01000002.1_42
MRKVAIYGKGGIGKSTTTQNTVAGLAE-M-GRKVMVVGCDPKADSTRLLLGGLAQKSVLDTLR--EE-G--E--DVDL-SDIRKTWCVESGGPEPGV-GCAGRGIITSINMLENLGAYEE-SLDYAFYDVLGDVVCGGFAMPIRDGKAEEIYIVCSGEMMAMYAANNICKGIMKYAQSGS--VR--LGGLICNSRNVDNEEMIQELAKKLGTQMIYFVPRDNDVQRAEINRK-TVIEWNGSQADHYRNLAKAIVVP-KP--LAIEELEQLMDYGLMYPPKVARKRAKITANVRTIPGIITRGC--TYAGCKGVIGPTRDIVNITHGPIGCGYSWL-TRYCFSTDMQDQDIIFGGE--KKLEAAIEEAYEIF--HPKIFATCPVGLIGDDIHAVARKMKAKF-GVFAFSCEGYKGVSQSAGHHIANNQIFRHVVGYRINLLGEYNIG-GDGILKKCGITNNATFSGNSTYDQFASAHKADLNAVMCHRSINYVADMLE--TKYGIPWIKVNF-IGTAKSLRKIAQYFGDRS--LIDRVEEVIA-EVRT-RTE-GKTAMLFV-GGSRAHHA-EMGMQTISAGYEFAHRDDYEMDKG-TLVVDDLNQYEAEKLVELLRPDIFCAGIKEKFSIQKLGIPMKQLHSYDSGGPYAGFQGAVNFYKEIDRLVAP-WQKAL-TINPAKTCQPIGAMYAALGISHGSQGCCAYLTRHYKEPTSSFTEGASVFGGQANLLQAIENVY-EPDVIAVHTTCLSETIGDDLKQIADKA--QK-EASTPSYVGSHVTGFSAMVKSMVAAF-SADMEEIKRLATLVGVDTSGVLNGPGEYKMFPDG-GTTVADLKATGDAMGTLALD-AARLLDSPFGLRATDRFVDALRILERGQLVDLISDHKKVALVG-DPDQLVSMVEFLV-TLDMLPVVTGTERRIKELTA-DMFLLHQWIEPVDLLIGNTY-CKYMARDIPFVRW-GFPIVGYKGGLRLLEKILGVLLDRKDR
>Bacteria-RS_GCF_000420485.1-Desulfobacterota-Paucidesulfovibrio_longus-II-NZ_ATVA01000015.1_100
MRKVAIYGKGGIGKSTTTQNTVAGLAE-M-GRKVMVVGCDPKADSTRLLLGGLAQKSVLDTLR--EE-G--E--DVEL-ADIRKTWCVESGGPEPGV-GCAGRGIITSINMLESLGAYEE-SLDYAFYDVLGDVVCGGFAMPIRDGKAEEIYIVCSGEMMAMYAANNICKGIMKYAQSGG--VR--LGGLICNSRNVDNEEMIQELAKKIGTQMIYFVPRDNDVQRAEINRK-TVIEWNGPQADAYRGLAKAIVIP-KP--LEIDDLEQLLDYGLLYPPKVARKRAKIQANVRTIPGIITRGC--TYAGCKGVIGPTRDIVNITHGPIGCGYSWL-TRYCFSTDMQDQDIIFGGE--KKLEKAIQEAYDTF--HPKIFATCPVGLIGDDIHAVAKKMKEKF-GVFAFSCEGYKGVSQSAGHHIANNQIFKHVVGYKINLLGEYNIG-GDGILKKCGISNIATFSGNSTYDQFASAHVADLNCVMCHRSINYVADMLE--TKFGIPWIKVNF-IGTAKSLRKIAQYFGDKK--LIEKVEAVIA-EVRT-RTE-GKTAMLFV-GGSRAHHA-EIGMKTLSAGYEFAHRDDYEMDKG-TIVIDDLNQYEAEKLVELLHPDIFCAGIKEKFSIQKLGVPMKQLHSYDSGGPYAGFSGAINFYKEIDRLVAP-WQSAL-TINPAKTCQPIGAMYAALGISHGSQGCCAYLTRHYKEPTSSFTEGASVFGGQANLLQAIENVY-EPEIIAVHTTCLSETIGDDLNQIRDKA--QK-EASTPSYVGSHVTGFSNMVKSAVAQL-ASDMEEIKRLATLVGVDTSGVLNGPGEYKMFPEG-GTTVEEIKATGDAIGTLALD-AARLLDSPFGLKATDRFIDALRTTERGQLVDLISDHKKVALVG-DPDQLIAMTEFLV-SIDMLPIVTGTERRIREITK-DMFLLHQWIEPVDLLLGNTY-CKYIARDIPFVRF-GFPIVGYKGGLRLLEKILGVLLDRKDR
>Bacteria-RS_GCF_000711735.1-Desulfobacterota-Maridesulfovibrio_frigidus-II-NZ_JONL01000005.1_23
MRKVAIYGKGGIGKSTTTQNTVAGLAT-M-GKKVMVVGCDPKADSTRLLLGGLAQKSVLDTLR--EE-G--E--DVEL-DDIRKTWCVESGGPEPGV-GCAGRGIITSINMLENLGAYEE-SLDYAFYDVLGDVVCGGFAMPIRDGKAEEIYIVVSGEMMAMYAANNICKGIMKYAQSGS--VR--LGGLICNSRNVDNEEMIEELAKKIGTQMIYFVPRDNDVQRAEINRK-TVIEWNDPQADAYRGLAKAIVVP-KP--LEIEELEQLLDFGLMYPPKVARKRAKIVANVRTIPGIITRGC--TYAGCKGVIGPTRDILNIVHGPVGCSYAWL-TRYCLTTDMQDQDIIFGGE--KKLEAAIREAYDLF--HPKIFATCPVGLIGDDIHAVARKMSAEY-EVFAFSCEGYKGVSQSAGHHIANNQVFTHLVGYKINLLGEYNIG-GDGILKKCGISNISTFSGNSTYDQFASAQHADLSCVMCHRSINYVADMLE--TKYGIPWIKVNF-IGTAKSLRKIGEYFGDEA--LIKKINDVIA-EVRT-RTE-GKTAMIYV-GGSRAHHA-EMGMKTISAGYEFAHRDDYEMDNG-SIIIDDLNQYEAEKLVEILKPDVFCAGIKEKYSIQKLGVPMKQLHSYDSGGPYAGFKGAVNFYHEMDRLVAP-WQKAL-MINPAKTCQPIGAMYAALGISHGSQGCCAYLTRHYKEPTSSFTEGASVFGGQANLLQAIENVY-EPEVIAVHTTCLSETIGDDLKQIAHKA--QK-DAPTPSYVGSHVTGFSNMVKAM-AQL-ASDMKEIKRLASMMDIDTSGVLDSPGEYKMFPEG-GVTMKELKDTGGATGTLALD-AARWLDSPFGLAATDRFVDVLRTNERGQLVDLISDGKKVAIFG-DPDQLISMCEFLR-SIDMIPVITGTEKRIREITA-DLFQLHQWIEPVDLLIGNSY-GKYVARDIPFLRW-GFPIVGYKGGLRLLESILNLLLDRKDR
>Bacteria-RS_GCF_900177375.1-Desulfobacterota-Maridesulfovibrio_gilichinskyi-II-NZ_FWZU01000001.1_912
MRKVAIYGKGGIGKSTTTQNTVAGLAQ-M-GRKIMVVGCDPKADSTRLLLGGLAQKSVLDTLR--EE-G--E--DVEL-EDIRKTWCVESGGPEPGV-GCAGRGIITSINMLENLGAYEE-SLDYAFYDVLGDVVCGGFAMPIRDGKAEEIYIVCSGEMMAMYAANNICKGIMKYAQSGS--VR--LGGLICNSRNVDNEEMIEELAKKIGTQMIYFVPRDNDVQRAEINRK-TVIEWNDPQADAYRGLAKAIVVP-KP--LEIEELEQLLDFGLLYPPKVARKRAKIVANVRTIPGIITRGC--TYAGCKGVIGPTRDIVNIVHGPIGCSYAWL-TRYCFSTDMQDQDIIFGGE--KKLEAAIIEAYELF--HPKIFATCPVGLIGDDIHAVARKLSAQY-EIFAFSCEGYKGVSQSAGHHIANNQVFTHLVGYKINLLGEYNIG-GDGIFKKCGITNISTFSGNSTYDQFASAQHADLSCVMCHRSINYVADMLE--TKYGIPWIKVNF-IGTAKSLRKIGEYFGDPK--LIKRINDVIA-EVRT-RTN-GKTAMIFV-GGSRAHHA-EMGMKTISAGYEFAHRDDYEMDNG-SIIVDDLNQYEAEKLVEILKPDVFCAGIKEKFSIQKLGVPMKQLHSYDSGGPYAGFKGAVNFYKEIDRLVAP-WQKAL-MINPAKTCQPIGAMYAALGISHGSQGCCAYLTRHYKEPTSSFTEGASVFGGQANLLQAIDNVY-EPEVIAVHTTCLSETIGDDLKQIADKA--QK-EAPTPSYVGSHVTGFSNMVKAM-AQL-ASDMEEIKRLASVVGVDTSGVLNAPGEYKMFPDG-GVTMKELMNTGGAMGTLALD-AARWLDSPFGLNATDRFIDVLRTVERGQLVDMISDGKKVAIFG-DPDQLISMCEFLR-ALDMQPVITGTERRIKEITA-DMFLLHQWIEPVDLLIGNTY-GKYIARDIPFLRW-GFPIVGYKGGLRLLEKILGLLLDRKDR
>Bacteria-RS_GCF_000176915.2-Desulfobacterota-Pseudodesulfovibrio_aespoeensis-II-NC_014844.1_1019
MRKVAIYGKGGIGKSTTTQNTVAGLAE-M-GRKIMVVGCDPKADSTRLLLGGLAQKSVLDTLR--EE-G--E--DVEL-DDIRKTWCVESGGPEPGV-GCAGRGIITSINMLESLGAYEE-SLDYAFYDVLGDVVCGGFAMPIRDGKAEEIYIVCSGEMMAMYAANNICKGIMKYAESGG--VR--LGGLICNSRNTDREDLITELANKLGTQMIYFVPRDNDVQRAEINRK-TVIEWDGPQADQYRGLAKAITVP-TP--LEIEDLEQLLDYGIMYPPKVARKRATIVANVRTIPGIITRGC--TYAGCKGVIGPTRDILNITHGPIGCGYSWL-TRYCFSTDMQDQDIIFGGE--KKLAAAIEEAYDLF--HPKVFATCPVGLIGDDIHAVARKMKAKF-GVFAFSCEGYKGVSQSAGHHIANNQVFTHLVGYKINLLGEYNIG-GDGVLKKCGITNIATFSGNSSYEQFASAQHADLSAVMCHRSINYVADMLE--TKYGIPWIKVNF-IGTAKSLRKIGQYFGDKA--LVDRIEAVIA-EVKT-RTT-GKTAMLFV-GGSRAHHQ-EMGMKTLSAGYEFGHRDDYEMDKG-SIIIDDLNQYEAEKLVELLKPDIFCAGIKEKFSIQKLGVPMKQLHSYDSGGPYAGFKGAVNFYKEIDRLVAP-WQKAL-TINPAKTCQPIGAMYAALGISHGSQGCCAYLTRHYKEPTSSFTEGASVFGGQANLLQAINNVY-EPEVIAVHTTCLSETIGDDLNQIFDKA--RR-EAPTPSYVGSHVTGFSNMVKAM-AQL-ASDMAEIKRLAALVGVDTSGVLDAPGEYKMFPDG-GVTIKELKASGDATATLAMD-AARWLDAPFGLAATDRFIDVLRTVERGQLVDLISDGKRVALWG-DPDQLISMCEFLV-SLDMQPVVTGTEERIRDICA-DMFLMHQWIEPVDLLIGNSY-GKYIARDIPLLRW-GFPIVGYRGGLRLLEKMLDLFLDRKDR
>Bacteria-RS_GCF_001563225.1-Desulfobacterota-Pseudodesulfovibrio_indicus-II-NZ_CP014206.1_1519
MRKVAIYGKGGIGKSTTTQNTVAGLAE-M-GRKVMVVGCDPKADSTRLLLGGLAQKSVLDTLR--EE-G--E--DVEL-GDIRKTWCVESGGPEPGV-GCAGRGIITSINMLESLGAYEE-SLDYAFYDVLGDVVCGGFAMPIRDGKAQEIYIVCSGEMMAMYAANNICKGIMKYAESGG--VR--LGGLICNSRNTDREDLITELASKLGTQMIYFVPRDNDVQRAEINRK-TVIEWDGPQADEYRGLAKAIVIP-TP--LEIEELEQLLDYGIMYPPKVARKRAQILANVRTIPGIITRGC--TYAGCKGVIGPTRDIVNITHGPIGCGYSWL-TRYCFSTDMQDQDIIFGGE--KKLAAAIQEAYDLF--HPKIFATCPVGLIGDDIHAVAKKMKAKF-GVFAFSCEGYKGVSQSAGHHIANNQVFSHLVGYKINLLGEYNIG-GDGILKKCGITNISTFSGNSTYDQFASAQHADLNTVMCHRSINYVADMLE--TKYGIPWIKVNF-IGTAKSLRKIAEYFADQE--LIDRVEAVIA-EVRQ-RTE-GKTAMLFV-GGSRAHHA-EMGMKTLSAGYEFAHRDDYEMDKG-TLVIDDLNQYEADKLVELLKPDIFCAGIKEKFSIQKLGIPMKQLHSYDSGGPYAGFKGAINFYKEIDRLVAP-WQKAL-TINPAKTCQPIGAMYAALGISHGSQGCCAYLTRHYKEPTSSFTEGASVFGGQANLIQAINNVY-EPEAIAVHTTCLSETIGDDLNQIFDKA--QK-TAPTPSYVGSHVTGFSNMVKAM-AQL-AADMGEIKRLAQMVGVDTDGVLNAPGEYKMFPEG-GVTIKELKGCGDAMGTLALD-AARWLDAPFGLAATDRFIDVLRTFERGQLVDMISDGKRVAIWG-DPDQLISMCEFLV-SLDMQPVVTGTEARIKEICA-DMFLMHQWIEPVDLLIGNTY-GKYIARDIPLLRW-GFPIVGYKGGLRLLEKILTLLLDRKDR
>Bacteria-RS_GCF_900217235.1-Desulfobacterota-Pseudodesulfovibrio_profundus-II-NZ_LT907975.1_3389
MRKVAIYGKGGIGKSTTTQNTVAGLAE-M-GRKVMVVGCDPKADSTRLLLGGLAQKSVLDTLR--EE-G--E--DVEL-EDIRKTWCVESGGPEPGV-GCAGRGIITSINMLESLGAYEE-SLDYAFYDVLGDVVCGGFAMPIRDGKAQEIYIVCSGEMMAMYAANNICKGIMKYAESGG--VR--LGGLICNSRNTDREDLITELASKLGTQMIYFVPRDNDVQRAEINRK-TVIEWDGNQANEYRGLAKAIVIP-TP--LEIEDLEQLLDYGIMYPPKVARKRAKILANVRTIPGIITRGC--TYAGCKGVIGPTRDIVNITHGPIGCAYSWL-TRYCFSTDMQDQDIIFGGE--KKLEASIQEAYDLF--HPKIFATCPVGLIGDDIHAVAKKMKAKF-GVFAFSCEGYKGVSQSAGHHIANNQVFTHLVGYKINLLGEYNIG-GDGILKKCGITNIATFSGNSTYDQFASAQYADLSAVMCHRSINYVADMLE--TKYGIPWIKVNF-IGTAKSLRKIAEYFGDKK--LIDKVEAVIA-EVRT-RTD-GKTAMLFV-GGSRAHHA-EMGMKTLSAGYEFAHRDDYEMDKG-TLIIDDLNQYEAEKLVEIMKPDIFCAGIKEKYSIQKTGVPMKQLHSYDSGGPYAGFQGAVNFYKEIDRLVAP-WQKAL-TINPAKTCQPIGAMYAALGISHGSQGCCAYLTRHYKEPTSSFTEGASVFGGQANLVQAINNVY-EPEVIAVHTTCLSETIGDDLNQIRDKA--QK-TAPTPSYVGSHVTGFSNMVKAM-AQL-AADMAEIKRLATMVGVDTSGVLDAPGEYKMFPEG-GVTVEELKHAGDATGTLALD-AARWLDSPFGLAATDRFIDVLRTYERGQLVDMISDGKRVALWG-DPDQLISMCEFLV-SLDMQPVVTGTEKRIQEICA-DMFLMHQWIEPVDLLIGNTY-GKYIARDIPFMRW-GFPIVGYKGGLRLLEKILNLFLDRKDR
>Bacteria-RS_GCF_000341895.1-Desulfobacterota-Pseudodesulfovibrio_piezophilus-II-NC_020409.1_2870
MRKVAIYGKGGIGKSTTTQNTVAGLAE-M-GRKIMVVGCDPKADSTRLLLGGLAQKSVLDTLR--EE-G--E--DVEL-DDIRKTWCVESGGPEPGV-GCAGRGIITSINMLESLGAYEE-SLDYSFYDVLGDVVCGGFAMPIRDGKAEEIYIVCSGEMMAMYAANNICKGIMKYAESGG--VR--LGGLICNSRNTDREDLITELAAKLGTQMIYFVPRDNDVQRAEINRK-TVIEWDGPQANEYRGLAKAITIP-TP--LEIEDLEKLLEYGILYPPKVARKRAKILANVRTIPGIITRGC--TYAGCKGVIGPTRDLVNITHGPIGCGYSWL-TRYCFSTDMQDQDIIFGGE--KKLAAAIQEAYDLF--HPKIFATCPVGLIGDDVHAVAKKMKAKF-GVFGFSCEGYKGVSQSAGHHIANNQVFTHLIGYKINLLGEYNIG-GDGIFKKCGITNIATFSGNSSYDQFASAQHADLSAVMCHRSINYVADMLE--TKYGIPWIKVNF-IGTAKSLRKIAEYFGDKK--LIDKVEAVIA-EVRS-RTE-GKTAMMFV-GGSRAHHV-EMGMKTLSAGYEFGHRDDYEMDKG-SLIIDDLNQYEADKLVEILKPDLFCAGIKEKFSIQKLGIPMKQLHSYDSGGPYAGFKGAVNFYKEIDRLVAP-WQKAL-VINPAKTCQPIGAMYAALGISHGSQGCCAYLTRHYKEPTSSFTEGASVFGGQANLVQAIDNVY-EPEVIAVHTTCLSETIGDDLNQIRTKA--QK-EAPTPSYVGSHVTGFSNMVKAM-AQL-ASDMAEIKRLAGLIGVDTSGVLDAPGEYKMFPDG-GVTVSELKKSGDAIGTLALD-AARWLDSPFGLAATDRFIDVLRTTERGQLVDMISDGKRVAIWG-DPDQLISMCEFLV-SLDMQPVVTGTEKRIQEICE-DMFLMHQWIEPVDLLIGNTY-GKYIARDIPFLRW-GFPIVGYKGGLRLLEKILTLFLDRKDR
>Bacteria-RS_GCF_000023225.1-Desulfobacterota-Desulfomicrobium_baculatum-II-NC_013173.1_829
MRKIAIYGKGGIGKSTTTQNTVAGLSE-L-GKKIMVVGCDPKADSTRLLLGGLAQKSVLDTLR--DE-G--E--DVEL-ADIRKTWCVESGGPEPGV-GCAGRGIITSINMLESLGAYHE-SLDYAFYDVLGDVVCGGFAMPIRDGKAEEIYIVCSGEMMAMYAANNICKGIMKYAESGS--VR--LGGLICNSRNVDNEEMIEELAKKIGTQMIYFVPRDNDVQRAEINRM-TVIEWNPPQADHYRNLAKAIVVP-KP--LEIQELEQLMDFGLLYPPKVARKRASISANVRTIPGIITRGC--TYAGCKGVIGPTRDIVNITHGPIGCGYSWL-TRYCFSTDMQDQDIIFGGE--KKLQAAIQEAYDLF--HPKIFATCPVGLIGDDIHAVARKMKAKF-GVFAFSCEGYKGVSQSAGHHIANNKIFSEVVGFKINLLGEYNIG-GDGILKKCGITNISTFSGNSTYDQFASAHKADLSAVMCHRSINYVADMLE--TKFGIPWIKVNF-IGTAKSLRKIAEYFGDPG--LTARVEEVIA-EVLP-RTT-GKTAMLFV-GGSRAHHA-EMGMKTLAAGYEFAHRDDYEMDHQ-TLVIDDLNQYEAEKLVEIVKPDIFCAGVKEKFSIQKLGIPMKQLHSYDSGGPYAGFQGAVNFYHEIDRLVAP-WQSAL-AINPAKTCQPIGAMYAALGISHGSQGCCAYLTRHYKEPTSSFTEGASVFGGGANLVSAIENVY-EPDVIAVHTTCLSETIGDDLPQMTDKA--KK-SANTPSYVGSHVTGFSNMVKGMAKGF-ASDMEEVRRLATLMGLDTSGVLNGAGEYKMFPDG-GTPVADLVAAGDAIGTLALD-AARWLDTPFGLKATDRFIDTLRKFERGQLVDLISDGKKVALVG-DPDQVIALTEFLV-SLDMKPIVTGTEKRIDEITA-DMFLLHQWIEPVDLIIGNTY-CKYIARDIPFLRF-GFPIVGYKGGLHMLTRILDLILTRTDR
>Bacteria-RS_GCF_900114595.1-Desulfobacterota-Desulfomicrobium_norvegicum-II-NZ_FOTO01000012.1_47
MRKIAIYGKGGIGKSTTTQNTVAGLAE-M-GKKIMVVGCDPKADSTRLLLGGLAQKSVLDTLR--DE-G--E--DVEL-PDIRKTWCVESGGPEPGV-GCAGRGIITSINMLESLGAYHE-SLDYAFYDVLGDVVCGGFAMPIRDGKAEEIYIVCSGEMMAMYAANNICKGIMKYAESGG--VR--LGGLICNSRNVDNEEMIEELAKKIGTQMIYFVPRDNDVQRAEINRM-TVIEWKPPQADHYRNLAKAIVVP-KP--LEIEELEQLMDFGLLYPPKVARKRASISANVRTIPGIITRGC--TYAGCKGVIGPTRDIVNITHGPIGCGYSWL-TRYCFSTDMQDQDIIFGGE--KKLQAAIQEAYDLF--HPKIFATCPVGLIGDDIHAVARKMKAKF-GVFAFSCEGYKGVSQSAGHHIANNKIFSEVVGFKINLLGEYNIG-GDGILKKCGITNISTFSGNSTYDQFASAHKADLSAVMCHRSINYVADMLE--TKFGIPWIKVNF-IGTAKSLRKIAEYFGDPG--LTARVEEVIA-EIRP-RTE-GKTAMLFV-GGSRAHHA-EMGMKTLAAGYEFAHRDDYEMDHQ-TLVIDDLNQYEAEKLVEIIKPDVFCAGIKEKFSIQKLGIPMKQLHSYDSGGPYAGFQGAVNFYHEIDRLVAP-WQSAL-AINPAKTCQPIGAMYAALGISHGSQGCCAYLTRHYKEPTSSFTEGASVFGGGANLVSAIENVY-EPDVIAVHTTCLSETIGDDLPQMTDKA--KK-SANTPSYVGSHVTGFSNMVKGMAKGF-ASDMEEVRRMATLMGLDTSGVLNGAGEYKMFPDG-GTPVADLVASGDAIGTLALD-AARWLDTPFGLKATDRFIDTLRKFERGQLVDLISDGKKVALVG-DPDQVIALTEFLA-SIDMKPIVTGTEKRIDEITS-DMFLLHQWIEPVDLIIGNTY-CKYIARDIPFLRF-GFPIVGYKGGLHMLTRILDLILTRTDR
>Bacteria-RS_GCF_000375485.1-Desulfobacterota-Pseudodesulfovibrio_oxyclinae-II-NZ_AQXE01000007.1_143
MRKVAIYGKGGIGKSTTTQNTVAGLAE-M-GRQVMVVGCDPKADSTRLLLGGLAQKSVLDTLR--EE-G--E--DVEL-ADIRKSWSVESGGPEPGV-GCAGRGIITSINMLESLGAYEE-DLDYAFYDVLGDVVCGGFAMPIRDGKAEEIYIVCSGEMMAMYAANNICKGIMKYAQSGG--VR--LGGLICNSRNVDNEEMIEELARRLGTQMIYFVPRDNDVQRAEINRK-TVIEWNPTQADVYRGLAKAIVVP-TP--LEIEDLEQLLDYGILYPPKVARKRAKITANVRTVPGIITRGC--TYAGCKGVIGPTRDIVNITHGPIGCGYSWL-TRYSFSTDMQDEDIIFGGE--KKLEAAIQEAYDLF--HPKVFATCPVGLIGDDIHAVCKKMREKL-GIFAFSCEGYKGVSQSAGHHIANNQVFRYLVGYKINLLGEYNIG-GDGILNKCGITNVATFSGNSTYEQFASAQHADLSCVMCHRSINYVADMLE--TKYGIPWIKVNF-IGTAKSLRKIGQYFEDKE--LMERIEKVIA-EVLP-HTT-GKTAMLFV-GGSRAHHK-EMGMKTLSAGYEFAHRDDYEMDHR-TIVVDDLNQYEAEKLVEIMKPDLFCAGIKEKYSIQKLGVPMKQLHSYDSGGPYAGFRGAINFYKEIDRLVAP-WQKAL-TVNPAKTCQPIGAMYAALGISHGSQGCCAYLTRHYKEPTSSFTEGASVFGGQANLLQAINNVY-EPEVIAVHTTCLSETIGDDLNQIITKA--RK-DASTPSYVGSHVTGFSNMVKSMASTF-AADMEEIKRLVALMGVDTSGVLNGPGEYHMFPKG-GVTVDELRDAGNAMGTMALD-AARWLDAPFGLKATDRFIDTLRIHERGQLVDMISDGKKVALWG-DPDQLISMCEFLV-SMDMWPVVTGTEARIKEITA-DLFLLHQWVEPVDLLMGNSY-GKYIARDTPLIRW-GFPIVGYKGGLRLLEKMLGALLDRKDR
>Bacteria-RS_GCF_900130015.1-Desulfobacterota-Desulfofustis_glycolicus-II-NZ_FQXS01000023.1_43
MRKVAIYGKGGIGKSTTTQNTVAGLAE-M-GRKVMVVGCDPKADSTRLLLGGLAQKSVLDTLR--EE-G--E--DVEL-DDIRKSWSVESGGPEPGV-GCAGRGIITSINMLEALGAYDE-RLDYAFYDVLGDVVCGGFAMPIRDGKAEEIYIVCSGEMMAMYAANNICKGIMKYAQSGS--VR--LGGLICNSRNVDNEEMIIELAKRLGTQMIYFVPRHNDVQRAEINRK-TVIEWQPSQADEYRGLAKAIVVP-KP--LAIEELEQLLDYGLLYPAKVARKRAKITANVRTIPGIITRGC--TYAGCKGVIGPTSDIVNLVHGPIGCSYAWL-TRYALSTDMQESDIIFGGE--KKLAAAIQEAYDLF--HPKVFATCPVGLIGDDIHAVARTMKEKF-GVFAFSCEGYKGVSQSAGHHIANNQIFRHVVGFRINLLGEYNIG-GDGILTKCGITNIATFSGNSTYDQFATANQADLSCVMCHRSINYVADMLE--TKYGIPWIKVNF-IGTAKSLRKIGDYFQDAE--LSARIESVVA-EVLP-RTT-GKTAMLFV-GGSRAHHK-ELGMKTISAGYEFAHRDDYEMDER-TLVIDDLNQYEAEKLVELLKPDLFCAGIKEKYSIQKLGVPMKQLHSYDSGGPYAGFHGAVNFYREIDRLVAP-WQSAL-MINPAKTCQPIGAMYAALGISHGSQGCCAYLTRHYKEPTSSFTEGASVFGGQANLIQAIDNVY-EPDVIAVHTTCLSETIGDDLPQIFDKA--IK-EASTPSYAGSHVTGFANMVKAM-AAL-AADMEEVKRIASLVGVDTSGVLNGPGVYSMFPEA-GASIDDIKASGGAIGTLALE-AARLLDSPIGLQATDRFVDTLRIRERGRLVDLISDGRKVALVG-DPDQLIAMTEFLV-TIDMVPVVTGTEKRITDLVA-DMFLLHQWIEPVDLIIGNSY-CKYIARDLPLVRW-GFPIVGYIGGLRLLEKILDALLDRQDR
>Bacteria-GB_GCA_000961725.1-Desulfobacterota-Desulforhopalus_sp000961725-II-LADS01000004.1_67
MRKVAIYGKGGIGKSTTTQNTVAGLAE-M-GRKVMVVGCDPKADSTRLLLGGMAQKSVLDTLR--EE-G--E--DVEL-ADIRKTWAVESGGPEPGV-GCAGRGIITSINMLESLGAYEE-SLDYAFYDVLGDVVCGGFAMPIRDGKAEEIYIVCSGEMMAMYAANNICKGIMKYAQSGS--VR--LGGLICNSRNVDNEEMIEELAKKIGTQMIYFVPRDNDVQRAEINRK-TVIEWNPPQADEYRGLARAIVVP-KP--LAIEELEQLLDFGLLYPPKVARKRASIVANVRTIPGIITRGC--TYAGCKGVIGPTSDIVNLVHGPVGCSYAWL-TRYCMSTDMQDSDIIFGGE--KKLEAAIQEAYDLF--HPKVFATCPVGLIGDDIHAVAKKMKERF-GVFAFSCEGYKGVSQSAGHHIANNQVFTHVVGYKINLLGEYNIG-GDGILEKCGIKNISTFSGNATYDKFASANQADLSCVMCHRSINYVADMLE--TKYGIPWIKVNF-IGTAKSLRKIAQYFGEKE--LVDRVEAVIA-EVHP-RTK-GKTAMLFV-GGSRAHHN-EMGMKTVSAGYEFGHRDDYEMDKG-TLVIDDLNQYEAEKLVELIKPDLFCAGIKEKFSIQKLGIPMKQLHSYDSGGPYAGFEGAINFYREIDRLVAP-WQKAL-MINPAKTCQPIGAMYAALGISHGSQGCCAYLTRHYKEPTSSFTEGASVFGGQANLLQAIDNVY-EPEVIAVHTTCLSETIGDDLPQIFDKA--IK-EAPTPSYVGSHVTGFSNMVKAM-AGL-ASDMEEIKKIAAMIGVDTSGVLNGPGEYKMFPDA-GAAIDDIKDSGNATGTLALD-AARLLDTPFGLKATDRFVDALRTVERGKLVDMISDGKKVALVG-DPDQVIAMTEFLV-SIDMCPIVTGTEERILEITA-DMFLLHQWIEPVELIIGNTY-CKYIARDLPYVRW-GFPIVGYKGGLRLLEQILGVLLDRKDR
>Bacteria-GB_GCA_002733995.1-Desulfobacterota-Desulforhopalus_sp002733995-II-NVXR01000005.1_140
MRKVAIYGKGGIGKSTTTQNTVAGLAE-M-GRKVMVVGCDPKADSTRLLLGGLAQKTVLDALR--EE-G--E--DVEL-DDIRKTWAVESGGPEPGV-GCAGRGIITSINMLESLGAYEE-CLDYAFYDVLGDVVCGGFAMPIRDGKAEEIYIVCSGEMMAMYAANNICKGVMKFAQSGS--VR--LAGLICNSRNVDNEQMIEEFAKKLGTHMIYFIPRHNDVQRAEINRK-TVIEWDPSQADEYRGLARAIVIP-TP--LEIDELEQLLDFGLLYPPKVARKRAKIVANVRTIPGIITRGC--TYAGCKGVIGPACDIVNLVHGPIGCSYAWL-TRYCMSTDMQDTDIIFGGE--KKLETAIQEAYDLF--KPKIFATCPVGLIGDDIHAVAKKMCAKF-GVFAFSCEGYKGVSQSSGHHIANNQVFTHIVGYKINLLGEYNIG-GDGIFVKCGISNISTFSGNSTYDKFASANQADLSCVMCHRSINYVADMLE--TKYGIPWIKVNF-IGTAKSLRKIAKYFAEKE--LIDRVEEVIA-EVLP-RTK-DKTAMLFV-GGSRAHHR-ELGMKTLSAGYEFAHRDDYEMDEG-TLVVDDLNQFEAEKLVELMKPDLFCAGIKEKYSIQKLGIPMKQLHSYDAGGPYAGFRGAVNFYQEIDRLVAP-WQ----MINPAKTCQPIGAMYAALGISHGAQGCCAYLTRHYKEPSSSFTEGASVFGGQANLLQAINNVY-EPDVIAVHTTCLSETIGDDLPQIFNKA--IK-DASTPSYIGSHVTGFSNMVKAM-AAL-ASDMEELKRLAALIGADTSGVLDAPGTYSMFPGG-GTPIDKIKDAGSASGTLALD-AARLLDTPFGLQATDRFIDALRTIERGKLVDMMSDGKKVAIAG-DPDQLIAMTEFLV-SIDMCPIVTGTEKRIRELTG-DLFLLHQWIEPVDLLIGNTY-CKYIARDLPFVRW-GFPIVGYTGGLRLLEKILSVLLDRKDR
>Bacteria-GB_GCA_002840405.1-Desulfobacterota-Humidesulfovibrio_sp002840405-II-PHAR01000004.1_10
MRKVAIYGKGGIGKSTTTQNTVAGLAE-M-GRKVMVVGCDPKADSTRLLLGGLAQKSVLDTLR--DE-G--E--DVEL-ENIRKVWCVESGGPEPGV-GCAGRGIITSINMLESLGAYHE-SLDYAFYDVLGDVVCGGFAMPIRDGKAEEIYIVCSGEMMAMYAANNICKGIMKYAQSGT--VR--LGGLICNSRNVGNEEMIEQLASQIGTQMIYFVPRDNMVQRAEINRK-TVIEFDPGQADHYRSLAKAIVIP-KP--LEMDALEKLMDFGLMYPPKVARKRASIQANVRTIPGIITRGC--TYAGCKGVIGPTRDIVNLVHGPIGCSYAWL-TRYCFSTDMQDSDIIFGGE--KKLKAAIQEAYDLF--HPKVFATCPVGLIGDDIHAVAKEMKEKF-GVFAFSCEGYKGVSQSAGHHIANNQVFKHLVGYKINLLGEYNIG-GDGVLKLCGISNIATFSGNSSYDQFASAHTADLSCVMCHRSINYVADMLE--TKFGIPWIKVNF-IGTAKSLRKIGQYFGDKV--LIDRIESVIN-AIKP-RTQ-GKTAMLFV-GGSRAHHN-ELGMKTVSTGYEFGHRDDYEMEKG-TLVIDDLNQYEAEKLVELIKPDLFCAGIKEKYSIQKLGIPMKQLHSYDYGGPYAGFKGAVNFYKEIDRLVAP-WQSAL-VINPAKTCQPIGAMYAALGISHGSQGCCAYLTKHYKEPTSSFTEGASVFGGQANLLQAIENVY-EPEVIAVHTTCLSETIGDDIKQIRDKA--EK-SCNTPSYIGSHVTGFSNMVKGM-TEF-ASDMEELKRLAALLNVDTSGVLNGPGEFKMFPEG-GVTMKELKESGDAVGTLALD-AARSLDTAFGLKATDRFIDALRTRERGQLVDMISDQKKVALFG-DPDQLISMTEFLV-SIDMWPIVTGTEKRIRELTA-DMFLLHQWIEPVDLLIGNSY-GKYIARDIPFLRW-GFPIVGYKGGLRLLEKILGLILDRKDR
>Bacteria-RS_GCF_000226255.1-Desulfobacterota-Nitratidesulfovibrio_sp000226255-II-NZ_AGFG01000060.1_111
MRKVAIYGKGGIGKSTTTQNTVAGLAEAL-GRKVMVVGCDPKADSTRLLLGGLAQKSVLDTLR--DE-G--E--DVEL-DDIRKTLCVESGGPEPGV-GCAGRGIITSINMLESLGAYEE-DLDYVFYDVLGDVVCGGFAMPIRDGKAEEIYIVCSGEMMAMYAANNICKGIMKYAESGT--VR--LGGLICNSRNVDNEEMIEELARKIGTQMIYFVPRDNQVQRAEIHRQ-TVIEFSPGQAQHYRNLAKAIVVP-KP--LQIAELEKLMDYGLFYPTKVARKRAKVQANVRTTPGIITRGC--TYAGCKGVIGPTRDIVNITHGPIGCGYSWL-TRYAFSTDMQDEDIIFGGE--KKLAAAIQEAYDTF--HPKIFATCPVGLIGDDIHAVARKMKDKL-GIFAFSCEGYKGVSQSAGHHIANNQIFTHVVGYKINMLGEYNIG-GDAVLEKCGITLVSTFSGNSTYEHFATAHQADLNAVMCHRSINYVAEMME--TKYGIPWIKVNF-IGSAKSLRKIAQYFGDKK--LIDRVEEVIA-EVKP-FTE-GKTAMLFV-GGSRAHHT-EMGMKTIAAGYEFAHRDDYEMESN-TLVIDDLNQYEADKLIELLKPDVFCAGIKEKFSVQKMGVPMKQLHSYDYGGPYAGFKGAVNFYVEIKRLVAP-WESAL-NINPAKTCQPIGAMYAGLGISHGSQGCCAYLTRHYKEPTSSFTEGASVFGGQANLLQAIENVY-EPEVIAVHTTCLSETIGDDLKQIVDKA--VK-EASTPSYVGSHVTGFSNMVKGMVKCL-AADMEEIKRIAGMIGVDTSGVLNGPGEYHMFPDA-GTPMEDIRSAGDAIGTLALD-AARTMDAPIGLKATDRFIDALRTFERGQLIDVISDGKKVALVG-DPDQLIALTEFLL-TLDMQPVVTGTESRIRELCA-DMFLLHQWIQPVDLIMGNTY-CKYIARDIPYVRF-GFPITGYKGGIRLMEKILGVLLDRAER
>Bacteria-RS_GCF_000504305.1-Desulfobacterota-Nitratidesulfovibrio_termitidis-II-NZ_KI632512.1_2811
MRKVAIYGKGGIGKSTTTQNTVAGLAEAL-GRKVMVVGCDPKADSTRLLLGGLAQKSVLDTLR--DE-G--E--DVEL-DDIRKTLCVESGGPEPGV-GCAGRGIITSINMLESLGAYEE-DLDYVFYDVLGDVVCGGFAMPIRDGKAEEIYIVCSGEMMAMYAANNICKGIMKYAESGT--VR--LGGLICNSRNVDNEEMIEELARKIGTQMIYFVPRDNQVQRAEIHRQ-TVIEFSPGQAQHYRNLAKAIVVP-KP--LQISELEKLMDYGLFYPTKVARKRAKVQANVRTTPGIITRGC--TYAGCKGVIGPTRDIVNITHGPIGCGYSWL-TRYAFSTDMQDEDIIFGGE--KKLIAAIQEAYDTF--HPKIFATCPVGLIGDDIHAVARKMKEKL-GIFAFSCEGYKGVSQSAGHHIANNQIFTHVVGYKINMLGEYNIG-GDAVLEKCGITLVSTFSGNSTYEHFATAHQADLNAVMCHRSINYVAEMME--TKYGIPWIKVNF-IGSAKSLRKIAQYFGDKK--LIDRVEEVIA-EVKP-FTE-GKTAMLFV-GGSRAHHT-EMGMKTIAAGYEFAHRDDYEMESN-TLVIDDLNQYEADKLIELLKPDVFCAGIKEKFSVQKMGVPMKQLHSYDYGGPYAGFKGAVNFYTEIKRLVAP-WESAL-NINPAKTCQPIGAMYAGLGISHGSQGCCAYLTRHYKEPTSSFTEGASVFGGQANLLQAIENVY-EPEVIAVHTTCLSETIGDDLKQIVDKA--EK-EASTPSYVGSHVTGFSNMVKGMVKCL-AADMEEIKRIAGMIGVDTSGVLNGPGEYHMFPDA-GTPVEDIRAAGDAIGTLALD-AARTLDSPIGLKATDRFIDTLRTFERGQLIDVISDGKKVALVG-DPDQLIALTEFLL-TLDMQPVVTGTEARIKELCA-DMFLLHQWIQPVDLIMGNTY-CKYIARDIPYVRF-GFPITGYKGGIRLMEKILGVLLDRADR
>Bacteria-RS_GCF_000021385.1-Desulfobacterota-Nitratidesulfovibrio_vulgaris_A-II-NC_011769.1_2652
MRKVAIYGKGGIGKSTTTQNTVAGLAEAL-GRKVMVVGCDPKADSTRLLLGGLAQKSVLDTLR--DE-G--E--DVEL-DDIRKTLCVESGGPEPGV-GCAGRGIITSINMLESLGAYEE-DLDYVFYDVLGDVVCGGFAMPIRDGKAEEIYIVCSGEMMAMYAANNICKGIMKYAESGA--VR--LGGLICNSRNVDNEEMIEELARKIGTQMIYFVPRDNQVQRAEIHRQ-TVIEFSPGQAQHYRNLAKAIVVP-KP--LQIAELEKLMDYGLFYPTKVARKRAKVQANVRTTPGIITRGC--TYAGCKGVIGPTRDIVNITHGPIGCGYSWL-TRYAFSTDMQDEDIIFGGE--KKLIAAIQEAYDTF--HPKIFATCPVGLIGDDIHAVARKMKEKL-GIFAFSCEGYKGVSQSAGHHIANNQIFTHVVGYKINMLGEYNIG-GDAVLEKCGITLVSTFSGNSTYEHFATAHQADLNAVMCHRSINYVAEMME--TKYGIPWIKVNF-IGSAKSLRKIAQYFGDKK--LIDRVEEVIA-EVKP-FTE-GKTAMLFV-GGSRAHHT-EMGMKTIAAGYEFAHRDDYEMESD-TLVIDDLNQYEADKLIELLKPDVFCAGIKEKFSVQKMGVPMKQLHSYDYGGPYAGFKGAVNFYTEIKRLVAP-WESAL-NINPAKTCQPIGAMYAGLGISHGSQGCCAYLTRHYKEPTSSFTEGASVFGGQANLLQAIENVY-EPEIIAVHTTCLSETIGDDLNQIVDKA--VK-EASTPSYVGSHVTGFSNMVKGMVKCL-AADMEEIKRIAGMIGVDTSGVLNGPGEYHMFPDA-GTPAEDIRAAGDAIGTLALD-AARTLDSPIGLKATDRFIDALRVFERGQLIDVISDGKKVALVG-DPDQLIALTEFLL-TLDMQPVVTGTEARIRELCA-DMFLLHQWIEPVDLIMGNTY-CKYIVRDIPYVRF-GFPITGYKGGIRLMEKILGVLLDRADR
>Bacteria-RS_GCF_000934745.1-Desulfobacterota-Desulfonatronum_thioautotrophicum-II-NZ_JYNO01000012.1_51
MRKVAIYGKGGIGKSTTTQNTVAALGE-M-GRKVMIVGCDPKADSTRLLLHGLHQRTVLDTLR--EE-G--E--DVEL-DDVLLTVCTESGGPEPGV-GCAGRGIITSINLLEQLGAYKE-DLDYVFYDVLGDVVCGGFAMPIREGKAQEIYIVVSGEMMAMYAANNICKGIVKFSEAGG--VR--LGGLICNSRKVDNEAMILELAKQLGTQMIHFVPRDNMVQRAEINRK-TVIDYDPAQADEYRALAKKIVVP-KP--LEIESLEKLIDFGIAYPTKVARKRAKMGANVRTIPGIITRGC--TYAGCKGVIGPTRDIVNITHGPIGCGYSWL-TRYAFSTDMNENDIVFGGE--KKLKQAIQEAYELF--NPKVFSTCPVGLIGDDVHAVSKEMKEKL-GIFGFSCEGYKGVSQSAGHHIANNQIFKHVVGFKINLLGEYNIG-GDGILDACGITVVSTFSGNSTYEQFATAHNADLNTVMCHRSINYVAEMME--TKYGIPWIKVNF-IGTAKSLRKIAQYFDSPK--LTERVEAVIA-AVRS-RTE-GKTAMLFV-GGSRAHHN-EIGMRTISAGYEFAHRDDYEMPNK-SLVIDDLNQYEAEKLIEIMKPDIFCAGIKEKYSVQKLGIPLKQLHNYDIGGPYAGFKGAINFFRDIDRMVAP-WQKAL-SINPAKTCQPVGAMYAALGISHGSQGCCAYLTKHYKEPTSSFTEGASVFGGQANLLQAINNVY-EPDVIAVHTTCLSETIGDDVPQITDKA--RQ-EASTPSYVGSHVTGFANMVMGTLKGF-SSDMEELKRMSTVMGVDTSGVLNGPGEYKMFPDG-GTTVPELRSTGDSIGTLALE-GAKYLDSPIGLKATDRFVDALRMHERGQLVDLISDHKKVALVG-DPDQVIALTEFLT-SIDMCPIVTGTEARIKEITK-DMFLLHQWIDPVDLLIGNTY-CKYIARDIPLIRH-GFPIVGYKGGLRLLEKILDALLTRIDR
>Bacteria-RS_GCF_900104215.1-Desulfobacterota-Desulfonatronum_thiosulfatophilum-II-NZ_FMXO01000011.1_72
MRKVAIYGKGGIGKSTTTQNTVAALAE-M-GRKVMIVGCDPKADSTRLLLHGLHQRTVLDTLR--EE-G--E--DVEL-EDVLLTLCTESGGPEPGV-GCAGRGIITSINLLEQLGAYKE-DLDYVFYDVLGDVVCGGFAMPIREGKAQEIYIVVSGEMMAMYAANNICKGIVKFAEAGG--VR--LGGLICNSRNVDNEEMIVQLAKRLGSQMIHFVPRDNMVQRAEINRK-TVIDFDPSQADEYRTLAKKVVVP-KP--LEIDELEKLIDYGIAYPTKVARKRAKMGANVRTIPGIITRGC--TYAGCKGVIGPTRDIVNITHGPIGCGYSWL-TRYAFSTDMNENDIVFGGE--KKLKQAIKEAYELF--HPKIFSTCPVGLIGDDVHAVAREMKEEL-GVFGFSCEGYKGVSQSAGHHIANNQIFKHVVGFKINLLGEYNIG-GDGIMDKCGITVVSTFSGNSTYDQFATSHTADLNTVMCHRSINYVAEMME--SKYGIPWIKVNF-IGTAKSLRKIAQYFDSPK--LTERVEAVIA-EVRS-RTE-GKTAMLFV-GGSRAHHN-EIGMRTISAGYEFAHRDDYEMENK-SLVIDDLNQYEAEKLIEIMKPDIFCAGIKEKYSVQKLGIPLKQLHNYDIGGPYAGFKGAVNFYHDIDRMVAP-WQSAL-SINPAKTCQPVGAMYAALGVSHGSQGCCAYLTRHYREPTSSFTEGASVFGGQANLLQAINNVY-EPDVIAVHTTCLSETIGDDVPQITEKA--RQ-EAATPSYVGSHVTGFSNMVKGILKGF-ASDMEEVKRLAGAMGVDTSGVLNGPGEYKMFPEG-GTTTEKLRSTGDSVGTLALD-GAKFLDTPIGLKATDRFIDALRLHERGQLVDMISDHKKVALTG-DPDQIIALTEFLT-SIDMCPIVTGTEARIKEITA-DMFLLHQWIDPVDLLIGNTY-CKYIARDIPLIRH-GFPIVGYKGGLRLLEKILDALLTRIDR
>Bacteria-GB_GCA_002428705.1-Desulfobacterota-UBA6079_sp002428705-II-DIXN01000004.1_67
MRKIAIYGKGGIGKSTTTQNTVAGLASHL-GKKVMVVGCDPKGDSTRLLLGGLSQRTVLDTLR--EE-G--E--DVDL-GDILKTVCVESGGPEPGV-GCAGRGIITSINLLEQLGAYDA-DLDYVFYDVLGDVVCGGFAMPIREGKADEIYIVVSGEMMAMYAANNICKGIVKYADAGG--VR--LGGLICNSRQVDREDLIQELARRLGTQMIHFLPRDNMVQRAEINRK-TVIDYDGPMADEYRALASKIVIP-KP--LTIEDLEKLIDFGIAYPPKVARKRSKIMSNVRTIPGIITRGC--TYAGCKGVVGPTRDIVNITHGPIGCGYSWL-TRYCFSTDMGEHDIVFGGE--KKLRQAVQEAFDAM--NPKIFSTCPVGLIGDDVHAVARDMKEKL-GVFAFSCEGYKGVSQSAGHHIANNQLFKHVIGFKINLLGEYNIG-GDALFTRCGITLVSTFSGNSSYDQFAKSHSADLNCVMCHRSINYVAEMIE--KKFGAPWIKVNF-IGTAKSLRRIAQYFGDKE--LIERVEAVIA-EVLP-TTE-GKLAMLFV-GGSRAHHH-EMGMKTIAAGYEFAHRDDYEMESK-TLIIDDINHYESEALIEKYKPAVFCAGIKEKYVVQKLGVPLKQLHNYDVGGPYAGFGGAANFYREIARLVAP-WEKAL-TINPAKTCQPIGAMYAALGISHGSQGCCAYLTRHYKEPTSSFTEGSSVFGGQANLLQALENIY-EPDVVAVHTTCLSETIGDDIPQIVAKA--RQ-EANTPSYVGSHVTGFANMVKGMVRGF-AADMAEIKHLAEALGVDTSGVLNGPGQYSMFPEA-GVTVDELKASGDAIGTLGLE-AARYLDSPIGLKATDRFVDTLRQFERGQLVDVISDHKKVALAG-DPDQIISLVEFLV-TLDMWPIVTGTEARIRELTA-DMFLLHQWITPVDLLICNSY-GKYIARDIPLIRH-GFPIVGYKGALRLCEKILDALLDKQDL
>Bacteria-RS_GCF_000426705.1-Spirochaetota-Spirochaeta_E_cellobiosiphila-II-NZ_AUFW01000017.1_143
MRKIAIYGKGGIGKSTTTQNTVAGLAE-M-GKKVMVVGCDPKADSTRLLLGGLAQKTVLDTLR--EE-G--E--DVEL-DDVIKSRCVESGGPEPGV-GCAGRGIITSINLLEQLGAYEQ-ELDYTFYDVLGDVVCGGFAMPIREGKAEEIYIVVSGEMMAMYAANNICKGIVKYADAGG--VR--LGGLICNSRKVDNEEMIKALADKLGTQMIHFVPRDNMVQQAEINRK-TVIDFNPPQADEYRTLANAIVVP-TP--LEIEELEQLIKHGIAYPTKVARKRKKIQANVRTVPGIITRGC--TYAGCKGVVGPTRDIINLTHGPIGCGYSWL-TRYCFSTDMQDQNIVFGGE--KKLRKAVQEAYDLF--HPKIFSTCPVGLIGDDVHAVAREMTAEL-GVFGFSCEGYKGVSQSAGHHIANNQLFKHVIGFKVNILGEYNIG-GDAIFEKAGLTLVSTFSGNSHYNSFANSHFADLNVVMCHRSINYVAEMME--TKYGIPWMKVNF-IGTAKSLRKIAEYFDDKE--LIQRVEEVIK-ELRP-NTE-GKTAMLFV-GGSRAHHN-ELGMKTLAAGYEFGHRDDYEMESG-SLVIDDISHYETEKLIEAYKPDIFCAGIKEKYVVQKSGVPLKQLHSYDYGGPYAGFVGAINFYKDIERMVAP-WEEGL-TINPVKTCQPVGAMYAALGISHGSQGCCAYLTRHYKEPTSSFTEGASVFGGQANLLQAVNNIY-DPEIIAVHSTCLSETIGDDLNQILIKA--QE-DAPTPSYVGSHITGFSAMVEAMVKYL-SCDMRQIKSIAKRMGVDTSDVLDAPGKHQMYPDG-GVTKEELVSAGDSIFTIAMQ-AAKLLNKPVGIKATDRFIMKLSQSERGRLVDVITDGKRVAIFG-DPDQLIPLTEFLL-DLNMEPVVSGTEKRIKELFE-DMFLLHQWIQGVDLLIGNTY-GKYIARDLPFLRY-GFPILGYEGGLRIVEKILGLFHDRQDR
>Bacteria-GB_GCA_003246895.1-Spirochaetota-SZUA-423_sp003246895-II-QKCL01000069.1_14
MRKVAIYGKGGIGKSTTTQNTVAGLAE-M-GKKVMVVGCDPKADSTRLLLGGLAQGTVLDTLR--SE-G--E--DVEL-EDIRKTLCTESGGPEPGV-GCAGRGIITSINLLEQLGAYAE-SLDYVFYDVLGDVVCGGFAMPIREGKAQEIYIVVSGEMMAMYAANNICKGIVKYAEAGG--VR--LGGLICNSRNVDNEQMIEELAKQLGTQMIHFVPRNNFVQKAEINRK-TVIDFDGPQADEYRALAKKIIVP-TP--LEIEELEKLIDFGIAYPAKVARKRAKIQANVRTIPGIITRGC--CYAGCKGVVGPTRDILNLTHGPIGCGYSWL-TRYCFSTDMQDEDIVFGGE--KKLKQAIREAMEIF--KPKIFSTCPVGLIGDDVHAVARDMREEF-PIFGFSCEGYKGVTQSAGHHIANNELYKHIIGFKVNMLGEYNIG-GDAMFNESGLTLNSSFSGNSSYDQFARAHTADLDVVMCHRSINYMAEMLE--AKFGIPWFKVNF-IGSAKSMRKIAKYFDDKE--LTAKIEAFIE-KVIK-RTE-GKTAALFV-GGSRAHHK-ELGMKTISSGYEFGHRDDYESEEG-SLIIDDISHYETEKLLEICKPDIFCAGIKEKYVVQKWGVPLKQLHSYDYGGPYAGFKGAINFYKEIDRMLAP-WETAL-RVNPAKTCQPVGAMYASLGISHGSQGCCAYLTRHYKDPTSSFTEGASVFGGQANLLQAIDNIY-EPDVIAVHSTCLSETIGDDMNQIAAKA--KE-DASTPSYVGSHVTGFANMTKSMALQF-ASDMKEIKRLLKEMKVDTSHVVNAPGKYKMYPDG-GVTVDELMETGDSSFTFALD-AAKGLDAPIGYKATDRFIESLRKVERGQLMDVIADQKKVALVG-DPDQMIALTEFIV-SLGMIPVITGTEEKIKQITK-DMFMLHQWIDPVDLLMGNTY-LKYIARDIPLVRF-GFPIVGYMGALRLVEKILERLMDRYDR
>Bacteria-RS_GCF_000949475.1-Bacteroidota-Draconibacterium_sediminis-II-NZ_JRHC01000008.1_16
MRKIAIYGKGGIGKSTTTQNTVAGLVE-A-GKNVKVVGCDPKADSTRLLLGGLAQKTVLDTLR--EE-G--E--DVEL-EDIVKVRCVESGGPEPGV-GCAGRGIITSINMLEQLGAWDE-KLDYTFYDVLGDVVCGGFAMPIREGKAEEIYIVVSGEMMAMYAANNICKGIKKYAQAGG--VR--LGGLICNSRKVDNEAMIEELAKRLGTQMIHFVPRDNMVQRAEINRK-TVIDYEPPQADEYRALAKAIVIP-EP--LEIEELEKLIDFGIAYPRKVAKKRSKIGANIRTIPGIITRGC--TYAGCKGVVGPTSDIINLVHGPIGCSYAWL-TRYAFSTDMQDENIVFGGE--AKLKDAIREAYDMF--KPTIFSTCPVGLIGDDVHAVARDMKAEL-GIFGFSCEGYRGVSQSAGHHIANNGIFKHVVGFQVNLMGEYNIG-GDAIFEECGLTLLSTYSGNSTVESFAYSHTADLNMVMCHRSINYIAEMME--EKYGIPWIKVNF-IGTAKSLRKIADYFGDEE--LSAKVEEVIE-RVKP-KVE-GKLAMMFV-GGSRAHHT-ELGVRVVSAGYEFAHRDDYEMQKN-SLVIDDVNHWETEKLIEFYKPDLFCAGIKEKYVVQKYGVPLKQLHSYDYGGPYAAFGGAINFYKEMERMLAP-WKKAL-TVNPAKTCQPVGAMYAALGVSHGSQGCCSYLTRHYKEPTSSFTEGSSVFGGQANLLQAIDNIY-DPDIIAVHSTCLSETIGDDLGQIVKKA--QD-DASTPSYVGSHVTGYANMLEAFVKYF-SSDMRELKRIAGLMKLDTSDVLDTPGTYKMYPKG-GTTREEIVSMGDSMKTVAMS-AAVALDNPIGLKATDRFIQALSTEERGKLVDVITDGKRVALWG-DPDTLLPMIEFLV-DMDMKPVVSGTSARAMEILE-DMFLMHQWIEPVDLLIGNTY-GKYIARDIPFVRS-GFPIVGYLGGIRILERMLSAIMDKIDA
>Bacteria-RS_GCF_003610535.1-Bacteroidota-Mangrovibacterium_diazotrophicum-II-NZ_RAPN01000001.1_3236
MRKIAIYGKGGIGKSTTTQNTVAGLAE-M-GKNVLVVGCDPKADSTRLLLGGLAQKTVLDTLR--EE-G--E--DVEL-DDIIKTRCVESGGPEPGV-GCAGRGIITSINLLEQLGAWDE-KTDYTFYDVLGDVVCGGFAMPIRDGKAEEIYIVVSGEMMAMYAANNICKGIKKYAQAGT--VR--LGGLICNSRKVDNEEMIEQLASQIGTQMIHFVPRDNMVQHAEINRK-TVIDHAPPQADEYRALARKIIIP-NP--LEIEQLEKLIDFGIAYPRKVAKKRDKIQANVRTIPGIITRGC--TYAGCKGVVGPTRDIVNIVHGPIGCSYAWL-TRYAFSTDMQDENIVFGGE--VKLKEAIREAFELF--HPRVFSTCPVGLIGDDVHAVSREMKAEL-GIFGFSCEGYRGVSQSAGHHIANNQVFSHLVGFQVNLLGEYNIG-GDALFEEAGITLISTFSGNSTTESMEYAHTADLNMVMCHRSINYIAEMME--EKYGIPWIKVNF-VGAAKSLKKIAEYFDDAE--LTAKVDAIVE-RVKP-KVE-GKLAMMFV-GGSRAHHE-ELGIRVVSAGYEFAHRDDYEMKKN-SLVIDDVNHWETEKLIEFYQPDVFCAGIKEKYVVQKFGVPLKQLHNYDAGGPYTCFDGAVNFYKEMQRMLTP-WKNAL-TINPAKTCQPVGAMYAALGVSHGSQGCCSYLTRHYKEPTSSFTEGASVFGGQANLLTAIDNIY-DPEIVAVHSTCLSETIGDDLGQIVAKA--TD-DAATPSYVGSHVTGYANMLEAFCKYF-PSDMRELKRLAGMMKIDTSDVLDTPGSYTMYPKG-GTTIAEMVSMGDSMKTIAMK-AAVALDNPVGLRATDRFIQAMATAERGRLVDVITDGKRVAIFG-DPDNILPLVEFLV-DIDMKPIVSGTTKKAEAILS-DMFLMHQWIQGVDLIIGNTY-GKYIARDTPFVRM-GFPIVGYMGGIRILELILSAIMDKIDR
>Bacteria-RS_GCF_003046625.1-Bacteroidota-Mangrovibacterium_marinum-II-NZ_QAAD01000014.1_51
MRKIAIYGKGGIGKSTTTQNTVAGLAE-M-GKNVMVVGCDPKADSTRLLLGGLAQKTVLDTLR--EE-G--E--DVEL-DDIIKTRCVESGGPEPGV-GCAGRGIITSINLLEQLGAWDA-KTDYTFYDVLGDVVCGGFAMPIRDGKAEEIYIVVSGEMMAMYAANNICKGIKKYAQSGT--VR--LGGLICNSRKVENEEMIEQLASRIGTQMIHFVPRDNMVQQAEINRK-TVIDFAPPQADEYRALAAKIIIP-NP--LEIEELEKLIDFGIAYPRKVARKRDKILANVRTIPGIITRGC--TYAGCKGVVGPTRDIVNIVHGPIGCSYAWL-TRYTFSTDMQDENIVFGGE--VKLKEAIREAYELF--NPGIFSTCPVGLIGDDVHAVAREMKAEL-GCFGFSCEGYRGVSQSAGHHIANNQLYKHILGFQVNLLGEYNIG-GDALFEEAGITLLSTFSGNSTVESMAYAHTADLNMVMCHRSINYIAEMME--TKFGIPWIKVNF-VGAAKSLKKIAEFFGDAE--LTAKVDAIVA-RIKP-KVE-GKVAMMFV-GGSRAHHG-ELGIQVVSAGYEFAHRDDYEMKKN-SLVIDDVNHWETEKLIEFYQPDLFCAGIKEKYVVQKYGVPLKQLHNYDYGGPYTCFEGAINFYQEMQRMLAP-WKNAL-TVNPAKTCQPVGAMYAALGVSHGSQGCCSYLTRHYKEPTSSFTEGASVFGGQANLLTAIDNIY-EPEIIAVHSTCLSETIGDDLGQIVAKA--GD-DAPTPSYVGSHVTGYANMLEAFVKYF-PSDMRELRRIAGQMKVDTSDVLDTPGSYSMYPKG-GTTIAEMVSMGDSMSTIAMK-AAIALDNPVGLRATDRFIQALSKAERGRLVDMITDGKRVAVFG-DPDNILPLIEFLV-DLDMKPIVSGTTKKAEAILS-DMFLMHQWIEGVDLIIGNTY-GKYIARDTPFVRM-GFPIVGYMGAIRIVEKILDAMMDKIDA
>Bacteria-GB_GCA_003246935.1-Bacteroidota-Mangrovibacterium_sp003246935-II-QKCF01000252.1_2
MRKIAIYGKGGIGKSTTTQNTVAGLVK-M-GKNVLVVGCDPKADSTRLLLGGLAQKTVLDTLR--EE-G--E--DVEI-DDVIKVRCVESGGPEPGV-GCAGRGIITSINLLEQLGAWDA-KTDYTFYDVLGDVVCGGFAMPIRDGKAEEIYIVVSGEMMAMYAANNICKGIKKYAQAGT--VR--LGGLICNSRKVDNEEMIEQLAAKLGTQMIHFVPRDNMVQQAEINRK-TVIEFAPPQAAEYAALAAKIIIP-NP--LEIEELEKLIDFGIA-----------IQANVRTVPGIITRGC--TYAGCRGVVGPTRDILQIVHGPIGCSYAWL-TRYSFSTDMQDENIVFGGE--VKLKEAMREAFEMF--SPKIFSTCPVGLIGDDVHAVAREMKEEL-GCFGFSCEGYRGVSQSAGHHIANNQIFKHVLGFQVNLLGEYNIG-GDALFEEAGITLISSFSGNSTVESMAYAHIADLNMVMCHRSINYIAEMME--VKYGIPWIKVNF-VGAAKSLKKIAEYFGDAE--LTAKVDAIVE-RVKA-KVE-GKVAMMFV-GGSRAHHE-ELGIHVVSAGYEFAHRDDYEMKKN-SLVIDDINHWETEKLIEFYKPDVFCAGIKEKYVVQKFGIPLKQLHNYDAGGPYTCFEGAINFYYEMQRMLAP-WKNAL-TVNPAKTCQPVGAMYAALGVSHGSQGCCSYLTRHYKEPTSSFTEGASVFGGQANLMTAIDNIY-EPEIVAVHSTCLSETIGDDLGQIVSKA--YT-DAATPSYVGSHVTGYANMLEAFVKYF-PSDMRELKRIAGQMKVDTSDVLDTPGSYSMYPKG-GTTVAEMVSMGDSMSTIAMK-AAIALDNPVGLRATDRFIQALSKAERGRLVDLITDGKRVAVYG-DPDNILPLIEFLI-DMDMKPIVSGTSKKAEALLS-DMFLMHQWIEGVDLIIGNTY-GKYIARDTPFVRM-GFPIVGYMGGIRIVEKILDAIMDKIDA
>Bacteria-GB_GCA_002429385.1-Bacteroidota-UBA6024_sp002429385-II-DIZL01000042.1_18
MRKIAIYGKGGIGKSTTTQNTVAGLAE-A-GFNIMVVGCDPKADSTRLLLGGLAQKTVLDTLR--EE-G--E--DIDL-DDVVKTRCVESGGPEPGV-GCAGRGIITSINLLEQLGGWDE-KIDYTFYDVLGDVVCGGFAMPMREGKAEEIYIVVSGEMMAMYAANNICKGIKKYAQAGI--VR--LGGLICNSRNVDNEEMIEELARQLGTKMIHFVPRDNMVQRAEINRK-TVIEFEPNQAEEYRKLSKAIVIP-KP--LEMEDLETLIDFGIAYPPKIAKKRVKILANVRTIPGIITRGC--TYAGCKGVVGPTRDIINLVHGPIGCSYAWL-TRYCFSTDMQDENIVFGGE--AKLKEAIREAYEIF--KPKVFSTCPVGLIGDDVHSVSRDMKAEL-GIFGFSCEGYRGVSQSAGHHIANNGVFKNVVGFQVNMLGEYNIG-GDALFEEAGITLLSSFSGNSTIKSMEYSHTADLNMVMCHRSINYIAEMME--EKYGIPWIKVNF-VGTAKSLRKVADYFGDAD--LKAKVEEIIE-RIKP-RVE-GKLAMMFV-GGSRAHHS-ELGIRTVSAGYEFAHRDDYEMNKN-SLVIDDINHWETEKLIEFYKPDVFCAGIKEKYVVQKAGIPLKQLHSYDYGGPYAAFGGAINFYIEMERMLAP-WKKAL-TVNPAKTCQPVGAMYAALGVSHGSQGCCSYLTRHYKEPTSSFTEGSSVFGGQANLMQAIETVY-EPEIIAVHSTCLSETIGDDLNQIVIKA--RE-EAATPSYVGSHVTGFANMLEAFVKYF-AADMRELKRLMKVMKIDTSDVLDTPGKFEMYPKG-GTTIPEMVSMGDSMQSLGLK-AAISLNNPIGIKATDRFIQALAKEERGRLIDVITDGKRVAVFG-DPDNIIPLIEFLV-DMDMKPIVSGTESRMAEILS-DMFLMHQWINPVDLLIGNTY-GKYIARDIPFVRM-GFPILGYMGGLRIVEKILSAIMDKQDA
>Bacteria-RS_GCF_002356295.1-Bacteroidota-Labilibaculum_antarcticum-II-NZ_AP018042.1_881
MRKIAIYGKGGIGKSTTTQNTVAGLVE-A-GKNIMVVGCDPKADSTRLLLGGLAQKTVLDTLR--EE-G--E--DVDL-DDIVIVRCVESGGPEPGV-GCAGRGIITSINMLEQLGAWDE-KIDYTFYDVLGDVVCGGFAMPIREGKAEEIYIVVSGEMMAMYAANNICKGIQKYAQNGA--VR--LGGLICNSRNVDHEEMIEELARKLGTQMIHFVPRDNVVQRAEIHRK-TVIEYEPGQADQYRKLSNAIIIP-TP--LEMEELEKLIDFGIDYPTKIARKRQKIQANVRTIPGIITRGC--TYAGCKGVIGPTRDVINLVHGPIGCSYAWL-TRYSFSTDIQDSNIVFGGE--AKLKDAVREAFEIF--KPKIFSTCPVGLIGDDVHAVSREMKEEL-GIFGFSCEGYRGVSQSAGHHIANNGIFKNVIGFQINLLGEYNIG-GDALFDEAGITLLSTFSGNSTIESMEYSHTADLNLIMCHRSINYIAEMME--EKYGIPWVKVSF-IGTTKALRKVAEYFDDAK--LSAKVEEIIE-RVKA-KTE-GKLAMMFV-GGSRAHHK-EIGVTTVSAGYEFAHRDDYEMKKN-SLVIDDINHWETEKLIEYYKPDLFCAGIKEKYVVQKSGVPLKQLHSYDYGGPYAGYEGAINFYLEMERMLTP-WKKAL-TVNPAKTCQPIGAMYAALGISHGSQGCCSYLTRHYKEPTSSFTEGACVFGGQSNLLQAITNIY-EPDIIAVHSTCLSETIGDDLSQIVGKA--AS-EAPTPSYVGSHVTGYANMVEGIVKYF-ASDMRELKRMLKLMKVDTSDVLDSPGKFEMYPKG-GTTIPEMVSMGDSLHTIALK-AAITLDNPIGIQATDRFIQAIAKDERGRLVDVITDGKRVALWG-DPDQLIPLAEFLV-DMDMKPIVSGTNKRMEEILG-DMLLMHQWINPVDLLIGNTY-GKYISRDIPFVRM-GFPILGYMGGLRILEKILSALMDKQDA
>Bacteria-RS_GCF_002843385.1-Bacteroidota-Labilibaculum_manganireducens-II-NZ_MVDE01000017.1_12
MRKIAIYGKGGIGKSTTTQNTVAGLVE-A-GKNIMVVGCDPKADSTRLLLGGLAQKTVLDTLR--EE-G--E--DVDL-DDIVRVRCVESGGPEPGV-GCAGRGIITSINMLEQLGAWDD-KIDYTFYDVLGDVVCGGFAMPIREGKAEEIYIVVSGEMMAMYAANNICKGIQKYAQNGV--VR--LGGLICNSRNVDHEDMIEELARKLGTQMIHFVPRDNVVQRAEIHRK-TVIEYEPGQADEYRKLSNAIVIP-TP--LEMEELEKLIDFGIDYPTKIAKKRQKIQANVRTIPGIITRGC--TYAGCKGVVGPTRDIINLVHGPIGCSYAWL-TRYSFSTDIQDSNIVFGGE--AKLKDAVREAFEIF--KPKIFSTCPVGLIGDDVHSVSREMKEEL-GIFGFSCEGYRGVSQSAGHHIANNGVFKNVIGYQINLLGEYNIG-GDALFDEAGITLLSTFSGNSTIESMEYSHMADLNLIMCHRSINYIAEMME--EKYGIPWVKVSF-IGSAKALRKVAEYFDDAE--LSAKVEEIIE-RVKA-KTE-GKLAMMFV-GGSRAHHT-EIGVTTVSAGYEFAHRDDYEMKKN-SLVIDDINHWETEKLIEYYKPDIFCAGIKEKYVVQKSGVPLKQLHSYDYGGPYAGFEGAINFYLEMERMLTP-WKKAL-TVNPAKTCQPVGAMYAALGISHGSQGCCSYLTRHYKEPTSSFTEGSSVFGGQANLLQAITNIY-EPDIIAVHSTCLSETIGDDLGQIVSKA--AS-DAPTPSYVGSHVTGYANMLEGIVKYF-ASDMRELKRILKLMKVDTSDVLDSPGKFEMYPKG-GTTIPEMVSMGDSLHTIALK-AAINLDNPIGIQATDRFIQSLAKDERGRLVDVITDGKRVALWG-DPDQLIPLAEFLV-DMDMKPIVSGTEKRMEKILS-DMFLMHQWINPVDLLIGNTY-GKYISRDIPFVRM-GFPILGYMGGLRILEKILSELMDQQDA
>Bacteria-RS_GCF_003863375.1-Bacteroidota-Labilibaculum_sp003863375--NZ_QTZN01000004.1_286
MRKIAIYGKGGIGKSTTTQNTVAGLVE-A-GKNIMVVGCDPKADSTRLLLGGLAQKTVLDTLR--EE-G--E--DVDL-DDIVRVRCVESGGPEPGV-GCAGRGIITSINMLEQLGAWDD-KIDYTFYDVLGDVVCGGFAMPIREGKAEEIYIVVSGEMMAMYAANNICKGIQKYAQNGV--VR--LGGLICNSRNVDHEDMIEELARKLGTQMIHFVPRDNVVQRAEIHRK-TVIEYEPGQADEYRKLSNAIVIP-TP--LEMEELEKLIDFGIDYPTKIAKKRQKIQANVRTIPGIITRGC--TYAGCKGVVGPTRDIINLVHGPIGCSYAWL-TRYSFSTDIQDSNIVFGGE--AKLKDAVREAFEIF--KPKIFSTCPVGLIGDDVHSVSREMKEEL-GIFGFSCEGYRGVSQSAGHHIANNGVFKNVIGFQINLLGEYNIG-GDALFDEAGITLLSTFSGNSTIESMEYAHTADLNLIMCHRSINYIAEMME--EKYGIPWVKVSF-IGSAKALRKVAEYFDDAE--LSAKVEEIIE-RVKA-KTE-GKLAMMFV-GGSRAHHS-EIGVTTVSAGYEFAHRDDYEMKKN-SLVIDDINHWETEKLIEYYKPDIFCAGIKEKYVVQKSGVPLKQLHSYDYGGPYAGFEGAINFYLEMERMLTP-WKKAL-TVNPAKTCQPIGAMYAALGISHGSQGCCSYLTRHYKEPTSSFTEGSSVFGGQANLLQAITNIY-EPDIIAVHSTCLSETIGDDLGQIVSKA--AS-DAPTPSYVGSHVTGYANMLEGIVKYF-ASDMRELKRILKLMKVDTSDVLDSPGKFEMYPKG-GTTIPEMVSMGDSLHTLALK-AAINLDNPIGIQATDRFIQSLAKDERGRLIDVITDGKRVALWG-DPDQLIPLAEFLV-DMDMKPIVSGTEKRMEKILS-DMLLMHQWINPVDLLIGNTY-GKYISRDIPFVRM-GFPILGYMGGLRILEKILSVLMDQQDA
>Bacteria-RS_GCF_001660705.2-Bacteroidota-Saccharicrinis_aurantiacus-II-NZ_LYBV02000034.1_12
MRKVAIYGKGGIGKSTTTQNTVAGLVE-L-GKNILVVGCDPKADSTRLLLGGLAQKTVLDTLR--EE-G--E--DVEL-DDVVKVRCVESGGPEPGV-GCAGRGIITSINLLEQLGAWDE-KTDYTFYDVLGDVVCGGFAMPIRDGKAEEIYIVVSGEMMAMYAANNICKGIQKYAQAGT--VR--LGGLICNSRKVDNEEMIEELAKKLGSQMVHFVPRDNMVQQAEIHRK-TVIEFSPNQADEYRALSKAIVIP-NP--LEIEELEKLIDFGIAYPSKIAKKRKKVQANVRTIPGIITRGC--TYAGCKGVVGPTRDIINLVHGPIGCSYAWL-TRYSFSTDMQDENIVFGGE--IKLKQAVREAHALF--NPKIFSTCPVGLIGDDVHAVSREMKEEL-GIFGFSCEGYRGVSQSAGHHIANNGVFKNVVGFQMNLLGEYNIG-GDALFEEVGIELISTFSGNSTIKSMEYSHTVDLNIVMCHRSINYIAEMME--EKYGIPWIKANF-IGTSKTLRKVAEFFDDAE--LTAKVEEVIA-RIKP-KTE-GKLAMMFV-GGSRAHHK-ELGMHTVSAGYEFAHRDDYEMEKN-SLVIDDVSHHETEKLIEFYKPDIFCAGIKEKYVVQKSGVPLKQLHSYDYGGPYTAFGGAINFFKEMERMLTP-WKKAL-TVNPAKTCQPVGAMYAALGISHGSQGCCSYLTRHYKEPTSSFTEGSSVFGGQANLLQAIGTVY-DPEIIAVHSTCLSETIGDDLGQIVAKA--RN-DAPTPSYVGSHVTGYHNMLEGIVKYF-ASDMRELKRITGLMGVDTSDVLDAPGKFEMYPKG-GTTIPELVSMGDSMKTLALG-AAVALDNPIGVKATDRFISALSQDERGRLVDMITDGKRVALFG-DPDQLFAMCEFLL-DLDMVPVVSGTEKRMKEIFG-DMFQIHQWIEGVDLLIGNTY-GKYIARDIPFLRM-GFPILGYMGGIRILEKMLDLLMQYQDE
>Bacteria-RS_GCF_001659685.2-Bacteroidota-Saccharicrinis_marinus-II-NZ_LXYE02000053.1_76
MRKIAIYGKGGIGKSTTTQNTVAGLVE-L-GKNILVVGCDPKADSTRLLLGGLAQKTVLDTLR--EE-G--E--DVEL-DDVVKVRCVESGGPEPGV-GCAGRGIITSINLLEQLGAWDD-KTDYTFYDVLGDVVCGGFAMPIRDGKAEEIYIVVSGEMMAMYAANNICKGIQKYAQAGT--VR--LGGLICNSRKVDNEEMIEELARQLGSQMIHFVPRDNMVQHAEINRK-TVIEHAPAQADEYRTLSKAIIIP-TP--LEIEELEKLMDFGIMYPSKIAKKRKKVQANVRTIPGIITRGC--TYAGCKGVVGPTRDIINLVHGPIGCSYAWL-TRYSFSTDMQDENIVFGGE--VKLKEAIREAHALF--NPKIFSTCPVGLIGDDVHSVSRDMQAEL-GIFGFSCEGYRGVSQSAGHHIANNGVFKNVVGFQMNLLGEYNIG-GDALFEEIGIELISTFSGNSTIKSMEYSHTVDLNIVMCHRSINYIAEMME--EKYGIPWIKANF-IGTAKTLRKVGEFFDDAD--LTAKIEEVIA-RIKP-KTE-GKLAMMFV-GGSRAHHK-ELGMTTVSAGYEFAHRDDYEMAKN-SLVIDDVSHHETEKLIEFYKPDIFCAGIKEKYVVQKSGIPLKQLHSYDYGGPYTAFGGAINFFKEMERMLSP-WKKAL-TINPAKTCQPVGAMYAALGISHGSQGCCSYLTRHYKEPTSSFTEGSSVFGGQANLLQAIGTVY-DPEIIAVHSTCLSETIGDDLKQIVAKA--NA-DAATPSYVGSHVTGYHNMLESIVKYF-ASDMRELKRITKMMGIDTSDVLDAPGKFEMYPKG-GTTIPELVSMGDSMKTVAIG-AAVALDNPIGVKATDRFIMSLSKMERGRLMDMITDGKRVALFG-DPDQLIPMVEFLL-DLDMVPVVSGTEKRLKEVLG-DMFQLHQWIEGVDLLIGNTY-GKYISLDIPFLRM-GFPILGYMGGIRILEKMLDLIMQYQDE
>Bacteria-RS_GCF_000517085.1-Bacteroidota-Saccharicrinis_fermentans-II-NZ_KI912107.1_4066
MRKIAIYGKGGIGKSTTTQNTVAGLVE-L-GKNIIVVGCDPKADSTRLLLGGLAQKTVLDTLR--EE-G--E--DVEL-EDVVKVRCVESGGPEPGV-GCAGRGIITSINLLEQLGAWDE-KTDYTFYDVLGDVVCGGFAMPIRDGKAEEIYIVVSGEMMAMYAANNICKGIQKYAQAGT--VR--LGGLICNSRKVDNEEMIEELAKQLGTQMIHFVPRDNMVQQAEIHRK-TVIEFAPPQADEYRSLSKAIIIP-TP--LEMESLEKLIDFGIAYPSKVAKKRKKVQANVRTIPGIITRGC--TYAGCKGVVGPTRDIINLVHGPIGCSYAWL-TRYSFSTDMQDENIVFGGE--VKLKEAIREAYKLF--NPKVFSTCPVGLIGDDVHAVSRDMKEEL-GIFGFSCEGYRGVSQSAGHHIANNGIFKHVVGFQINLLGEYNIG-GDALFEEAGITLVSTYSGNSTVESFAYSHTVDLNVVMCHRSINYIAEMME--EKYGIPWIKGNF-IGTAKTLRKVAEFFDDAE--LIEKVEEIIA-RIKP-KVE-GKLAMMFV-GGSRAHHE-ELGMLTVSAGYEFAHRDDYEMKKN-SLVIDDVSHHETEKLIEFYKPDLFCAGIKEKYVVQKSGVPLKQLHSYDYGGPYAGFEGAINFYKEMERMLTP-WKKAL-TINPAKTCQPVGAMYAALGVSHGSQGCCSYLTRHYKEPTSSFTEGSSVFGGQANLLQAIGTVY-DPDIIAVHSTCLSETIGDDLKQIVAKA--NA-DASTPSYVGSHVTGYHNMLQSIVQHF-ASDMRELKRISKMMGIDTSDVLDAPGKFEMYPKG-GTTIPELVSMGDSMKTVAIG-AAIALDNPIGVKATDRFIMSLSKRERGRLVDMITDGKRVALFG-DPDQLLPLCEFLL-DLDMVPVVSGTGKRMKEIFG-DMFQLHQWIEGVDLLIGNTY-GKYIALDIPFLRM-GFPILGYMGGIRILEKILDLLMQYQDE
>Bacteria-RS_GCF_005877885.1-Bacteroidota-Saccharicrinis_sediminis-II-NZ_VCHY01000011.1_97
MRKVAIYGKGGIGKSTTTQNTVAGLVE-L-GKNILVVGCDPKADSTRLLLGGLAQKTVLDTLR--EE-G--E--DVEL-DDVVKVRCVESGGPEPGV-GCAGRGIITSINLLEQLGAWDE-KTDYTFYDVLGDVVCGGFAMPIRDGKAEEIYIVVSGEMMAMYAANNICKGIQKYAQAGT--VR--LGGLICNSRNVENEEMIEELARQLGTQMIHFVPRDNMVQQAEIHRN-TVIEFAPNQAGEYRSLAKAIVIP-TP--LEIEQLEKLIDFGIAYPTKIAKKRKKIQANVRTIPGIITRGC--TYAGCKGVVGPTRDIINLVHGPIGCSYAWL-TRYSFSTDMQDENIVFGGE--AKLKDAIREAMTLF--NPKIFSTCPVGLIGDDVHAVAREMKAET-GIFGFSCEGYRGVSQSAGHHIANNGVFKHVVGYQINLLGEYNIG-GDALFEEAGITLLSTFSGNSTIKSMEYSHTADFNLVMCHRSINYIAEMME--VKYGIPWTKVNF-IGSAKALRKVADFYDDPE--LTAKVEEIIA-RIKP-KTE-GKTAMMFV-GGSRAHHK-ELGVTTVSAGYEFAHRDDYEMDKN-SLVLDDVNHWETEKLIEFYKPDVFCAGIKEKYVVQKLGVPLKQLHSYDYGGPYAGFEGAINFYKEMDRMLAP-WKKAL-TVNPAKTCQPVGAMYAALGVSHGSQGCCSYLTRHYKEPTSSFTEGSSVFGGQANLLQGITTVY-EPDIIAVHSTCLSETIGDDLGQIVAKA--RA-EAPTPSYVGSHVTGYANMLEGIVKYF-ASDMRELKRMMKMMKVDTSDVLDTPGKYEMYPKG-GTTIPEIVSMGDSLHTLALK-AAKALDNPIGLQATDRFISTLSKDERGRLVDLITDGKRVALFG-DPDQLIPLTEFLL-DLDMKPIVSGTEKRMSSLLS-DTFLMHQWIEGVDLIIGNTY-GKYIARDTPFVRM-GFPILGYMGGIRILEKILSAVMDHEDA
>Bacteria-GB_GCA_003249255.1-Bacteroidota-SZUA-609_sp003249255-II-QKJP01000063.1_33
MRKVAIYGKGGIGKSTTTQNTVAGLVE-M-GKNVMVVGCDPKADSTRLLLGGLAQKTVLDTLR--EE-G--E--DVEL-DDVVKVRCVESGGPEPGV-GCAGRGIITSINLLEQLGAWDA-KTDYTFYDVLGDVVCGGFAMPIRDGKAEEIYIVVSGEMMAMYAANNICKGIKKYAQSGT--VR--LGGLICNSRKVDNEEMIEQLAKQIGTQMIHFVPRDNMVQRAEINRQ-TVIEFDPPQADEYRALSKAIVIP-EP--LEIEELEKLIDYGIMYPTKIAKKRQKIQANVRTIPGIITRGC--TYAGCKGVVGPTRDIINLVHGPIGCSYAWL-TRYSFSTDMQDENIVFGGE--AKLKEAVREAYQIF--NPKIFSTCPVGLIGDDVHSVSREMKAEL-GIFGFSCEGYRGVSQSAGHHIANNGVFTNVVGFQINLLGEYNIG-GDALFEEAGIELLSTFSGNSTIKSMEYSHTADLNLVMCHRSINYIAEMME--EKYGIPWFKVSF-ISTAKALRKTAEFFGDAE--LTAKVEEIIA-RVKP-KTE-GKTAMMFV-GGSRAHHN-ELGVTTVSAGYEFAHRDDYEMDKN-ALVIDDVNHWETEKLIEFYQPDIFCAGIKEKYVVQKLGVPLKQLHSYDYGGPYAGFEGAINFYLEMERMLAP-WKKAL-TVNPAKTCQPVGAMYAALGVSHGSQGCCSYLTRHYKDPTSSFTEGSSVFGGQANLLQGLNNIY-EPDIVAVHSTCLSETIGDDLGQIVKKA--FD-DAPTPSYVGSHVTGYANMLEGIVKYF-PSDMRELKRIMKEMKVDTSDVVDTPGKYEMYPKG-GTTIPEMVSMGDSKHTLAIL-AAKNIDNPIGLKATDRFIATLAKDERGRLVDLITDGKRVALFG-DPDQLVPLTEFLL-DLDMKPVVSGTQTKMKEVYG-DIFYLHQLIEGVDLLIGNTY-GKYIARDLPFVRY-GFPILGYTGGLRLLEKILGALMDHQDA
>Bacteria-RS_GCF_003121985.1-Bacteroidota-Marinilabilia_sp003121985-II-NZ_QEWP01000002.1_11
MRKIAIYGKGGIGKSTTTQNTVAGLVE-A-GKNVMVVGCDPKADSTRLLLGGLAQKTVLDTLR--EE-G--E--DIDL-DDIVKVRCVESGGPEPGV-GCAGRGIITSINLLEQLGGWDD-KIDYTFYDVLGDVVCGGFAMPIREGKAQEIYIVVSGEMMAMYAANNICKGIKKFAEAGG--VR--LGGLICNSRKVDNEAMIEELAKRLGTQMIHFVPRDNMVQRAEINRQ-TVIEFDPGQADEYRQLANAIVIP-QP--LEMEELEKLIDFGIAYPKKVAKKRAKIQSNVRTVPGIITRGC--TYAGCKGVIGPTRDVINITHGPIGCGYSWL-TRYCFSTDMQDENIVFGGE--AKLKQAIREAYEIF--KPHIFSTCPVGLIGDDVHSVAREMKKEL-GIFGFSCEGYRGVSQSAGHHIANNGVFTNVVGFQINLMGEYNIG-GDALFEEAGITLLSTFSGNSTIKSYAYAQSADLNLVMCHRSINYIAEMME--EKYGIPWVKINF-IGTAKSLRKVAEFFDDAE--LTERVEKIVK-RVRP-DLE-GKLAMLFV-GGSRAHHK-ELGITTISAGYEFAHRDDYEMDKN-SLVIDDISHWESEKLIEYFKPDVFCAGIKEKYAVQKMGVPLKQLHSYDYGGPYAGFEGAINFYRDMERMLAP-WKEAL-TVNPAKTCQPIGAMYAALGISHGSQGCCSYLTRHYKEPTSSFTEGASVFGGQANLLNAINTVY-EPEIIAVHSTCLSETIGDDLGQIIAKA--RE-DASTPSYVGSHVTGYANMLEGIVKHF-AADMRELKRMMSVMGIDTSEVLDAPGKHEFYPKG-GTTVPEIVSMGDSMFTLGLS-AAIKLENPIGISATDRFVMALAKSERGKLMDMITDGKRVALWG-DPDQLLPLIEFLA-DIDMKPVVSGTSKKAHEILA-DMFLMHQWIEPVDLLIGNTY-GKYIARDIPFVRM-GFPILGYMGGIRILEKILGVLMDKMDA
>Bacteria-GB_GCA_003250355.1-Bacteroidota-SZUA-534_sp003250355-II-QKGS01000086.1_11
MRKIAIYGKGGIGKSTTTQNTVAGLAE-M-GKNVMVVGCDPKADSTRLLLGGLAQKTVLDTLR--EE-G--E--DVEL-DDVIKTRNVESGGPEPGV-GCAGRGIITSINLLEQLGAWDP-ELDYTFYDVLGDVVCGGFAMPIRDGKAEEIYIVVSGEMMAMYAANNICKGIQKYAQSGT--VR--LGGLICNSRKVDNEEMIEQLAKQLGTQMIHFVPRDNMVQQAEINRK-TVIDFKPPQADEYRTLARAIVIP-NP--LEIDELEKLIEFGIAYPRKVAKKRTSVQANVRTIPGIITRGC--TYAGCKGVVGPTRDVVNIVHGPIGCSYAWL-TRYAFSTDMQDENIVFGGE--KKLKEAIREAYNEF--KPHIFSTCPVGLIGDDVHSVARDMKAEL-GIFGFSCEGYRGVSQSAGHHIANNGVFKHVVGFRMNMMGEYNIG-GDAYFEEMGIDLVASFSGNSTIESYEYSDQVDLNIVMCHRSINYIAEMME--KKYGIPWFKVNF-IGTAKSLRKMAQFYGDAG--MIKATEALIE-RVKP-KVE-GKTVMMFV-GGSRAHHK-EMGMKVVAAGYEFAHRDDYEMDKN-TLVIDDISHHESEKLIELYKPDLFCAGIKEKYVVQKSGIPLKQLHSYDYGGPYAGFEGAINFYKEIDRMIAP-WKKAL-TINPAKTCQPVGAMYAALGVSHGSQGCCSYLTRHYKDPTSSFTEGSSVFGGQANLLTSLSNIY-EPDIVAIHSTCLSETIGDDLKQISEKA--LA-DAATPSYVGSHVTGYANMVTAFVDKF-ASDMTELKRIMKVMKVDTSDVVNTPGKFKMYPTG-GTTIAQMASMGDSIGTIGTD-AAIALENPVGLRATDRFIQAVAKKERGVLVDAIADNKKVAVYG-DPDTITPLVEFLL-DLGMKPIVSGTMKNMETILS-DMYRMHTWINPVDLIIGNTY-GKYIARDIPFVRF-GFPIVGYMGTLRLVEKILNALMDYQDA
>Bacteria-GB_GCA_002408065.1-Bacteroidota-UBA5342_sp002408065-II-DHQI01000129.1_10
MRKIAIYGKGGIGKSTTTQNTVAGLAE-M-GKNIMVVGCDPKADSTRLLLGGLAQKTVLDTLR--EE-G--E--DIEL-DDIIKVRCVESGGPEPGV-GCAGRGIITSINLLEQLGAWDP-SIDYTFYDVLGDVVCGGFAMPIRDGKAEEIYIVVSGEMMAMYAANNICKGIQKYAQSGT--VR--LGGLICNSRKVDNEEMIQELARQLGTQMIHFVPRDNMVQHAEINRK-TVIDHAPTQADEYRALAKAIVIP-TP--LEMEALEKLIDFGITYPGKVQKKRSKIQANVRTIPGIITRGC--TYAGCKGVIGPTRDVVNIVHGPIGCSYAWL-TRYAFSTDMQDSNIVFGGE--AKLKKAIKEAYEMF--KPHIFSTCPVGLIGDDVHAVAREMKAEL-GIFGFSCEGYRGVSQSAGHHIANNKIFSNVVGFRMNMMGEYNIG-GDAYFKEMGIELVASFSGNSTIESYEYAHKVDLNVVMCHRSINYIAEMME--KKYGIPWFKVNF-IGSAKSLIKIAEYYGDDE--MIKKTKELVD-RVRP-KLE-GKTAMMFV-GGSRAHHA-EVGMETVAAGYEFAHRDDYEMRKG-ALVIDDISHHESEELIAKVKPDIFCAGIKEKYVIQKHGIPLKQLHSYDYGGPYAGFQGAINFYREIERMLAP-WKKAL-TVNPAKTCQPVGAMYAALGVSHGSQGCCSYLTRHYKEPTSSFTEGSSVFGGQANLLQALTNIY-EPEIVAVHSTCLSETIGDDLGQICSKA--VA-DAPTPSYVGSHVTGYANMLKAFVEKF-PSDMRELKRIMAMMDVDTSDVLDAPGEFQMYPNG-GTTIPEMVSMGDSMATVAAD-AAIALENPVGLKATDRFIQAVAKVERGRLVDALTDGKKVAIYG-DPDNIIPLTEFLI-DLGMIPVVSGTMKRMDALLG-DMFLMHGWINPVDLIIGNTY-GKYIARDIPFLRY-GFPIVGYMGTLNLVTKILDKLMDKIDE
>Bacteria-RS_GCF_900188235.1-Bacteroidota-Lutibacter_agarilyticus-II-NZ_FZNT01000008.1_161
MRKIAIYGKGGIGKSTTTQNTVAGLAE-M-GKKVMVVGCDPKADSTRLLLGGLAQKTVLDTLR--EE-G--E--DVVF-EDIVKTSCTESGGPEPGV-GCAGRGIITSINMLEQLGAYEE-DLDYAFYDVLGDVVCGGFAMPIRDGKAEEIYIVVSGEMMAMYAANNICKGIVKFAQAGA--VR--LGGLICNSRLVDNEQMIEELAKKLGTQMIHFVPRDNMVQKAEIHRK-TVIEYAPPQADEYRTLAKKIVVP-TP--LEIEELEGLIEFGILYPSKVAKKRAKIQSNIRTIPGIITRGC--CYAGCKGVIGPTRDIINIVHGPIGCSYAWL-TRYCFSTDMQDTNIVFGGE--KKLEEAIREAYEIF--KPHVFSTCPIGLIGDDVHAVSRKMKEEL-DIFGFSCEGYKGVSQSAGHHIANNGIFKHVVGFKLNLLGEYNIG-GDSYFEEMGITLVSTFSGNSTMSQFENAHMADLNAVMCHRSINYIAEMLE--KKHGIPWIKINF-IGTAKSLRKIAKYFEDEE--LMAKTEEIIA-RVKS-RTE-GKLCMMYV-GGSRAHHG-EIGMRTISAGYEFGHRDDYEMEKN-SLVIDDISHWETEKLIEYYKPDIIGAGIKEKYVIQKYGVPLKQLHSYDYGGPYAGFKGAVNFYNDIDKMVPP-WKKSL-TINPAKTCQPVGAMYAALGISHGSQGCCSYLTRHYKEPTSSFTEGSSVFGGQSNLIQAIDNIY-EPEVIAVHSTCLSETIGDDLTQIVEKA--RD-GCNTPSYIGSHVTGYSNMVSGMVKLL-SSDMREVKRMANLMGADTSDVVDAPGSYEMYPKG-GTTIPDLIASGDNKATLAFD-AAIKLENPIGVRATDRFIMELSKAERGRLVDMITDGKRVALFG-DPDQLIPLVEFLL-DMNMKPIVSGTHKRLEELLL-DMYLLHQWIEGVDLLIGNSY-GKYIARDIPFLRM-GFPILGYMGGLRILEKILDLIMDKQDL
>Bacteria-RS_GCF_004121075.1-Bacteroidota-Lutibacter_sp004121075-II-NZ_RHLN01000159.1_34
MRKIAIYGKGGIGKSTTTQNTVAGLAE-M-GKKIMVVGCDPKADSTRLLLGGLAQKTVLDTLR--EE-G--E--DVVF-DDIVKTSCTESGGPEPGV-GCAGRGIITSINMLEQLGAYDE-DLDYAFYDVLGDVVCGGFAMPIRDGKAEEIYIVVSGEMMAMYAANNICKGIVKFAQAGA--VR--LGGLICNSRLVDNEQMIEELAKKLGTQMIHFVPRDNMVQKAEIHRK-TVIEYAPPQADEYRTLARKIVVP-TP--LEIEELEGLIEFGILYPSKVAKKRSKIQANIRTIPGIITRGC--CYAGCKGVIGPTRDIINIVHGPIGCSYAWL-TRYCFSTDMQDTNIVFGGE--KKLETAIREAYEMF--KPHVFSTCPIGLIGDDVHAVSRKMKEEL-GIFGFSCEGYKGVSQSAGHHIANNGIFKHVVGFKINLLGEYNIG-GDSYFEEMGITLVSTFSGNSTMSQFENAHMADLNAVMCHRSINYIAEMLE--QKYGIPWIKINF-IGTAKSLRRIAEYFEDEE--LMAKAEAIIA-RVKT-RTE-GKLCMMYV-GGSRAHHG-EIGMRTISAGYEFGHRDDYEMEKN-SLVIDDISHWETEKLIEYYKPDIIGAGIKEKYVIQKYGVPLKQLHSYDYGGPYAGFKGAINFYNDIDKMVPP-WKEAL-AINPAKTCQPVGAMYAALGISHGSQGCCSYLTRHYKEPTSSFTEGSSVFGGQANLLQAIDNIY-EPDVIAVHSTCLSETIGDDLTQIVEKA--RD-GCNTPSYVGSHVTGYSNMVSGMVQLL-SSDMREVKRIANLMDADTSDVVDAPGSYTMYPKG-GTKVPDLIASGDNKATLAFD-AAIKLENPIGVRATDRFIMKLSKTERGRLVDMITDGKRVALWG-DPDQLIPMVEFLL-DLNMKPIVSGTHQKLEEMLL-DMYLMHQWIEGVDLLIGNTY-GKYISRDTPFLRM-GFPIVGYMGGLRILEKILGLIMDKQDA
>Bacteria-RS_GCF_000403135.1-Bacteroidota-Arcticibacter_svalbardensis-II-NZ_AQPN01000090.1_41
MRKIAIYGKGGIGKSTTTQNTVAGLVE-S-GKKVIVVGCDPKADSTRLLLGGLAQKTVLDTLR--EE-G--E--DVEL-DDVVKSRCVESGGPEPGV-GCAGRGIITSINLLEQLGAYDE-TTDYVFYDVLGDVVCGGFAMPMREGKAQEIYIVCSGEMMAMYAANNISKGIVKFAEAGG--VR--LGGLICNSRNVDNENMIVEFARRLGTQMIHFVPRDNMVQRAEINRQ-TVIEFEPNQANEYRALAKKIVIP-KP--LEMEDLESLVEYGV-YPKKVAKKRDKIMANVRSIPGIITRGC--TYAGCKGVVGPTRDIINLVHGPIGCSYAWL-TRYCFSTDMQDSNIVFGGE--LKLKQAVREVFEIF--KPKIFSTCPVGLIGDDVHAVAREMKEEL-GIFGFSCEGYKGVSQSAGHHIANNTLMKHVIGYKINMLGEYNIG-GDAIFEKCGLTLVSSFSGNSTIEQFERAHTADLNVIMCHRSINYVAEMME--TKFGIPWFKVNF-IGSAKSLRRIAEYFEDAE--LMARVEEVIA-EVYP-RTT-GKVAMLFV-GGSRAHHS-ELGMSTLSAGYEFGHRDDYEMAKG-ALIIDDISHYEMEKLIEIYHPDIFCAGIKEKYCVQKMGIPLKQLHSYDYGGPYAGFEGAVNFYNDIDMMIAP-WQEAL-TINPAKTCQPVGAMYAALGISHGSQGCCSYLTRHYKEPTSSFTEGTSVFGGQANLLQAIETVY-NPDVIAVHTTCLSETIGDDVNQICQKA--RT-ECNTPSYVGSHVTGYANMVTSMVKHF-ASDMREMKRISTQMGIDTSDVLDTPGKHEFYPSG-GVTIPELVSTGDSKFTLALD-AATLLETPIGLQATDKYVMALSRADRGRLVDMIADNKRVALFG-DPDTLVPLTEFLL-SMDMKPIVSGTETAMTNLLL-DMFLLHQWIEPVDLLIGNSY-GKYIARDIPLVRV-GFPIVGYQGGMGLIIKILNAILDKEDR
>Bacteria-RS_GCF_002091395.1-Bacteroidota-Azobacteroides_pseudotrichonymphae_A-II-NZ_AP017913.1_201
MRKIAIYGKGGIGKSTTTQNTVAGLAE-I-GRKIMVVGCDPKADSTRLLLHGLAQRTVLDTLR--DE-G--E--DLDL-DDVMKTSCVESGGPEPGV-GCAGRGIITSINLLEQLGAYDD-DLDYVFYDVLGDVVCGGFAMPIRDGKAEEVYIVCSGEMMAMYAANNICKSIHKFGKVGA--VR--LGGLICNSRKVDNEKMIEEFAKKLGTQMVHFVPRDNVVQHAEINRR-TVIDYMPAQADEYRTLASKIVVP-TP--LSIQELEDLVSFDIMYPKKVAKKRAKIQANVRTIPGIITRGC--TYAGCKGVVGPTRDIVNITHGPIGCGYSWL-TRYCFSTDMQDSNIVFGGE--EKLKQAIREAYELF--RPHIFSTCPVGLIGDDVHRVAKHMMEEI-GIFGFSCEGYRGVSQSAGHHIANNGLFKNLIGYRVNLLGEYNIG-GDAIFEKCGINLIATFSGNSTIKKFENAHTADLNMVMCHRSINYVAEMME--TAFGIPWIKVQP-IGTIKMLRRVAQYFGSKK--LIDRVEKIIT-EARK-FTV-GKLAMLFV-GGSRAHHE-ELGMVTIAAGYEFGHRDDYEMGKG-TLVIDDLSHYEMDKLIEKYHPDVFCAGIKEKFCVQKMGIPLKQLHNYDSGGPYAGFKGAINFYQDIAMLVAP-WEKAL-TINPVKTCQPIGAMYAALGVSHGSQGCCSYLTRHFKEPTSSFSEGASVFGGSSNLISAIDTVY-DPDVIAVHTTCLSETIGDDMAQIISKA--KE-ECNTPSYIGTHITGYSNQLSAFVNFF-SSDMREIKRISRIMEADMSDVLDTPGKFEMYPSG-GATIQEITAIGDSKFTIGLN-ACVKLENPIGLKATDRFVISLSREERGRLVDLIADKKRVALFG-DPDTLIPLIEFLL-TLDMKPVVTGTNRSMQELLS-DMFQLHQWIKSVDLLIGNTY-GKYIARDIPFVRF-GFPVVGYVGASNLVIKILEKILDHKDR
>Bacteria-RS_GCF_000010645.1-Bacteroidota-Azobacteroides_pseudotrichonymphae_B-II-NC_011565.1_637
MRKIAIYGKGGIGKSTTTQNTVAGLVE-M-GRKVMVVGCDPKADSTRLLLHGLAQKTVLDTLR--DE-G--E--DVEL-EDVMKTSCVESGGPEPGV-GCAGRGIITSINLLEQLGAYDD-DLDYVFYDVLGDVVCGGFAMPIRDGKAQEVYIVCSGEMMAMYAANNICKSIHKFGKVGD--VR--LGGLICNSRKVDNENMIGEFAKKLGTQMIHFVPRDNMVQHAEINRK-TVIDYAPSQADEYRTLASKIVIP-NP--LSIQELEDLIGFGIMYPKKVGKKRAKIQANVRTVPGIITRGC--TYAGCKGVVGPTRDIINITHGPIGCGYSWL-TRYCFSTDIQDSNIVFGGE--EKLKQAIREAYELF--HPHIFSTCPVGLIGDDVHRVARHMMEEI-GIFGFSCEGYRGVSQSAGHHIANNGLFKNLIGYRVNLLGEYNIG-GDAIFEKCGINLVATFSGNSTIQKFENAHTADLNMVMCHRSINYVAEMME--TAFGIPWIKVQP-IGTAKMLRKIAQYFGEKK--LVDRVEEVIA-EARK-HTT-GKLAMLFV-GGSRAHHE-ELGMTTIAAGYEFGHRDDYEMERG-ALVIDDLSHYEMDKLIERYHPDVFCAGIKEKFCVQKMGVPLKQLHNYDSGGPYAGFKGAINFYRDIEMIVAP-WEKAL-TINPAKTCQPVGAMYAALGLSHGSQGCCSYLTRHFKEPTSSFSEGSSVFGGSSNLVSAIDTVY-EPDIIAVHTTCLSETIGDDMTQIISKA--KE-ECNTPSYVGTHITGYSNQISAFVKFF-SSDMREIKRIARVMEADMSGVLDTPGKFEMYPSG-GTTIQEIIATGDSKFTIGLD-ACVKLENPIGLKATDRFVISLSREERGRLVDLIADKKRVALFG-DPDTLIPLTEFLL-TLDMKPIVTGTDESIRELLS-DMFQLHQWIEPVDLLIGNTY-GKYIARDIPFIRL-GFPVIGYVGASNLVTKFLEKMLDYQDR
>Bacteria-RS_GCF_000426485.1-Bacteroidota-Dysgonomonas_capnocytophagoides-II-NZ_AUFL01000011.1_116
MRKIAIYGKGGIGKSTTTQNTVAGLAE-M-GKKVMVVGCDPKADSTRLLLHGLAQKTVLDTLR--DE-G--E--DVEL-DDVLKTSCVESGGPEPGV-GCAGRGIITSINLLEQLGAYDD-DLDYVFYDVLGDVVCGGFAMPIRDGKAQEVYIVCSGEMMAMYAANNICKSISKFGKVGD--VR--LGGLICNSRKVDNENMIEEFAKKLGTQMIHFVPRDNMVQHAEINRK-TVIDHAPPQADEYRTLAKKIVIP-KP--LEMEELEELVGFGIMYPKKVGKKRAKIQANVRTIPGIITRGC--TYAGCKGVVGPTRDIVNITHGPIGCGYSWL-TRYCFSTDMQDKNIVFGGE--DKLKQAIREAYELF--HPKIFSTCPVGLIGDDVHRVARHMMEEI-GIFGFSCEGYRGVSQSAGHHIANNGLFKNLIGYRVNLLGEYNIG-GDAVFEKCGINLVSTFSGNSTIESFENAHTADLNMVMCHRSINYVAEMME--TAFGIPWIKVQP-IGTAKMLRKIAQYFGDQE--LIDKVEEVVA-EIYA-KTK-GKLSMLFV-GGSRAHHE-ELGMTTIAAGYEFGHRDDYEMEKG-TLVIDDLSHYEMEKLIEMYHPDVFCAGIKEKFCVQKMGIPLKQLHNYDVGGPYAGFKGAINFYKDIEMMVAP-WEKAL-TINPAKTCQPVGAMYAALGLSHGSQGCCSYLTRHFKEPTSSFSEGSSVFGGSSNLVAAIETVY-EPDVIAVHTTCLSETIGDDMTQIISKA--NE-DCNTPSYVGTHVTGYSNQLAAFVKFY-SSDMREIKRIAAVMEADMSGVLDAPGKYEMYPSG-GTTQSDMIATGDSKFSIGLD-ACIKLENPIGLKATDRFITSLSREERGRLIDLIADGKRVALFG-DPDTLIPLTEFLV-TLDMKPIVTGTDEEMANILK-DMFQLHQWIEPVDLLIGNSY-GKYIARDIPFIRM-GFPVTGYIGATNIAISILEKFLDHQDR
>Bacteria-RS_GCF_004569505.1-Bacteroidota-Dysgonomonas_sp900079735-II-NZ_SPPK01000008.1_17
MRKIAIYGKGGIGKSTTTQNTVAGLAE-M-GKKVMVVGCDPKADSTRLLLHGLAQKTVLDTLR--DE-G--E--DVEL-DDVLKTSCVESGGPEPGV-GCAGRGIITSINLLEQLGAYDD-DLDYVFYDVLGDVVCGGFAMPIRDGKAQEVYIVCSGEMMAMYAANNICKSISKFGKVGD--VR--LGGLICNSRKVDNENMIEEFAKKLGTQMIHFVPRDNMVQHAEINRK-TVIDHAPPQADEYRTLAKKIVIP-KP--LEMEELEELVGFGIMYPKKVGKKRAKIQANVRTIPGIITRGC--TYAGCKGVVGPTRDIVNITHGPIGCGYSWL-TRYCFSTDMQDKNIVFGGE--DKLKQAIREAYELF--HPKIFSTCPVGLIGDDVHRVARHMMEEI-GIFGFSCEGYRGVSQSAGHHIANNGLFKNLIGYRVNLLGEYNIG-GDAVFEKCGINLVSTFSGNSTIESFENAHTADLNMVMCHRSINYVAEMME--TGFGIPWIKVQP-IGTAKMLRKIAQYFGDQE--LIDKVEEVVA-EIYA-KTK-GKLSMLFV-GGSRAHHE-ELGMTTIAAGYEFGHRDDYEMEKG-TLVIDDLSHYEMEKLIEMYHPDVFCAGIKEKFCVQKMGIPLKQLHNYDVGGPYAGFKGAINFYKDIEMMVAP-WEKAL-TINPAKTCQPVGAMYAALGLSHGSQGCCSYLTRHFKEPTSSFSEGSSVFGGSSNLVAAIETVY-EPDVIAVHTTCLSETIGDDMTQIISKA--NE-DCNTPSYVGTHVTGYSNQLAAFVKFY-SSDMREIKRIAAVMEADMSGVLDAPGKYEMYPSG-GTTQSDMIATGDSKFSIGLD-ACIKLENPIGLKATDRFITSLSREERGRLVDLIADGKRVALFG-DPDTLIPLVEFLV-TLDMKPIVTGTDEEMANILK-DMFQLHQWIEPVDLLIGNSY-GKYIARDIPFIRM-GFPVTGYIGATNIAINILEKFLDYQDR
>Bacteria-RS_GCF_000213555.1-Bacteroidota-Dysgonomonas_gadei-II-NZ_GL891979.1_631
MRKIAIYGKGGIGKSTTTQNTVAGLAE-M-GKKVMVVGCDPKADSTRLLLHGLAQKTVLDTLR--DE-G--E--DVEL-DDVLKTSCVESGGPEPGV-GCAGRGIITSINLLEQLGAYDD-DLDYVFYDVLGDVVCGGFAMPIRDGKAQEVYIVCSGEMMAMYAANNICKSISKFGKVGD--VR--LGGLICNSRKVDNENMIEEFAKKLGTQMIHFVPRDNMVQHAEINRK-TVIDHAPPQADEYRTLARKIVIP-KP--LEMEELEELVGFGIMYPKKVGKKRAKIQANVRTIPGIITRGC--TYAGCKGVVGPTRDIVNITHGPIGCGYSWL-TRYCFSTDMQDKNIVFGGE--DKLKQAIREAYELF--HPKIFSTCPVGLIGDDVHRVARHMMEEI-GIFGFSCEGYRGVSQSAGHHIANNGLFKNLIGYRVNLLGEYNIG-GDAVFEKCGINLVSTFSGNSTIESFENAHTADLNMVMCHRSINYVAEMME--TAFGIPWIKVQP-IGTAKMLRKIAQYFGDQE--LIDKVEEVVA-EIYS-KTK-GKLSMLFV-GGSRAHHE-ELGMTTIAAGYEFGHRDDYEMEKG-TLVIDDLSHYEMEKLIEMYHPDVFCAGIKEKFCVQKMGIPLKQLHNYDVGGPYAGFKGAINFYKDIEMMVAP-WEKAL-TINPAKTCQPVGAMYAALGLSHGSQGCCSYLTRHFKEPTSSFSEGSSVFGGSSNLVAAIETVY-EPDVIAVHTTCLSETIGDDMTQIISKA--NE-DCNTPSYVGTHVTGYSNQLAAFVKFY-SSDMREIKRIAAVMEADMSGVLDAPGKYEMYPSG-GTTQSDMIATGDSKFSIGLD-ACIKLENPIGLKATDRFITSLSREERGRLVDLIADGKRVALFG-DPDTLIPLTEFLV-TLDMKPIVTGTDEEMTNILK-DMFQLHQWIEPVDLLIGNSY-GKYIARDIPFIRM-GFPVTGYIGATNIAINILEKFLDYQDR
>Bacteria-GB_GCA_002307185.1-Bacteroidota-UBA1309_sp002307185-II-DBTT01000046.1_83
MRKIAIYGKGGIGKSTTTQNTVAGLAE-M-GKKVMVVGCDPKADSTRLLLHGLAQKTVLDTLR--DE-G--E--DVEL-DDVMKTSCVESGGPEPGV-GCAGRGIITSINLLEQLGAYDE-DLDYVFYDVLGDVVCGGFAMPIRDGKAQEVYIVCSGEMMAMYAANNICKSISKFGKVGD--VR--LGGLICNSRKVDNENMIEEFARKLGTQMIHFVPRDNMVQHAEINRM-TVIDYAPPQANEYRALAQKIVIP-TP--LEMQELEELVGFGILYPKKVGRKRAKIQANVRTIPGIITRGC--TYAGCKGVVGPTRDIVNIVHGPIGCSYAWL-TRYAFSTDMQDKNIVFGGE--EKLSQAIREAYELF--HPKVFSTCPVGLIGDDVHRVSRHMKEEI-GIFGFSCEGYRGVSQSAGHHIANNGLFKHLIGYRVNLLGEYNIG-GDAIFDKCGIHLIATFSGNTTVNQFENAHTADLNMVMCHRSINYVAEMME--TAFGIPWIKVQP-IGTAKMLRKIAKYFGEQE--LIDKVEAVIA-EIYP-KTK-GKLSMLFV-GGSRAHHE-ELGMTTIAAGYEFGHRDDYEMEKG-ALVIDDMSHYEMDKLIEKFRPDVFCAGIKEKFCVQKMGVPLKQLHNYDVGGPYAGFKGAINFYKDIEQMVAP-WEKAL-TINPAKTCQPVGAMYAALGLSHGSQGCCSYLTRHFKEPTSSFSEGSSVFGGSSNLVSAIDTVY-NPDVVAVHTTCLSETIGDDMTQIISKA--NE-ECNTPSYVGTHVTGYANQVTSFVKSF-SSDMREIKRIASVMEADMTGVFDAPGTFKMYPDG-GTTIPDMIATGDSKFTIGLD-ACVKLENPIGLKATDRYITALSREERGKLIDLIADGKRVALFG-DPDTLIPLTEFLL-TLDMKPIVTGTDEAMKDLLK-DTFQLHQWIEGVDMLIGNTY-GKYIARDIPFIRL-GFPVTGYVGATNLAIKILTAILDHIDR
>Bacteria-RS_GCF_001618385.1-Bacteroidota-Microbacter_jiangxiensis-II-NZ_BDCR01000002.1_21
MRKIAIYGKGGIGKSTTTQNTVAGLAE-M-GKNVMVVGCDPKADSTRLLLHGLAQKTVLDTLR--EE-G--E--DVEL-DDVMKTHCVESGGPEPGV-GCAGRGIITSINLLEQLGAYDD-DLDYVFYDVLGDVVCGGFAMPIRDGKAQEVYIVCSGEMMAMYAANNICKSISKFGKVGD--VR--LGGLICNSRKVDNENMIQEFAKKLGTQMIHFVPRDNMVQHAEINRK-TVIDHAPPQADEYRALAKKIVIP-TP--LAMQELEDLVGFGIMYPKKVAKKRDKIQANVRTIPGIITRGC--TYAGCKGVVGPTRDIINITHGPIGCGYSWL-TRYCFSTDMQDSNIVFGGE--EKLKQAIREAYELF--HPKIFSTCPVGLIGDDVHRVARHMKEEI-GIFGFSCEGYRGVSQSAGHHIANNGLFKNLIGYRVNLLGEYNIG-GDAVFEKCGINLIATFSGNSTIQKFENAHTADLNMVMCHRSINYVAEMME--TAFGIPWIKVQP-IGTAKMLRKIGQYFGDQE--LIDKIEEVIA-DALK-KTN-GKTAMLFV-GGSRAHHE-ELGMSTLSAGYEFGHRDDYEMAKG-SLVIDDLSHYEMEKLIELYKPDVFCAGIKEKFCVQKMGVPLKQLHSYDYGGPYAGFKGAINFYEDIEMIAAP-WEKAL-TINPAKTCQPVGAMYAALGLSHGSQGCCSYLTRHFKEPTSSFSEGSSVFGGSANLVSAIETVY-DPEVIAVHTTCLSETIGDDLTQIVSKA--NE-DCNTPSYVGTHVTGYANQVSSFVKFF-SSDMREIKRIAKEMEADMSDVLDTPGHYDMYPKG-GTTQADMIATGDSKFTIGID-ACIKLENPIGLKATDKFIMSLSRAERGRLVDMIADDKRVALFG-DPDTLIPLVEFLL-TLDMKPIVTGTDEAMTELLK-DMFQMHQWIEGVDMLIGNSY-GKYIARDIPFVRL-GFPVVGYTGATNLLIKIMDAFLEHKDR
>Bacteria-RS_GCF_000428125.1-Bacteroidota-Bacteroides_graminisolvens-II-NZ_KE386627.1_200
MRKIAIYGKGGIGKSTTTQNTVAGLAE-M-GKKVMVVGCDPKADSTRLLLHGLAQKTVLDTLR--DE-G--E--DVDL-DDVMKTSCVESGGPEPGV-GCAGRGIITSINLLEQLGAYDD-DLDYVFYDVLGDVVCGGFAMPIRDGKAQEVYIVCSGEMMAMYAANNICKSIAKFGKVGT--VR--LGGLICNSRKVDNENMIQEFARKLGTQMIHFVPRDNMVQHAEINRK-TVIDHAPPQADEYRALAKKIVIP-TP--LTMPELEDLVSFGIMYPKKVAKKRSKIQANVRTIPGIITRGC--TYAGCKGVVGPTRDIINITHGPIGCGYSWL-TRYCFSTDMQDSNIVFGGE--QKLKDAIREAYELF--HPKVFSTCPVGLIGDDVHRVARQMKEEI-GIFGFSCEGYRGVSQSAGHHIANNQLFRNLIGYRINVLGEYNIG-GDALFNKCGIQVVATMSGNSTVEQFETAHTADLNLVMCHRSINYVAEMLE--TSFGIPWMKSNF-IGCAKSLRKVGKYFGDPE--LIARIEEVIA-EAKL-KTN-GKTAMLFV-GGSRAHHD-ELGITTLCAGYEFGHRDDYEMKKG-SLVIDDLSHYEMEKLIEKYHPDVFCAGIKEKYCVQKMGIPLKQLHNYDSGGPYAGFAGAVNFYKDIEQIAAP-WEKAL-TINPAKTCQPIGAMYAAFGISHGSQGCCSYLTRHFKEPTSSFSEGSSVFGGSANLVQSIETVY-EPEVIAVHTTCLSETIGDDLTQIVSKA--AE-ECNTPSYVGSHITGYANQVAAMVKFF-SSDMREIKRIASVMEADMTDVLDTPGKYEMYPKG-GCTTEELKTTGDSKFTIGLT-ACVALDNPIGLKATDRFVTALSRAERGRLIDLIADGKRVALWG-DPDTLIPLCEFLV-SMDMRPVVSGTEERLKVILK-DMFQMHQWIEGVDLLIGNTY-GKYIARDLPFVRY-GFPITGYVGATNLAIQILNAFMDHMDR
>Bacteria-RS_GCF_900104585.1-Bacteroidota-Bacteroides_ihuae-II-NZ_FNVX01000005.1_990
IRKIAIYGKGGIGKSTTTQNTVAGLAE-M-GKKVMVVGCDPKADSTRLLLHGLAQKTVLDTLR--DE-G--E--DVDL-DDVMKTSCVESGGPEPGV-GCAGRGIITSINLLEQLGAYDD-DLDYVFYDVLGDVVCGGFAMPIRDGKAQEVYIVCSGEMMAMYAANNICKSISKFGKVGT--VR--LGGIICNSRKVDNENMIEEFARKLGTQMIHFVPRENMVQHAEINRK-TVIDHAPPQANEYRALAKKIVIP-TP--LTMPELEELVSFGIMYPKKVGKKRSKIQANVRTIPGIITRGC--TYAGCKGVVGPTRDIINITHGPIGCGYSWL-TRYSFSTDMQDSNIVFGGE--EKLKQAIREAYELF--HPKVFSTCPVGLIGDDVHRVALQMKEEI-GIFGFSCEGYRGVSQSAGHHIANNQLFRHLIGFRINVLGEYNIG-GDALFEKCGIQIVATMSGNSTIEQFETAHTADLSLVMCHRSINYVAEMLE--TSFGIPWMKANF-IGCAKSLRKVGKYFGDAE--LIARIEAVIA-EARL-KTN-GKTAMLFV-GGSRAHHD-ELGITTLCAGYEFGHRDDYEMKKG-SLVIDDLSHYEMEKLIEKYHPDVFCAGVKEKYCVQKMGIPLKQLHNYDSGGPYASFEGAVNFYKDIEQIAAP-WEKAL-TINPAKTCQPIGAMYAAFGISHGSQGCCAYLTRHFKEPTSSFSEGSSVFGGSANLLQSIDTVY-DPEVIAVHTTCLSETIGDDLTQIVSKA--DE-DCNTPSYVGSHITGYANQVAAMVKFF-SSDMGEIKRLASVMEADMTGVLDTPGKYEMYPKG-GCTTEQLKTTGDSKFTIGLT-ACVALENPIGLKATDRFITALSREERGRLIDLIADGKRVALFG-DPDTLIPLCEFLV-SMDMRPVVSGTEERLKTILK-DMFRMHQWIEPVDLLIGNTY-GKYIARDLPFIRY-GFPITGYVGATNLAIQILNAIFDHMDR
>Bacteria-GB_GCA_002307035.1-Bacteroidota-Bacteroides_sp002307035-II-DBTL01000044.1_80
IRKIAIYGKGGIGKSTTTQNTVAGLAE-M-GKKVMVVGCDPKADSTRLLLHGLAQKTVLDTLR--DE-G--E--DVDL-DDVMKTSCVESGGPEPGV-GCAGRGIITSINLLEQLGAYDD-DLDYVFYDVLGDVVCGGFAMPIRDGKAQEVYIVCSGEMMAMYAANNICKSISKFGKVGT--VR--LGGIICNSRKVDNENMIEEFARKLGTQMIHFVPRENMVQHAEINRK-TVIDHAPPQADEYRALAKKIVIP-TP--LTMPELEELVSFGIMYPKKVGKKRSKIQANVRTIPGIITRGC--TYAGCKGVVGPTRDIVNITHGPIGCGYSWL-TRYSFSTDMQDSNIVFGGE--EKLKQAIREAYELF--HPKIFSTCPVGLIGDDVHRVAIQMKEEI-GIFGFSCEGYRGVSQSAGHHIANNQLFRHLIGFRINVLGEYNIG-GDALFEKCGIQIVATMSGNSTIEQFETAHTADLSLVMCHRSINYVAEMLE--TSFGIPWMKANF-IGCAKSLRKVGKYFGDAE--LIARIEAVIA-EAKL-KTN-GKTAMLFV-GGSRAHHD-ELGITTVCAGYEFGHRDDYEMKKG-SLVIDDLSHYEMEKLIEKYHPDVFCAGVKEKYCVQKMGIPLKQLHNYDSGGPYASFEGAVNFYKDIEQIVAP-WEKAL-TINPAKTCQPIGAMYAAFGISHGSQGCCAYLTRHFKEPTSSFSEGSSVFGGSANLLQSIETVY-DPEVIAVHTTCLSETIGDDLTQIVSKA--DE-DCNTPSYVGSHITGYANQVAAMVKFF-SSDMGEIKRLASVMEADMTGVLDTPGKYEMYPKG-GCTTEQLKTTGDSKFTIGLT-ACIALENPIGLKATDRFITALSREERGRLIDLIADGKRVALFG-DPDTLIPLCEFLV-SMDMRPVVSGTEERLKTILK-DMFRMHQWIEPVDLLIGNTY-GKYIARDIPFVRY-GFPITGYVGATNLAIQILNVLFDHMDR
>Bacteria-RS_GCF_900128905.1-Bacteroidota-Bacteroides_G_luti-II-NZ_FQTV01000005.1_101
MRKIAIYGKGGIGKSTTTQNTVAGLAE-M-GKKVMVVGCDPKADSTRLLLHGLAQKTVLDTLR--DE-G--E--DIDL-DDVMKTSCVESGGPEPGV-GCAGRGIITSINLLEQLGAYDD-DLDYVFYDVLGDVVCGGFAMPIRDGKAQEVYIVCSGEMMAMYAANNICKSIAKFGKVGT--VR--LGGLICNSRKVDNENMIEEFAKKLGTQMIHFVPRDNMVQHAEINRK-TVIDHAPTQADEYRSLAKKIVIP-TP--LSMPELEDLVGFGIMYPKKVAKKRGKIQANVRTIPGIITRGC--TYAGCKGVVGPTRDIVNITHGPIGCGYSWL-TRYAFSTDMQDSNIVFGGE--EKLKQAIREAYELF--HPKIFSTCPVGLIGDDVHRVARHMTEEL-EIFGFSCEGYRGVSQSAGHHIANNGLYKNLIGFRINVLGEYNIG-GDALMDKCGIELVATMSGNSTKKQFETAHTADLSLVMCHRSINYVAEMLE--TSFGIPWMKANF-IGTAKTLRKVGKYFGDQE--LIDRIEKVIA-EALE-KTK-GKLAMLFV-GGSRAHHN-ELGMTTISAGYEFGHRDDYEMKKG-TLVIDDLSHYEMGKLIEMYHPDIFCAGIKEKFCVQKMGIPLKQLHNYDYGGPYAAFEGAINFYKDIEQIAAP-WEKAL-TINPAKTCQPIGAMYAALGISHGSQGCCSYLTRHFKEPTSSFSEGSSVFGGSANLVQAIETVY-KPEVIAVHTTCLSETIGDDLTQIVSKA--ND-DCNTPSYVGTHITGYSNQVAAMVKFF-SSDMREIKRLAQVMEADMTGVLDTPGKYHMYPDG-GTTIPELRATGDSKFTIGLD-ACIKLENPIGLKATDRFLMSLSREERGQLIDLIADGKRVALWG-DPDTLIPLTEFLV-SLDMKPIVSGTDERMSEILK-DMFRLHQWIEGVDLLIGNTY-GKYIARDTPFIRF-GFPITGYVGATNLVIQILNAFMDHQDR
>Bacteria-RS_GCF_000183135.1-Bacteroidota-Paludibacter_propionicigenes-II-NC_014734.1_1432
MRKIAIYGKGGIGKSTTTQNTVAGLAE-M-GKKVMVVGCDPKADSTRLLLHGLAQKTVLDTLR--DE-G--E--DIDL-DDVMKTSCVESGGPEPGV-GCAGRGIITSINLLEQLGAYDE-DLDYVFYDVLGDVVCGGFAMPIRDGKAEEVYIVCSGEMMAMYAANNICKSISKFGKVGT--VR--LGGLICNSRKVDNENMIEEFAKKLGTQMIHFVPRDNMVQHAEINRK-TVIDHAPPQADEYRALAKKIVIP-TP--LAMSELEDLVGFGILYPKKVAKKRSKIQSNVRTIPGIITRGC--TYAGCKGVVGPTRDIVNITHGPIGCGYSWL-TRYTFSTDMQDSNIVFGGE--EKLKVAIREAVELF--NPKIFSTCPVGLIGDDVHRVARQMKEEF-PIFGFSCEGYRGVSQSAGHHIANNGLYKHLIGYAVNVLGEYNIG-GDALFERIGVDIIATMSGNSTLEQFETAHTADFSLVMCHRSINYVAEMLE--TSFGIPWAKANF-IGTAKTLRKVGQYFGDQE--LIDRIEEVIA-DARA-KTE-GKTAMMFV-GGSRAHHS-ELGMETLVAGYEFGHRDDYEMKKG-TLVIDDLSHYEMEKLIELYKPDVFCAGIKEKYVVQKMGIPMKQLHNYDNGGPYAAFEGAINFYKDIEMIAAP-WEKAL-TINPAKTCQPVGAMYAALGISHGSQGCCSYLSRHFREPTSSFSEGSSVFGGSANLVQAIDTIY-KPDVIAVHTTCLSETIGDDLTQIISKA--AD-DCNTPSYVGTHVTGYSNQVAAFIKFF-SSDQREIKRLTSVMEADFTDVLDAPGHYKMYPNG-GTTIADMKLTGDSKFTLGLD-ACIKLENPIGFKATDRFLMSLSRDERGRLIDLISDGKRVALFG-DPDTLIPLTEFLV-SMDMKPIVTGTTERMTEILK-DMFQLHQWIEGVDLLMGNTY-GKYIARDLPFVRI-GFPITGYEGGANLVKQIMDAFLDHFDR
>Bacteria-GB_GCA_002427885.1-Bacteroidota-Paludibacter_sp002427885-II-DIZI01000008.1_199
MRKIAIYGKGGIGKSTTTQNTVAGLAE-M-GKKVMVVGCDPKADSTRLLLHGLAQKTVLDTLR--DE-G--E--DIDL-DDVMKTSCVESGGPEPGV-GCAGRGIITSINLLEQLGAYDA-ELDYVFYDVLGDVVCGGFAMPIRDGKAEEVYIVVSGEMMAMYAANNICKSIAKFGKVGT--VR--LGGLICNSRKVDNENMIEEFARQLGTQMIHFVPRENMVQHAEINRK-TVIDHAPAQANEYRSLAKKIVIP-QP--LEMSALEELVGFGIMYPSKVAKKRTKIQANVRTIPGIITRGC--TYAGCKGVVGPTRDIVNITHGPIGCGYSWL-TRYAFSTDMQDSNIVFGGE--EKLKQAIREAHELF--HPKIFSTCPVGLIGDDVHRVARQMKEEL-PIFGFSCEGYRGVSQSAGHHIANNGLYKNLIGYAINVLGEYNIG-GDALFKKIGVDIIATMSGNSTLEQFETAHNADFSLVMCHRSINYVAEMLE--TSFGIPWAKANF-IGTAKTLRKVGQYFGDQE--LKDRIEVVIA-EAKT-KTT-GKTVMMFV-GGSRAHHN-ELGMETLVAGYEFGHRDDYEMKKG-TLVIDDLSHFEMEKLIEMYKPDVFCAGIKEKYVVQKMGIPMKQLHNYDSGGPYAAFAGAINFYKDIEMIAAP-WEKAL-TINPAKTCQPVGAMYAALGISHGSQGCCSYLSRHFREPTSSFSEGSSVFGGSANLLQSIETVY-KPEIIAVHTTCLSETIGDDLTQIISKA--NE-DCNTPSYVGTHVTGYSNQVAAMVKFF-SSDMREIKRLASVMEADMTDVLDAPGHYKMYPAG-GTTSKDLTLTGDSKFTLGLD-ACIKLENPIGFKATDRFLMSLSRDERGRLIDLISDGKRVALWG-DPDTLIPLVEFLL-SMDMKPVVTGTQERMTELLK-DMFRMHQWIEGVDLLIGNTY-GKYIARDTPLVRF-GFPITGYDGGANLVKQIMDAFLEQMDK
>Bacteria-RS_GCF_003254275.1-Bacteroidota-Breznakibacter_xylanolyticus-II-NZ_QKZK01000008.1_27
MRKIAIYGKGGIGKSTTTQNTVAGLAE-L-GKNVMVVGCDPKADSTRLLLGGLAQKTVLDTLR--DE-G--E--DIDL-DDVLKTSCVESGGPEPGV-GCAGRGIITSINLLEQLGAYDD-DLDYVFYDVLGDVVCGGFAMPIRDGKAQEVYIVCSGEMMAMYAANNICKSIAKFGKVGD--VR--LGGLICNSRKVDNENMIEEFAKQLGTQMIHFVPRDNMVQHAEINRK-TVIDHAPPQADEYRALAKKIVIP-NP--LSIEKLEKLIDFGIMYPKKVGKKRAKIQANIRTIPGIITRGC--TYAGCKGVVGPTRDIVNITHGPIGCGYSWL-TRYCFSTDMQDSNIVFGGE--EKLKQAIREARELF--NPKIFSTCPVGLIGDDVHRVARQMKEEF-NIFGFSCEGYRGVSQSAGHHIANNQLYKNLIGFRVNLLGEYNIG-GDAIFEKCGVELVSTFSGNSTVSSFEQAHTADLTLVMCHRSINYVAEMLE--TSFGIPWFKVSF-IGSAKAMRKVAAYFNDPE--LTERIEKVIA-EALP-KTN-GKTAMLFV-GGSRAHHE-ELGVTTLSAGYEFGHRDDYEIGKG-ALVIDDLSHYEMEKLIELYHPDIFCAGIKEKYAVQKMGIPLKQLHNYDSGGPYAGFQGAMNFYNDIAMMVAP-WEQAL-TINPAKTCQPIGAMYAALGLSHGSQGCCSYLTRHFKEPTSSFSEGSSVFGGSANLVQAIDTVY-NPDIIAAHTTCLSETIGDDMTQIVSKA--HE-DCNTPSYVGTHVTGYANQVTAFVKFF-SADMREIKRMANVLEADMSDVLDAPGKHHMYPKG-GTTIPDMVATGDSKFSIGLD-ACILLDNPIGLKATDRFITSLSRDERGRLIDFIADGKRVALWG-DPDTLIPLCEFLV-SMDMRPIVTGTDERMAAILK-DMFRMHQWIEGVDLLIGNTY-GKYIARDTPFVRL-GFPITGYVGATNLAIDILNALLDHRDR
>Bacteria-RS_GCF_000974365.1-Bacteroidota-Geofilum_rubicundum--NZ_BAZW01000003.1_124
MRKIAIYGKGGIGKSTTTQNTVAGLAE-L-GKKVMIVGCDPKADSTRLLLHGMAQRTVLDTLR--EE-G--E--DIDL-EDVLKTRCVESGGPEPGV-GCAGRGIITSINLLEQLGAYDN-DLDYVFYDVLGDVVCGGFAMPIRDGKAEEVYIVCSGEMMAMYAANNICKSIAKFGKAGT--VR--LGGLICNSRKVDNENMIEEFARKLGTQMIHFVPRDNMVQHAEINRK-TVIDHEPNQANEYRALAKKIVLP-TP--LEMEELESLIDFGVLYPKKVGRKRAKIQANIRTIPGIITRGC--TYAGCKGVVGPTRDIINITHGPIGCGYSWL-TRYCFSTDMQDSNIVFGGE--DKLKQAIREAVELF--NPKVFSTCPVGLIGDDVHNVAKQMMAEY-DIFGFSCEGYRGVSQSAGHHIANNQLYKHLIGYRINLLGEYNIG-GDSIFKKCGIELVATFSGNSTISHFEQAHTADLSMVMCHRSINYVAEMLE--TSFGIPWIKVNF-IGTAKALRKVAAYFEDEE--LKAKVEEVIA-EVLP-KTN-GKTSMLFV-GGSRAHHS-ELGIKTIAAGYEFGHRDDYEMEKG-ALIIDDLSHYEMDKLIELYHPDIFCAGIKEKYVVQKMGVPLKQLHNYDSGGPYAGFKGAINFYNDIAMMVAP-WEKAL-TINPAKTCQPVGAMYAALGLSHGSQGCCSYLTRHFKEPTSSFTEGASVFGGSANLIQSINTVY-NPEVIAVHTTCLSETIGDDMTAIISKA--KD-DCNTPSYIGTHVTGYANQVTSFVKNF-SSDMREIKRLAKEMEADFTDVLDAPGKFHMYPAG-GTTIEEMTATGDSKFTIGMD-ACIALENPIGLKATDRFLMSLSRADRGRLVDLMADGRRVALWG-DPDTLIPLCEFLV-SMDMRPVVSGTDVRMKEILK-DMFLMHQWIEGVDLLIGNTY-GKYIARDTPFVRF-GFPITGYNGAAHLTTQILNALLDHQDR
>Bacteria-RS_GCF_004345615.1-Bacteroidota-Natronoflexus_pectinivorans-II-NZ_SLWK01000010.1_127
MRKIAIYGKGGIGKSTTTQNTVAGLVE-L-GKKVMIVGCDPKADSTRLLLHGLAQKTVLDTLR--DE-G--E--DIEL-EDVLKTRCVESGGPEPGV-GCAGRGIITSINLLEQLGAYDD-DLDYVFYDVLGDVVCGGFAMPIRDGKAQEVYIVCSGEMMAMYAANNICKSIAKFGKAGE--VR--LGGLICNSRKVDNENMIQEFAKKLGTQMIHFVPRDNMVQHAEINRK-TVIDHAPVQADEYRELARKIVLP-TP--LAIDDLEKLIDFGVLYPNKVAKKRAKIQANIRTIPGIITRGC--TYAGCKGVVGPTRDIVNITHGPIGCGYSWL-TRYCFSTDMQDSNIVFGGE--DKLKQAVREAVELF--NPKIFSTCPVGLIGDDVHKVAEQMREEF-DVFGFSCEGYRGVSQSAGHHIANNELYRNLIGYRINMLGEYNIG-GDAIFEKCGIQLVSTFSGNSTISSFEQAHTADLSLVMCHRSINYVAEMLE--TSFGIPWIKVNL-IGTAKALRKIAAYFEDDE--LKAKVEEVIA-EVLP-KTT-GKSAMLFV-GGSRAHHE-ELEIKTIAAGYEFGHRDDYEMEKG-TLVIDDLSHYEMDKLIEMYQPDIFCAGVKEKYVVQKMGVPLKQLHNYDSGGPYAGFKGAINFYNDIAMMVAP-WEQAL-TINPAKTCQPVGAMYAALGLSHGSQGCCSYLTRHFKEPTSSFTEGSSVFGGTANLVQSINTVY-EPDIIAAHTTCLSETIGDDMTAIIGKA--KD-DCNTPSYVGTHVTGYANQVTSFVKSF-SSDMAEIKRLAKVLEADLTGVLDAPGKFHMYPNG-GTTLEDMAATGDSKFSIGMD-ACKTLENPIGLKATDRFLMSLSRNERGRLVDLIADGRRVALWG-DPDTLIPLTEFLV-SLDMRPVVTGTDARMKEILE-DMFQMHQWIEGVDLLIGNTY-GKYIARDTPFVRF-GFPITGYQGAANLVVQILGALLDHEDR
>Bacteria-RS_GCF_002201795.1-Bacteroidota-Natronoflexus_saponilacus-II-NZ_CP021904.1_674
MRKIAIYGKGGIGKSTTTQNTVAGLVE-L-GKKVMIVGCDPKADSTRLLLHGLAQKTVLDTLR--DE-G--E--DIEL-EDVLKTRCVESGGPEPGV-GCAGRGIITSINLLEQLGAYDE-DLDYVFYDVLGDVVCGGFAMPIRDGKAEEVYIVCSGEMMAMYAANNICKSIAKFGKAGK--VR--LGGLICNSRKVDNENMIEEFAKKLGTQMIHFVPRDNMVQHAEINRK-TVIDHAPVQADEYRELARKIVLP-TP--LAIDDLEKLIDFGVLYPNKVAKKRAKIQANIRTIPGIITRGC--TYAGCKGVVGPTRDIVNITHGPIGCGYSWL-TRYCFSTDMQDSNIVFGGE--EKLKQAVREAVELF--NPKIFSTCPVGLIGDDVHKVAEQMMEEY-DIFGFSCEGYKGVSQSAGHHIANNQLYKHLIGYRINMLGEYNIG-GDAIFEKCGIELVATFSGNSTISSFEQAHTADLSLVMCHRSINYVAEMLE--TSFGIPWIKVNL-IGTAKALRKIAAYFEDEE--LIAKVEEVIA-EVLP-KTT-GKTSMLFV-GGSRAHHE-ELGIRTVAAGYEFGHRDDYEMEKG-ALVIDDLSHHEMDKLIEMYKPDIFCAGIKEKYVVQKMGVPLKQLHNYDSGGPYAGFKGAINFYNDISMMVAP-WEKAL-TINPAKTCQPVGAMYAALGLSHGSQGCCSYLTRHFKEPTSSFTEGSSVFGGTANLVQAINTVY-EPDVIAAHTTCLSETIGDDMTAIIGKA--KD-DCNTPSYVGTHVTGYANQVSSFVKSF-SSDMAEIKRLAKALEADLTGVLDAPGKFHMYPQG-GTTVEDMKATGDSKFTIGLD-ACITLENPIGLKATDRFIMSLSRLERGRLVDLVADGRRVALWG-DPDTLIPLCEFLV-SLDMRPAVTGTEARMKEILK-DMFQMHQWIEGVDLLIGNTY-GKYIARDTPFVRF-GFPITGYQGAANLVVQIIGALLDHEDR
>Bacteria-RS_GCF_000585355.1-Bacteroidota-Prevotella_oryzae-II-NZ_KK073873.1_2552
MRKIAIYGKGGIGKSTTTQNTVAGLAE-M-GKKVMVVGCDPKADSTRLLLHGLAQKTVLDTLR--DE-G--E--DIDL-NDVMKTNCVESGGPEPGV-GCAGRGIITSINLLEQLGAYDE-DIDYVFYDVLGDVVCGGFAMPIRDGKAEEVYIVCSGEMMAMYAANNICKSIAKFGKVGT--VR--LGGLICNSRKVDNEQMIEEFAKKLGTQMIHFVPRDNVVQHAEINKK-TVIEFSPNQANEYRTLAKKIVIP-KP--MQMHELEELTTFGIMYPSKVAKKRAKIQANVRTIPGIITRGC--TYAGCKGVVGPSRDIVNITHGPIGCGYSWL-TRYAFSTDMHEKNIVFGGE--EKLKQAIREAYELF--HPKIFSTCPVGLIGDDVHRVARQMKEEI-GIFGFSCEGYRGVSQSAGHHIANNGLFKNLIGFRVNLLGEYNIG-GDALFERCGIQLISTMSGNSTLQKFERAHTADLSLVMCHRSINYVASMLE--TGFGIPWINVNF-IGTAKSLRKIGEYFGDQE--LKDRIEKVIA-EIYP-KTK-GKLSMLFV-GGSRAHHN-ELGMRTVSAGYEFGHRDDYEMTKG-SLVIDDLSHYEMEKLIEMYHPDIFCAGIKEKFCVQKMGVPLKQLHNYDSGGPYAGFEGAINFYKDIEQIVAP-WEKAL-TINPAKTCQPIGAMYAALGVSHGSQGCCAYLTRHFKEPTSSFSEGSSVFGGASNLTQAIQTVY-NPDIIAVHTTCLSETIGDDLTSIISKA--DE-ECNTPSYSGSHITGYSNQVTALVKFF-SSDQREIKRLAKLMEIDMTDSLDTPGKYSMYPKG-GTTQEDLVATGDSKFSIGIN-ACVKLDEPIGLKATDRFIMSLSHDERGRLLDMIADGKRVALFG-DPDLLVPLVEFLI-SMDMKPVITGSNEEMARMLK-DTFRLHQWIEGVDMIMGNTY-AKYIARDIPLIRI-GFPITGYVGATNMVVKILDAFLDKQDR
>Bacteria-GB_GCA_003245715.1-Planctomycetota-SZUA-421_sp003245715-II-QKCJ01000049.1_162
MRKVAIYGKGGIGKSTTTQNTVAALAE-M-GKKVMVVGCDPKADSTRLLLGGLAQKTVLDTLR--EE-G--E--DVEL-EDIRKTWNVESGGPEPGV-GCAGRGIITSINMLEQLGAYDE-RLDYAFYDVLGDVVCGGFAMPIRDGKAQEIYIVCSGEMMAMYAANNICKGIVKFAEAGG--VR--LGGLICNSRNVDNEEMIEQLAKQLGTQMVHFVPRDNDVQRAEINRK-TVIDWNAPQADEYRTLAKNIVVP-KP--LAIEELEKLMDFGLFYPPKVARKRAKITANVRTVPGIITRGC--CYAGCKGVVGPTRDIINITHGPIGCAYSWL-TRYAFSTDMEDSEIIFGGE--KKLAQAIQEAYDIF--QPKVFSTCPVGLIGDDIHQVCKSMKEKL-GVFGFSCEGYKGVSQSAGHHIANNQLFKHVIGYKFNLLGEYNIG-GDALLERCGITLISTFSGNSTITSMEMAHHADLNGVMCHRSINYVAEMIE--QKYGVPWIKTNF-IGTSKSLRKIAQFFGDQE--LIDKVEQVIA-EIRE-RCL-GKTAMLFV-GGSRAHHN-SIGMNTLAAGYEFAHRDDYEMKNE-TLVIDDANEWETEKLIEIYKPDIYCAGIKEKYGIQKHGIPCKQLHSYDYGGPYAGYEGAINFFKEIDRLVAP-WMSAL-TINPAKTCQPIGAMYAALGISHGSQGCCAYLTRHYKEPTSSFTEGSSVFGGQANMLQAINNVY-DPEVIAIHTTCLSETIGDDLSQMKKKA--FD-DCNTPSYVGAHPNGFSNMVKGMVDGL-CSDMREIKRYCAEMGVDTSGILDTPGKRDFYPKG-GCTVAELREAGSSQATIAMA-AARSLDVPIGLSATDKFINTLRKDERGRLVDLITDGKRVALYG-DPDQLVSLAQFIV-DLDMIPIVTGTLKRLKAVLG-DMFLMHQWINPVDLMIGNTY-GKYISRDIPLLRH-GFPIVGYAGAIRLCEKMLDIFMSKQDN
>Bacteria-RS_GCF_000242615.2-Acidobacteriota-Holophaga_foetida-II-NZ_KI912268.1_870
MRKVAIYGKGGIGKSTTTQNTVAGLAE-A-GKKVMVVGCDPKADSTRLLLGGLVQNTVLDTLR--EE-G--E--DVEL-DDVLKTSCTESGGPEPGV-GCAGRGIITSINLLEQLGAYDA-DLDYVFYDVLGDVVCGGFAMPIRDGKAEEIYIVCSGEMMAMYAANNICKGIMKFAESGT--VR--LGGLICNSRNVDNEEMIEEFAKQLGTQMIHFVPRENQVQRAEINRK-TVIEFSPSQADEYRALSQKIVVP-TP--LPIDSLEKLIDFGIAYPAKVARKREKVLANARTIPGILSRGC--AYAGCKGVVGPTRDILHIVHGPIGCSYAWL-TRYCFSTDMQEEDIIYGGE--KKLKKAIDEAIAIF--KPKIFSTCPVGLIGDDVHAVAREMEAKY-PIFGFSCEGYKGVSQSAGHHIANNKVFTDVLGYRVNLLGEYNIG-GDAVFEKCGITLQATFSGNSTYEEFTSAHNVDLNLVMCHRSINYMADMME--TKYGIPWFKVNF-IGSAKSLRKIGQYYGDQE--LIDRIEAVIA-EHRP-SLE-GKTAVLFV-GGSRAHHH-ELGMETISAGYEFAHRDDYEMKEG-ALIIDDLNHHEAEVLIEKVKPAIFGAGVKEKYVIQKSGVPLKQLHSYDYSGPYAGFKGAINFYAEIDRLVAP-WQEAL-TINPAKTCQPIGAMYAALGISHGSQGCCSYLTRHFKEPTSAFTEGASVFGGQANLVEALGNIY-NPDIVAIHTTCLSETIGDDCGQIASKA--LE-STSTPSYVGSHITGFSNMVKSMVTSL-SSDMEEIKRLAGELGVDTSNVVNGPGKFHMYPAG-GTTIEELRATGDSKATLALA-AAKALDTPIGLQATDRFVDALRKRERGQLLDMMTDGRKVAIAG-DPDHLVSLVEFLV-SLDMKPIVTGTAPRFKASLE-DLFHLHQWIEPVDLILGNTH-CKYIARDTPLVRV-GFPILGYRGAIRLLEKILSALMDRQDR
>Bacteria-GB_GCA_000747625.2-Desulfobacterota-Smithella_sp000747625-II-JQDQ01000073.1_12
MRKIAIYGKGGIGKSTTTQNTVAALAE-M-GKKIMIVGCDPKADSTRLILGGLSQNTVLDTLR--ES-G--E--DLNL-DDVVKTRCVESGGPEPGV-GCAGRGIITSINLLEQLGAYSG-AMDYVFYDVLGDVVCGGFAMPMREGKAKEIYIVVSGEMMAMYAANNICKGIVKFAEAGG--VR--LGGLICNSREVDNEALIGALAAKLGTQMIYFVPRDNVVQRAEINRK-TVVEFEPGQADEYRRLAKAIVIP-QP--MAIDELEALIEFGMDYPAKEARKRAKIMANTRTIPGILTRGC--AYAGCKGVVGPTRDILQITHGPIGCGYTWG-TRYAMSTDMQEEEIIFGGE--KKLKKAIEEAIDLF--HPKIFSTCPVGLIGDDVHAVAREMEEKY-PIFGFSCEGYKGVSQSAGHHIANNKLFTDVVGYRFNILGEYNIG-GDAIIDLCGMTRHSTFSGNSEYDEFASAHTVDLNVVMCHRSINYLAEMME--KKYGIPWFKISF-IGTAKSLRKIAAYFGAPE--LMERVEKVIA-EVRA-RCE-GKTAMLFV-GGSRAHHT-EIGMKTLSAGYEFAHRDDYEMKKG-DLIIDDLNHHEAEVLMEKYKPDIFCAGVKEKYVIQKGGIPLKQLHSYDYSGPYAGFRGAINFYREIDRMVAP-WQSAL-TVNPAKTCQPVGAMYAALGISHGAQGCCAYLTRHYKDPTSSFTEGASVFGGQANLLEAINNIY-GPDIVAVHTTCLSEVIGDDLGQIINKA--LA-DTNTPSFKGSHVTGFANMTQSMVHYL-ASDMAEIKRISSLMGVDTSEVVNGPGRFHMYPKG-GATVDQIRSAGDSAFTVSLP-AAKLLDTPIGISATDAFVDALRKVERGQVVDVLTDGKKVALVG-DPDQLVSLTQFLT-DMDMKIVVTGTEESIRGFTG-DLFYFHQLVNRPDLIFGNTY-AKYIARDIPLIRI-GFPIVGYRGAMRMMEKILNALLDRQDR
>Bacteria-GB_GCA_003139775.1-Desulfobacterota-Smithella_sp003139775-II-PLGI01000198.1_18
MRKIAIYGKGGIGKSTTTQNTVAALTE-M-GKKVMIVGCDPKADSTRLILGGLSQNTVLDTLR--ES-G--E--DLDL-DDVIKTRCVESGGPEPGV-GCAGRGIITSINLLEQLGAYSE-KIDYVFYDVLGDVVCGGFAMPMREGKAKEIYIVVSGEMMAMYAANNICKGIVKFAEAGG--VR--LGGLICNSRKVDNEALIGALADKLGTQMIHFVPRDNVVQRAEINRK-TVIDFEAGQANEYRQLARAIVIP-KP--IPMDELEALIKFGMDYPAKVARKRAKIMANTRTIPGILTRGC--AYAGCKGVVGPTRDILQITHGPIGCGYSWL-TRYAMSTDMQEEEIIFGGE--KKLKKAIEEAISLF--HPKIFSTCPVGLIGDDVHAVAREMEEKY-PIFGFSCEGYKGVSQSAGHHIANNKVFSKVVGYRFNILGEYNIG-GDAIIERCGMTLHSTFSGNSEYEEFASAHTVDLNVVMCHRSINYMADMME--KRYGIPWFKISF-IGTAKSLRKIAAYFGAPE--LMEKVEKVIA-EVKA-RCE-GKTAMLFV-GGSRAHHT-EIGMKTVSAGYEFAHRDDYEMKSG-DLIIDDLNHHEAEVLMEKYKPDIFCAGIKEKYVIQKGGVPLKQLHSYDYSGPYAGFRGAINFYREIDRMVAP-WQSAL-TVNPAKTCQPVGAMYAALGISHGSQGCCAYLTRHYKDPTSSFTEGASVFGGQANLVEAINNIY-GPDIVAVHTTCLSEVIGDDLGQIINKA--LA-DTNTPSFKGSHVTGFANMTQSMVQYL-SSDMAEIKRNLSMMGIDTSEVVNGPGRFHMYPKG-GATVSQITSAGDSAFTVSLS-AAKLLDTPIGISAMDAFVDCLRKVERGQVVDVMTDGKKAALVG-DPDQLVSLVQFLT-DMDMKIVVTGTEERIRSFTG-DMFYFHQLVGKPDLIFGNTY-AKYIARDIPLIRI-GFPIVGYRGAMRLMEKILNAVMDRQDR
>Bacteria-RS_GCF_900109885.1-Desulfobacterota-Syntrophus_gentianae-II-NZ_FOBS01000018.1_23
MRKIAIYGKGGIGKSTTTQNTVAALAE-M-GKKIMVVGCDPKADSTRLMLGGLSQKTVLDTLR--AE-G--E--DIDL-EDVMKTRCVESGGPEPGV-GCAGRGIITSINLLEQLGAYSD-SLDYAFYDVLGDVVCGGFAMPIRDGKAKEIYIVVSGEMMAMYAANNICKGIVKFAESGG--VR--LGGLICNSRKVDNEELIEKLAESLGTQMIHFVPRDNVVQRAEINRK-TVIEFDAPQADEYRALARAIVIP-KP--LLTDELEALIQYGVGYPAKVARKRAKILANSRTIPGILTRGC--AYAGCKGVVGPTRDILQITHGPIGCAYSWL-TRYTMSTDMQEDNIIFGGE--KKLRQAVQEAIDTF--HPKIFSTCPVGLIGDDVHAVARDMEEKN-PIFAFSCEGYKGVSQSAGHHIANNKIFTDVIGFRFSILGEYNIG-GDAITEKCGLTAHATFSGNSEYDEFASAHTVDLNVVMCHRSINYMAEMME--KKYGIPWFKINF-IGTAKSLRKIAAYFEDEA--LKQRVEEVIA-EVTT-RCE-GKLAMLFV-GGSRAHHR-EIGMKTVSAGYEFAHRDDYEMPDG-TLAIDDLNHHETEILLEKYKPDVFCAGIKEKYVVQKTGIPMKQLHSYDYSGPYAGFRGAINFYREIDRLVAP-WQQAL-TINPAKTCQPVGAMYAALGISHGSQGCCAYLTRHYRDPTSSFTEGASVFGGQANLVEAINNLY-NPEVIAVHTTCLSETIGDDLSQIIRKA--QA-ETNTPSFKGSHVTGFANMTQGMVSYL-ASDMAEIKRIATELKIDTSGVVNSPGKFHMYPRG-GATLEEIRSSGDSQFTLALA-AAKLLDTPIGLRATDALIDSLRKVERGQLVDVISDRKKVSLAG-DPDHLLALAQFLS-DLDMEIVVTGTENSLRQFVG-DLFAFHQLVEKPDLILGNTY-LKYIARDIPYVRF-GFPIVGYRGGLRLLEKILGALMDRQDR
>Bacteria-GB_GCA_002418835.1-Spirochaetota-UBA5550_sp002418835-II-DIEX01000030.1_48
MRKIAIYGKGGIGKSTTTQNTVAALAE-M-GKKVMVVGCDPKADSTRLLLGGLVQQTVLDTLR--TE-G--E--DLLL-EDVVKTKCVESGGPEPGV-GCAGRGIITSINLLEQLGAYSG-DLDYVFYDVLGDVVCGGFAMPIRDGKAEEIYIVVSGEMMAMYAANNICKGIVKFAESGV--VR--LGGLICNSRNVDFEDLIEALAEKLGTQMIHFVPRDNMVQRAEINRK-TVIEFDPNQADEYRKLCKSIVIP-TP--LTTDELEGLIKYGIGYPAKVARKRGKILANSRTIPGILTRGC--AYAGCKGVVGPTRDILQITHGPIGCGYSWL-TRYALSTDLQEDEIIFGGE--KKLKKAIEEAIALF--NPKIFSTCPVGLIGDDVHAVAREMEEKY-PIFGFSCEGYKGVSQSAGHHVANNKVFTDVVGYIVNILGEYNIG-GDAIMELCGFTLHSTFSGNSVYEEFASAHNADLNVVMCHRSINYMAEMME--KKYGIPWFKVNF-VGTAKSLRKMAVYFGDAE--LIERVESVIA-AIRP-RCE-GKKAMLFV-GGSRAHHT-EIGMETLSAGYEFAHRDDYEMKDN-SLIIDDLNHYETEILIEKYKPDIFCAGIKEKYVVQKGGIPMKQLHSYDYSGPYAGFIGAVNFYREIDRMVAP-WQKAL-TVNPAKTCQPVGAMYAALGISHGSQGCCAYLTRHYKDPSSSFTEGASVFGGQANLLESIQNMY-DPEIIAVHTTCLSEVIGDDMKQIINKA--KT-ETNTPSFKGSHVTGFSNMTTGMVQYF-SSDMAEIKRIAAEMGVDTSGVVNSPGKFHMYPKG-GATSAEIKSSGDSSFTIALQ-AARALDSPIGLRATDAFVDLLRKTERGQLLDVMTDMKKAALMG-DPDQLLSIVEFLT-DLDMKIVVTGTEKSIKEMAG-DTYYFHQLIDKPDIIFGNTY-CKYIARDIPLVRI-CFPITGYKGGLRLMEKILNELLDRQDR
>Bacteria-GB_GCA_003247345.1-Spirochaetota-Sphaerochaeta_sp003247345-II-QJZS01000199.1_1
MRKIAIYGKGGIGKSTTTQNTVAAFAE-M-GKNMMVVGCDPKADSTRLLLGGLSQKTVLDTLR--QE-G--E--DLDL-EDVVKTRCVESGGPEPGV-GCAGRGIITSINLLEQLGAFDE-QLDYTFYDVLGDVVCGGFAMPIRDGKADEIYIVCSGEMMAMYAANNICKGIMKFAEAGT--VR--LGGLICNSRKVDREELIEALAAKLGTKMIHFVPRDNMVQRAEINKK-TVIEFDDAQASEYRALAKAIVIP-TP--LAIEELEQLMEFGIAYPSKLKKKRSRIHANTRTTPGILTRGC--SYAGCKGVVGPTRDILQITHGPIGCGYSWL-TRYAMSTDLQEEEIIFGGE--KKLKAAIDEAVALF--NPKIFSTCPVGLIGDDVHAVAREMEAKY-PIFGFSCEGYKGVSQSAGHHVANNKVFTDVVGFRFNILGEYNIG-GDAVVEKCGLTLHSTFSGNSNYQEFVSAHTVDLNTVMCHRSINYLAEMME--TKYGIPWFKINF-IGTAKSLLKIAQFFGDKD--LIAQTQKVID-EVKA-RCE-GKTAALFV-GGSRAHHA-EIGMKTIAAGYEFAHRDDYEMENK-ALVIDDLNHYELEKLIEHMHPDIICAGIKEKYVVQKQGIPMKQLHSYDYMGPFAGFEGAINFYKEIDRLVAP-WESSL-TINPAKTCQPVGAMYAALGVSHGSQGCCAYLTRHYKEPTSSFTEGASVFGGQANVLEAVTNLY-DPDIIAVHTTCLSEVIGDDLTQILNKA--KT-DANTPSFKGSHITGYSSMVASFIQNF-ASDMSEIKHIAELMDVDTSDVVNGPGKFHMYPKG-GTPLEGIKSMGASTKTIAMA-AAKLLDTPIGVGATDAFIEALRKVERGKYIDVMLDGKKVSLVG-DPDLMLGLAAFCK-ENDMQVVVSGTEKRIKEICG-DMFYFHQLLDKPDLIFGNTY-CKYIARDIPLIRV-GFPITGYRGGLHLLDQVLDTIMDRQDR
>Bacteria-GB_GCA_001604405.1-Spirochaetota-Spiro-10_sp001604405-II-LVBL01000030.1_11
MRKIAIYGKGGIGKSTTTQNTVAALAE-M-GKNMMIVGCDPKADSTRLILNGLAQKTVLDTLR--LE-G--E--DLDL-EDVVKTRCVESGGPEPGV-GCAGRGIITSINLLEQLGAFDP-QLDYTFYDVLGDVVCGGFAMPIRDGKAEEIYIVCSGEMMAMYAANNICKGIRKFAESGT--VR--LGGLICNSRKTDREELIMALAEKIGTQMIHFVPRDNVVQRAEINKK-TVIDFDPGQAEEYRKLARAIVIP-NP--LEIEDLEKLMEFGIAYPAKIAKKRARILANTRTIPGILTRGC--SYAGCKGVVGPTRDVLQITHGPIGCGYSWL-TRYAMSTDLQEDEIIFGGE--KKLKAAIDEAIALF--HPKIFSTCPVGLIGDDVHAVAREMEAKY-PIFGFSCEGYKGVSQSAGHHVANNKVFTDVVGFRFNILGEYNIG-GDAIAEKCGLTIHSTFSGNSTYEEFISAHTADLNTIMCHRSINYLAEMME--KKYGIPWFKINF-IGSAKSLRKIAAFFGDSE--LISQVDRVIE-EVKA-RCA-GKTAALFV-GGSRAHHS-EIGMVTVAAGYEFAHRDDYEMKEK-TLIIDDLNHYECEKLIEHYKPDIICAGIKEKYVVQKQGIPLKQLHSYDYAGPYAGFRGAINFYREIDRLVTP-WQTAL-TINPAKTCQPVGAMYAALGVSHGSQGCCAYLTRHYKEPTSSFTEGASVFGGQANILEAITNLY-DPEVVAVHTTCLSEVIGDDLSQIINKA--VA-EASTPSFKGSHVTGYSNMVTSLVQNF-SSDMAEIKHIASEMGVDTTGILNGPGKFRMYPKG-GATIASIKSAGDSIKTIALA-AAKLLDTPVGVGGTDEYVDLLRKLERGQLVDVMTDGKRVSLVG-DPDTLVGVARFCA-ENDMKVVVSGTERRIRELCG-DMFYFHQLLERPDLILGNTY-CKYIARDIPLIRI-GFPITGYRGGLRLLEKVLDTFMDRQDR
>Bacteria-GB_GCA_001604385.1-Spirochaetota-Spiro-10_sp001604385-II-LVBK01000047.1_4
MRKIAIYGKGGIGKSTTTQNTVAALSE-M-GKNVMVVGCDPKADSTRLLLGGLSQKTVLDTLR--EE-G--E--DLDL-EDVVKTRCVESGGPEPGV-GCAGRGIITSINLLEQLGAFDE-KLDYTFYDVLGDVVCGGFAMPIRDGKAEEIYIVCSGEMMAMYAANNICKGIMKFAEAGS--VR--LGGLICNSRKTDREELIMALADKLGTQMIHFVPRDNMVQRAEINKK-TVIDFDPNQAEEYRKLARAIVIP-KP--LAIDELEKLMEFGIAYPPKLAKKRAKILANSRTAPGILTRGC--SYAGCKGVVGPTRDVLQITHGPIGCGYSWL-TRYAMSTDLQEDEIIFGGE--RKLKAAIDEAVALF--HPKIFATCPVGLIGDDVHAVAREMEAKY-PIFGFSCEGYKGVSQSAGHHVANNKVFTDVVGFRFNILGEYNIG-GDALVEMCGMTLHSTFSGNSTYEEFISAHTVDLNTVMCHRSINYLAEMME--KKYGIPWFKINF-IGSAKSLRKIAEFFGDAE--LLERTEKVIA-AVYE-RCK-GKKTMLFV-GGSRAHHK-EIGIETIAAGYEFAHRDDYEMKDK-ALIIDDLNHYETEKLLEMYKPDLVCAGIKEKYVVQKQGIPLKQLHSYDYQGPYAGFEGAINFYKEIDRLVAP-WASAL-TINPAKTCQPVGAMYAALGVSHGSQGCCAYLTRHYKEPTSSFTEGASVFGGQANILEAFTNLY-EPDIIAVHTTCLSETIGDDLPQIINKA--IS-EASTPSFKGSHVTGYANMVTALVKYF-ASDMAEIKHIADSMGVDTSDVVNGPGKFRMYPKG-GATKEEIEASGDSRLTIGLD-AVKLLDTPIGVAATDAFVDMLRVLERGQLVDVLCDGKKVSLTG-DPDILVGLVRLCR-EAGMEVVVSGTDRKIRELAG-DMFYFHQLLERPDIILGNTY-CKYIARDIPLIRT-GFPITGYRGGLRLLEKILDTLMDRIDR
>Bacteria-GB_GCA_003252395.1-Spirochaetota-Spiro-10_sp003252395-II-QKEL01000008.1_525
MRKIAIYGKGGIGKSTTTQNTVAALAE-M-GKNVMVVGCDPKADSTRLLLNGLSQKTVLDTLR--EE-G--E--DLDL-EDVVKTRCVESGGPEPGV-GCAGRGIITSINLLEQLGAFDE-QLDYTFYDVLGDVVCGGFAMPIRDGKAEEIYIVCSGEMMAMYAANNICKGIMKFAEAGT--VR--LGGLICNSRKTDREELIMALAEKLGTQMIHFVPRDNMVQRAEINKK-TVIDYDANQAEEYRKLARAIVIP-KP--LAIEELEKLMEFGIAYSPKLAKKRKRILANSRTAPGILTRGC--SYAGCKGVVGPTRDILQITHGPIGCGYSWL-TRYAMSTDLQEDEIIFGGE--KKLKAAIDEAVALF--RPKIFATCPVGLIGDDVHAVAREMEAKY-PIFGFSCEGYKGVSQSAGHHVANNKVFTDVVGFRFNILGEYNIG-GDAIVEKCGMTLHSTFSGNSTYDEFISAHTADLNVVMCHRSINYLAEMME--KKFGIPWFKVNF-VGSAKSLIKIAEFFGDKD--LIERTKKVVE-EIKA-RCD-GKKAMLFV-GGSRAHHA-EIGIETIAAGYEFAHRDDYEMKAK-TLVIDDLNHYEMEKLIETYKPDIIGAGIKEKYVVQKSGIPMKQLHSYDYMGPFAGFVGAVNFYKEIDRLVAP-WAKAL-TINPAKTCQPVGAMYAALGVSHGSQGCCAYLTRHYKDPTSSFTEGASVFGGQANIMEAFTNLY-DPDIVAVHTTCLSETIGDDLPQIINKA--KS-EASTPSFKGSHVTGYSNMTAALVQYF-SSDMAEIKHIADEMGIDTSDVVNGPGKFRMYPKG-GATVEEIESAGDSKLTVALA-AAKLLDTPVGIAATDRFVDLLRKKERGQAVDVLCDGKKVSLVG-DPDILVGMVQFCK-DAGMEVVVSGTERRIKEIAG-DMFYFHQLVNAPDLILGNTY-CKYIARDIPLIRI-GFPIVGYRGALRLLEKVLDAFMDRQDR
>Bacteria-RS_GCF_000214375.1-Spirochaetota-Treponema_E_primitia-II-NC_015578.1_1133
MRKIAIYGKGGIGKSTTTQNTVAALAE-M-GNNMMVVGCDPKADSTRLLLNGLAQKTVLDTLR--TE-G--E--DLDL-DDVVKTRCVESGGPEPGV-GCAGRGIITSINLLEQLGAFGD-QLDYTFYDVLGDVVCGGFAMPIRDGKAEEIYIVCSGEMMAMYAANNICKGIMKFAEAGA--VR--LGGLICNSRKTDREELIMALAEKLGTHMIHFVPRDNMVQKAEINKK-TVIDFDPGQADEYRKLAKSIVIP-KP--LEIADLEKLMEFGIAYPPKIAKKRARIMANTRTIPGIITRGC--AYAGCKGVVGPTRDILQITHGPIGCGYSWL-TRYAMSTDLQEDEIIFGGE--KKLRAAVEEAVALF--HPKIFATCPVGLIGDDVHAVARAMEEKY-PIFAFSCEGYKGVSQSAGHHVANNKVFTDVVGFKFNILGEYNIG-GDAIVEDCGLTLHSTFSGNSTYQEFSSAHNVDLNVVMCHRSINYLAEMMD--KKYGIPWFKVNF-VGTSKSLRKIAQFYQNDD--LAKKTEAVIE-RVKS-RCE-GKTAVLYV-GGSRAHHR-EIGVVTISAGYEFAHRDDYEMEDS-TLIIDDCNHYELEELLDRFHPDLVCAGVKEKYVVQKRGIPMKQLHSYDYMGPFAGYKGAINFYKEIDRLLAP-WDKAL-TINPAKTCQPVGAMYAALGISHGSQGCCAYLTRHYAEPTSSFTEGASVFGGQSNMLESIQNLY-DPDIIAVNTTCLSEVIGDDLKQIINRA--MG-DASTPSFKGSHVTGYANMLSAIVQNF-ASDMSEIKHIAEEMGIDTSDVVNAPGKFHMYPKG-GTTKELIRQSGDSRRAIALP-AAQLLDTPIGITATDTFVDTLRKDERGRLVDVLCDGKKVSLMG-DPDTLFGLAQFCK-DAGMQVVVTGTDRRVKELLG-DLFYLHQLMDKPDLLFGNTY-CKYIARDIPLIRT-AFPITGYRGGLHLLIKVLDAFMDRQDR
>Bacteria-RS_GCF_000297095.1-Spirochaetota-Treponema_E_primitia_A-II-NZ_AEEA01000066.1_60
MRKIAVYGKGGIGKSTTTQNTVAALAE-M-GRNMMVVGCDPKADSTRLLLNGLAQKTVLDTLR--TE-G--E--DLDL-DDVVKTRCVESGGPEPGV-GCAGRGIITSINLLEQLGAFHE-SLDYTFYDVLGDVVCGGFAMPIRDGKAEEIYIVCSGEMMAMYAANNICKGIMKFAEAGK--VR--LGGLICNSRKTDREELIVALAEKLGTQMIHFVPRDNMVQRAEINKK-TVIDFDPGQADEYRALAKAIIIP-KP--LDISELEKLMEFGIAYSSKVAKKRSKILANSRTIPGIITRGC--AYAGCKGVVGPTRDILQITHGPIGCGYSWL-TRYAMSTDLQEDEIIFGGE--KKLRAAIDEAVAIF--HPKIFATCPVGLIGDDVHAVARAMEEKY-PIFGFSCEGYKGVSQSAGHHVANNKVFTDVVGFKLNILGEYNIG-GDAIVADCGLTLHSTFSGNSTYEEFSSAQNVDLNVVMCHRSINYLAEMMD--KKYGIPWFKVNF-VGTSKSLRKIAQFYQDDE--LIKKTEAVIE-RVKS-RCE-GKTAVLYV-GGSRAHHG-EIGLNILSAGYEFAHRDDYEMPGE-TLIIDDCNHYELEELLDRFHPDLVCAGVKEKYVVQKRGIPMKQLHSYDYMGPFAGYKGAVNFYREIDRLLAP-WDSAL-TINPAKTCQPVGAMYAALGISHGSQGCCAYLTRHYAEPTSSFTEGASVFGGQSNMLESINNLY-DPDIIAVNTTCLSEVIGDDLKQIINRA--IV-DASTPSFKGSHVTGYANMLTAMVQNF-ASDMSEIKHIAAEMGVDTSGVVNAPGKFHMYPKG-GTPKELIRASGDSRSAIALQ-AAQLLDTPIGITATDAFVDTLRKTERGQLVDVLCDGKKVSLMG-DPDTLYGLVQFCK-DAGMRIVVTGTDRRMKELTG-DLFYLHQLLDRPDLLFGNTY-CKYISRDIPLIRT-AFPITGYRGGLNLLIKVLDILMERQDR
>Bacteria-RS_GCF_000214355.1-Spirochaetota-Treponema_H_azotonutricium-II-NC_015577.1_2585
MRKIAIYGKGGIGKSTTTQNTVAALAE-M-GKNMMVVGCDPKADSTRLLLNGLAQKTVLDTLR--TE-G--E--DLDL-EDVVKTRCVESGGPEPGV-GCAGRGIITSINLLEQLGAFHE-QLDYTFYDVLGDVVCGGFAMPIRDGKAEEIYIVCSGEMMAMYAANNICKGIMKFAEAGT--VR--LGGLICNSRKTDREELIGALAEKLGTHMIHFVPRDNMVQRAEINKK-TVIDFDPGQADEYRKLASAIVIP-KP--LDMTELEKLMEFGIAYPPKLAKKRAKILANTRTIPGIITRGC--AYAGCKGVVGPTRDILQITHGPIGCGYSWL-TRYAMSTDLQEEEIIFGGE--KKLRAAIDEAVALF--HPRIFATCPVGLIGDDVHAVARAMEEKY-PIFGFSCEGYKGVSQSAGHHVANNKVFTDVVGFKFNILGEYNIG-GDAIVADCGLSLHSTFSGNSTYDEFSSAHTVDLNVVMCHRSINYLAEMME--KKYGIPWFKVNF-VGTSKSLRKIAQFYEDAD--LLKKTEEVIE-RVKS-RCE-GKTAVLYV-GGSRAHHR-EIGITILSAGYEFAHRDDYEMPES-SLVIDDCNHYELEELLDRYHPDLVCAGIKEKYVVQKRGIPMKQLHSYDYMGPFAGYKGAINFYKEIDRLLAP-WDSAL-TINPAKTCQPVGAMYAALGISHGSQGCCAYLTRHYAEPTSSFTEGASVFGGQSNMLESINNLY-DPDIIAVNTTCLSEVIGDDLNQIINRA--IA-DASTPSFKGSHVTGYANMLTAMVQNF-ASDMSEIKHIAAEMGIDTSGVVNAPGKFHMYPKG-GTPREKIIASGDSRYALALQ-AAQLLDSPIGISATDAFIDKLRTVERGQLVDVLCDGKKISLMG-DPDILFGLVQFCK-DAGMEVVITGTDRRIKELAG-DLFYFHQLLTKPDLIFGNTY-CKYIARDIPLIRT-GFPITGYRGGLHLLVKILDVFMDRQDR
>Bacteria-GB_GCA_003164335.1-Fibrobacterota-BOG-1184_sp003164335-II-PLTF01000063.1_40
MRKIAIYGKGGIGKSTTTQNTVAGLVE-M-GKKVMVVGCDPKADSTRLLLGGLAQKSVLDTLR--DE-G--E--DIDL-EDIRKTICVESGGPEPGV-GCAGRGIITSINLLEQLGAYAP-ALDYAFYDVLGDVVCGGFAMPIREGKAKEIYIVCSGEMMAMYAANNICKGIVKFAEAGG--VR--LGGLICNSRKVDNEPLIEAFAEKLGTQMIHFVPRDNMVQKAEINRK-TVIEFDPGQADEYRMLAKKIVIP-KP--MHTDVLEQLIQHGIAYPAKVARKRSQIQANVRTIPGILSRGC--AYAGCKGVVGPTRDILQIVHGPIGCSYAWL-TRYAMSTDLQEDNIIFGGE--KKLKQAIEEAIALF--HPKIFATCPVGLIGDDIHAVAREMEQKY-PIFGFSCEGYKGVSQSAGHHIANNKVFTDVVGFLVNLLGEYNIG-GDAIFAACGVTLHSTFSGNSEYDEFASAHNADLNVVMCHRSINYMAEMME--KKYGIPWFKVNF-IGTAKSMRRIAAYFGDAS--LIAKTDAFAA-EVRS-RCE-GKTAMMFV-GGSRAHHR-EIGMKTVAAGYEFAHRDDYEMEEG-ALVIDDLNHHELNVLIEKFHPSVICAGIKEKYVVQKYGIPMKQLHSYDYQGPYAGFAGAINFYREIDRMVAP-WQQAL-TIQPAKTCQPVGALYAALGISHGSQGCCSYLTRHYKEPTSCFTEGASVFGGQANLLEAITNVY-SPDIIAVHTTCLSETIGDDVHQIIGRA--HE-EASTPSYVGSHVMGFASMTKAMIEAF-APDMIEVKRLATLMGLDTSGVLDTPGHYDMYPSG-GVTVDQLVATGSSLGTIALP-AARALDVPIGVRATDEYITALRSYERGQLLDVITDGKTAALIG-DPDQLVSIAQFLT-DVGIRVAVTGTANRIQAATG-DYYYLHQLIEKVDMVFGNTY-AKYLCRDIPLIRT-GFPIVGYRGGLRLLERILSALMDRQDR
>Bacteria-GB_GCA_003159495.1-Goldbacteria-Bog-1181_sp003159495-II-PLPI01000144.1_14
MRKIAIYGKGGIGKSTTTQNTVAGLAE-M-GKKVMVVGCDPKADSTRLLLGGLHQETVLDTLR--NE-G--E--DVEL-EDIRKTICVESGGPEPGV-GCAGRGIITSINLLEQLGAYAP-KLDYVFYDVLGDVVCGGFAMPIREGKAEEIYIVCSGEMMAMYAANNISKGIVKFAEGGT--VR--LGGIICNSRKVDNEAMMDAFAKKLGTQLIHFVPRDNMVQKAEINRK-TVIEFDPVQAEEYRQLARKIVVP-KP--MTTEELESLIEYGIAYPVKVGRKRAKVMANVRTIPGIITRGC--SYAGCKGVVGPTRDILQITHGPIGCGYSWL-TRYAMSTDMQEEQIIFGGE--KKLKKAIEEAIDIF--HPKIFSTCPVGLIGDDVHAVARDMEEKH-PIFGFSCEGYKGVSQSAGHHVANNKVFTDVVGYKVNILGEYNIG-GDAIFEKAGITLHSTFSGNSVYEEFASAHTADLNVVMCHRSINYLAEMME--KKYGIPWFKVNF-VGTAKSLRKIAEYYGDKE--LKDNVEKVIE-EAAS-RCA-GKTAMLFV-GGSRAHHR-ELGMKTIAAGYEFAHRDDYEMDKN-TLVIDDLNHHEMEVLIEKYRPDIFCAGVKEKYVVQKYGIPLKQLHSYDYGGPYAGFKGAVNFYHDIDEMLAP-WDSAL-TINPAKTCQPIGAMYAALGVSHGSQGCCAYLTRHYKEPTSSFTEGASVFGGQANLLEAINNIY-NPDVIAVHTTCLSETIGDDLNQIISKA--KE-EANTPSYVGSHVTGFANMVKGIVDAF-PSDMAEIKRIAAELGVDTSNVLNGPGKYEMYPSG-GAKIADLIKAGDSAATIALP-AAKALDAPIGIRATDEFVDRLRITERGQVIDVITDGKTAALIG-DPDQLVSLAGFLT-DIGIKVVVTGTEKRVKDVAG-DYFYFHQLIEKVDIMFGNTY-SKYISRDIPLIRF-GFPIAGYRGAMRLVEKILNAILDRQDR
>Bacteria-GB_GCA_001829315.1-Spirochaetota-GWE2-31-10_sp001829315-II-MIAY01000010.1_75
MRKIAIYGKGGIGKSTTTQNTVAGLAE-M-GRKVMIVGCDPKADSTRLILGGLHQDTVLDTLR--AE-G--E--DVDL-EDIRQTICVESGGPEPGV-GCAGRGIITSINLLEQLGAYAD-KLDYVFYDVLGDVVCGGFAMPIREGKAEEIYIVVSGEMMAMYAANNICKGIVKFAQAGG--VR--LGGLICNSRKVDKEDLIQALADKLGTQMIHFVPRDNMVQKAEIYRK-TVIDYEPPQADEYRQLATKIIIP-KP--LETQELEDLMKYGFMYPAKVAKKRAKIMANVRTIPGILTRGC--SYAGCRGVVGPTRDILQITHGPIGCGYAWL-TRYSMSTDMTENEIIFGGE--KKLKAAIEEAISIF--HPKIFATCPVGLIGDDIHAVAREMESLH-PIFGFSCEGYRGVSQSAGHHVANNKVFTDVVGYKINLLGEYNIG-GDAIFEKCGITVVSTFSGNSTYDDFTRAHTADLNLVMCHRSINYLAEMME--KKYGLPWFKVNF-IGTAKSLRKIGEYFGDKE--LKDKIEKVIA-EVTT-RTT-GKTAMLFV-GGSRAHHK-EMGMKTISAGYEFAHRDDYEMDEN-TLIIDDLNHHEAEVLIEKYKPDIFCAGIKEKYVVQKSGVPVKQLHSYDYSGPYAGFVGAVNFYKEIDRMVAP-WEKAL-TINPAKTCQPIGAMYAALGISHGSQGCCSYLTRHFKEPTSSFTEGSSVFGGQANLVEAINNVY-NPDVIAVHTTCLSETIGDDLTQMAQKA--KD-EASTPSYVGSHVTGYANMVRGMVDLL-ASDMAEIKRIAELFGKDTSNVLNSPGKFKMYPKG-GAKTEDIALSGDSKVTLALI-GAKLLDTPIGLAATDRYVEMLKKEERGQLVDMITDGKKVALAG-DPDQLVALTEFLI-SIDMKPIVTGTERRIKELTE-DLFTLHQWIESVDLIIGNTY-TKYIARDIPSIRF-GFPIAGYKGAMRLLEKILTCLLDKQDK
>Bacteria-RS_GCF_000147075.1-Spirochaetota-Spirochaeta_A_thermophila_A-II-NC_014484.1_350
MRKVAIYGKGGIGKSTTTQNTVAALSE-M-GKKVMVVGCDPKADSTRLLLGGLHQETVLDTLR--ME-G--E--DVEL-EDIRKTICIESGGPEPGV-GCAGRGIITSINLLEQLGAFSE-SLDYVFYDVLGDVVCGGFAMPIREGKANEIYIVVSGEMMAMYAANNICKGIVKFAEAGG--VR--LGGLICNSRKVEREDLIKALAERLGTQMIHFLPRDNMVQKAEINRM-TVVEYAPPQAEEYRTLAKKIVIP-KP--LRNDELEELIKYGIMYPAKVARKRAKIVANVRTIPGILTRGC--CYAGCKGVVGPTRDILQITHGPIGCGYSWL-TRYAFTTDLTENEIIFGGE--KKLKAAIEEAIAAF--HPKIFATCPVGLIGDDIHAVAKEMEEKY-PIFAFSCEGYKGVSQSAGHHIANNKLFTDVVGFKVNLLGEYNIG-GDALFERCGITLVSTFSGNSCYEDLTRAHTADLNLVMCHRSINYMAEMME--KKYGIPWVKINF-LGTAKSLRRIAAFFDDPE--LTARVEEVIS-EVYP-RTE-GKIAMLFV-GGSRAHHE-ELGMRTVAAGYEFAHRDDYEMDEE-SLVIDDLNAYEAEVLIERIRPHIFCAGIKEKYVIQKFGLPMKQLHNYDYSGPYAGFKGAINFYREIDRMVPP-WEKNL-VVNPVKTCQPIGAMYAALGISHGSQGCCAYLTRHYKEPTSSFTEGASVFGGMGNLMDAIANLY-DPDVIAVHTTCLSETIGDDIPQIVKKA--KD-NANTPSYVGTHITGYASMVKAMVDYF-APDMEELRRISSSFGVDTSGVLNTGGAFKMFPRG-GTRVSELVTAGEAIATLGLP-AARALDAPLGLAATDRFVMALSREERARVVDLVADGKRVAVAG-DPDHLFPLVEFLL-DLEMDVIVTGMERRMEELFR-DLFLLHQWIDPVDLIIGNTH-TKYIARDIPSVRV-GFPIVGYRGAVRLLEMILNAFLERVDA
>Bacteria-GB_GCA_002399405.1-Spirochaetota-Treponema_D_sp002399405-II-DHDP01000019.1_200
MRKIAIYGKGGIGKSTTTQNTVAALAE-M-GKHMMVVGCDPKADSTRLLLNGLAQQTVLDTLR--NE-G--D--DLDV-DDVVKTRCVESGGPEPGV-GCAGRGIITSINLLEQLGAFDP-KLDYCFYDVLGDVVCGGFAMPIRDGKAQEIYIVCSGEMMAMYAANNICKGIRKFAETGT--VR--LGGLICNSRKTDREELIKALAEKIGTQMIYFVPRDNVVQRAEINKK-TVIDYDPPQADQYRSLAKAIVIP-KP--LEMPELEKLMEFGLAYTSKVNKKRTKILANSRTVPGILTRGC--CYAGCKGVVGPTRDILQIVHGAIGCSYAWG-TRYMFSTDLQEDEIVFGGE--KKLLAAAEEAYSIF--HPKLFSTCPVGLIGDDVHKVARELEEAH-PAFAFSCEGYKGVSQSAGHHIANNKLMQKVIGYRFNILGEYNIG-GDAISEKMGLTIQCTLSGNSCYDEMTSAQTADLNVVMCHRSINYVAEMME--TKFGIPWFKVEF-IGTNRAFRRIAEYFGDEE--LKEKVEKVIE-EAYE-ICK-GKTVALFV-GGSRAHHK-ELGMNVVAAGYEFAHRDDYEMPGN-TLIIDDINHHEMELLIEKYHPDMIAAGIKEKYVVQKQGIPMKQLHSYDYSGPYAGYKGAINFYKEISRLLAP-WQQAL-TINAAKTCQPIGAMYAALGVSHGSQGCCAYLTRHYDDPTSSFSEGSSVFGGMANLNEAIKNLY-NPDIIAVHTTCLSEVIGDDLGQIIKNA--YQ-ETNTPSFKGSHITGFSNMTTSFISYL-TSDMTEIKRMLSEMGVDTSDVVNGPGKFRMFPKG-GTTKEQIYSMGDSSLSIGLA-APKLLNSPIGLKATDEFINLVHELERGQLLDAMIDGRKVSIAG-DPDVILGMCRFCR-ENDMEVAVSGTENRLREICG-DLFYLHQLIEKPDLLMGNSY-TKAIARDIPLVRI-GFPITGYRGGMRLLCRVLEAIMDRQDR
>Bacteria-GB_GCA_003153955.1-Acidobacteriota-Bog-209_sp003152795--PMCB01000075.1_16
MRKVAIYGKGGIGKSTTTQNTVAALAE-M-GRRVLVVGCDPKADSTRLLLGGLAQRTVLDTLR--EE-G--E--DVEL-DKVRKTLCVESGGPEPGV-GCAGRGIITAINLMEQLGGYET-DLDYVFYDVLGDVVCGGFAMPMREGKAQEIYIVCSGEMMAMYAANNICKGIRKFADAGS--VR--LGGLICNSRMVDNESMIEEFAKRLGTQMIHFLPRDNDVQRAEINKK-TVIEWNPKQAEEYRALARAIVIP-QP--IGIEELEKLIEFGVLLPVKVARKRSKITVNSRTTPGMITRGC--AYAGCKGVIGPTRDVLSITHGPIGCGYSWL-TRYSLSTDMQESEIVFGGE--KKLAKAIDEAFELF--HPKVHATCPVGLIGDDIHRVTKEAQERL-GVFGFSCEGYKGVSQSAGHHIANNQVFKHMVGFQVNLLGEYNIG-GDSLFARCGFNLVSTFCGNSDHDSMCRAHTADLNLVMCHRSINYMADMME--TKYGIPWIKVNF-IGTAKSLRKIAKYFDNAG--LMEQTEKVIA-EYKP-RCE-GKVCMMFV-GGSRSHHN-ELGMKTVAAGYEFGHRDDYEMPAG-TLTIDEPSHHEVMELINIYHPDMFGAGIKEKYAIQKAGVPCLQIHSYDYGGPFAGFEGAINFYKEIDRMVAP-WQ------------------------SHGSQGCCAYLTRHYKEQTSSFTEGAAVFGGQSNLVQAIDNVY-NPDIIAVHTTCLSETIGDDIPQIIGKA--KE-ETNTPSYAGSHVTGFSNMVASMVSYL-SADMREIKRLLDMMDIDTSGVLDTPGKQEYFPAG-GTTIQALRATGKSKITVALA-TARLLDTPIGLEATDAFVDTLRRGERGRLLNMISNNKRVALWG-DPDQLVALTQFLV-LLNMRPIVTGTIDRINAVLN-DMYKMHQWIEGVDLLIGNTY-GKYIARDTPFIRA-GFPIVGYKGAMRLCEMILNAFLDKKDR
>Bacteria-RS_GCF_000011905.1-Chloroflexota-Dehalococcoides_mccartyi-II-NC_002936.3_1093
MRKVAIYGKGGIGKSTTTQNTVAALAE-M-GRKVLVVGCDPKADSTRLLLGGLAQKTVLDTLR--EE-G--E--DVEL-DLVRKTLCVESGGPEPGV-GCAGRGIITAVNLMEQLGGYES-DLDYVFYDVLGDVVCGGFAMPIREGKAEEVYIVCSGEMMAMYAANNICKGIRKFADAGS--VK--LGGLICNSRMVDNEEMIAEFAKRLGTQMIHFVPRDNDVQRAEINKK-TVIEWNPKQADEYRALAKAIVVP-KP--ISVDELESLVEFGVIFPSKIARKRAKIAANARTVPGLITRGC--AYAGCKGVIGPTRDVLSITHGPIGCGYSWL-TRYCLSTDMQESEIVFGGE--KKLAQAIEEAYQLF--KPKVHATCPVGLIGDDIHQVTRAAQEKL-GVFGFSCEGYKGVSQSAGHHIANNQIFKHMVGYRVNLLGEYNIG-GDALFARCGFELVSTFCGNSDHDSMCRSHTAELNLVMCHRSINYMADMME--TKYGIPWIKVNF-IGTAKSLRKIARYFGDEK--LIEQTERVIE-EYQE-RCR-GKKVMLFV-GGSRAHHK-ELGMEVVAAGYEFAHRDDYEMEAG-SLTIDEPSHHETFRLLELYKPDLYCAGVKEKYAVQKTGIPCLQLHSYDYGGPFAGFEGAINFYKDVDRLVAP-WQEAL-TINPAKTCQPIGAMYAALGISHGSQGCCAYLTRHYKEQTSSFTEGASVFGGQANLLQAIDNVY-NPDIIAVHTTCLSETIGDDITQIISKA--KI-ETNTPSYAGSHVTGFANMVKSMVQYL-SADMREIKRLVEAMGIDTSGVLDTPGHSELFPAG-GTTIKQLRDTGRSKITFALP-AALQLDSPIGLQATDRFINALCKEERGRLLNLISNGKRVALWG-DPDQLVALSEFLV-LLNMKPVLTGTEERMAAVLG-DMYRLHQWIEGVDLLIGNTY-GKYIARDTPLVRL-GFPIVGYRGAMRLLEMILNAFLDKKDR
>Bacteria-GB_GCA_007121535.1-Planctomycetota-SKKK01_sp007121535-II-SKKK01000483.1_2
MRKVAIYGKGGIGKSTTTQNTVAALAE-M-GKKVMVVGCDPKADSTRLLLNGLAQKTVLDTLR--EE-G--E--DVEL-EDIRMCLCTESGGPEPGV-GCAGRGIITSINLLEQLGAYHE-DLDYVFYDVLGDVVCGGFAMPIREGKAQEIYIVCSGEMMAMYAANNICKGIRKFAEAGG--VR--LGGLICNSRKVDNEEMIEEFARRLGSQMVHFVPRDNDVQRAEIRKM-TVIDWNPSQADEYRMLARSIIIP-DP--LSIDELESLLEFGVLYPAKTKKKREKVAANTRTVPGIITRGC--CYAGCKGVIGPTRDIVNIVHGPIGCSYSWL-TRYCFSTDMTEENIIFGGE--KRLRQAIQEAYDLF--HPKVFSTCPVGLIGDDVHQVSAEMKKQL-GVFAFSCEGYKGVSQSAGHHIANNQIFKHVIGWSINLLGEYNIG-GDALLERCGIELVSTFSGNSTYDQFANAHMARLNAVMCHRSINYVADMIE--KKYGTPWIKVNF-IGTAKSLRKIAEYFDDRK--LTENVERVIG-EYRP-RCA-GKRAVLFV-GGSRAHHS-ELGMETIAAGYEFAHRDDYEMKDQ-TLIIDDISHSEAERLIKMVRPDVFCAGIKEKYSVQKMGVPCKQLHSYDYGGPYAGFTGAINFYEEIDRMVPP-WEQAL-TINPAKTCQPIGAMYAALGISHGSQGCCSYLSRHYKEPTSSFTEGSSVFGGQANLLQAIDNVY-QPDVIAVHTTCLSETIGDDIPQISEKA--SE-KASTPSYVGAAPTGFANMTAGMVKYF-SADMREIKRIVAAMGLDTSDVLDCPGMHEMFPKG-GVTVEQLRATGDSAATIALA-AAVELTNPIGLEATDRFILALREDERGRLIDLITDNKTAALWG-DPDQLVSLSELLL-TVDILPVVTGTLRRMGEVLQ-DLFLMHQWIEKVDLLIGNTY-GKYISRDIPLVRH-GFPIVGYRGAIRLLEQILEALMQRQDD
>Bacteria-GB_GCA_007124535.1-Planctomycetota-SLMF01_sp007124535-II-SLEY01000464.1_20
MRKVAIYGKGGIGKSTTTQNTVSALAE-M-GKKVMVVGCDPKADSTRLLLNGLAQKTVLDTLR--EE-G--E--DVEL-EDIRMTLCTESGGPEPGV-GCAGRGIITSINLLEQLGAYHE-DLDYVFYDVLGDVVCGGFAMPIREGKAQEIYIVCSGEMMAMYAANNICKGIRKFAQAGG--VR--LGGLICNSRKVDNEEMIDEFARRLGSQMVHFVPRDNDVQRAEIRRM-TVIDWNSAQADEYRMLARQIIIP-EP--LAIDELESLLDFGVLYPAKTKKKREKVAANTRTVPGIITRGC--CYAGCKGVIGPTRDIVNIVHGPIGCSYSWL-TRYCFSTDMIEENIIFGGE--KRLRQAIQEAYDLF--HPKVFSTCPVGLIGDDVHQVSAEMKKQL-GVFAFSCEGYKGVSQSAGHHIANNQIFKHVIGWSINLLGEYNIG-GDALLERCGIELVSTFSGNSTYDQFANAHMARLNAVMCHRSINYVADMIE--KKYGTPWIKVNF-IGTAKSLRKIAEYFDDRR--LTENVERVIG-EYRP-RCS-GKRAVLFV-GGSRAHHR-ELGMETIAAGYEFAHRDDYEMKDQ-TLIIDDISHSEAERLIRMVRPDVFCAGIKEKYSVQKMGVPCKQLHSYDYGGPYAGFAGAINFYEEIDRMVPP-WEQAL-TINPAKTCQPVGAMYAALGISHGSQGCCSYLSRHYKEPTSSFTEGSSVFGGQANLLQAINNVY-QPDVIAVHTTCLSETIGDDIPQIAEKA--AE-KASTPSYVGAAPTGFANMTAGMVKYF-SADMREIKRIVAAMGLDTSDVLDCPGVHEMFPKG-GVTVDRLRAAGDSAVTIALP-AAIELTNPIGLEATDRFILELRKDERGRLIDLITDNKTAALWG-DPDQLVSLSEMLL-TVDILPVVTGTLRRMGDVLQ-DLFLLHQWIEKVDLLIGNTY-GKYIRRDIPLVRH-GFPIVGYRGAIRLLEQVLEALMQRQDD
>Bacteria-GB_GCA_002704825.1-Planctomycetota-UBA7800_sp002704825-II-PAIY01000058.1_3
MRKVAIYGKGGIGKSTTTQNTVAALAE-M-GKKVMVVGCDPKADSTRLLLGGLAQKSVLDTIR--DE-G--E--DIEL-DDIRRCKCVESGGPEPGV-GCAGRGIITSINMLEQLGAYDE-SLDYAFYDVLGDVVCGGFAMPIRQGKAQEIYIVCSGEMMAMYAANNICKGIMKFAESGG--VR--LGGLICNSRNVDNEEMIQEFAKRLGTQMIHFVPRDNDVQRAEIRKM-TVIDWNPPQADEYRTLARNIVIP-KP--LEIEELESLLEYGLLYPKKSRRKREKIGANTRTIPGILTRGC--TYAGCKGVIGPTRDIVNITHGPIGCGYSWL-TRYCFSTDMQDENIIFGGE--KKLAAAIQEAYDIF--QPKVFSTCPVGLIGDDVHQVAKDMKEKL-GIFGFSCEGYKGVSQSAGHHIANNQVFKHVVGFSINLLGEYNIG-GDALLERCGIELVSTFSGNSTYDQFANAHMANLNAVMCHRSINYVADMIE--KKYGTPWIKVNF-IGTAKSLRKIGEYFADEK--LMEQIEKVIS-EYKP-SLE-GKRVMLFV-GGSRAHHG-ELGMKTVAAGYEFAHRDDYEMAEK-ALVIDDINHYESEELIKRVKPDLFCAGIKEKYVVQKMGVPCKQLHSYDYGGPYAGFRGAIEFYKDIDRLVAP-WDQSL-TVNPAKTCQPVGAMYAALGISHGSQGCCSYLSRHYKEPTSSFTEGSSVFGGQANLLTAIENLY-KPDVIAVHTTCLSETIGDDIPQITENA--ID-KANTPSYVGAHPTGFANMTKAMVDYF-AADMAEIKRLAKLMGLDTSGVLDAPGVHEMYPAG-GVTIDELVAAGDAQQTLALP-AAKALYAPIGLAATDKMIMAMRSYERGRLLDLMTDGKTVALWG-DPDQLVGLSELLM-SVDMLPVVTGTLKRMGDVLG-DMYLMHQWIEPVDLLMGNTY-GKYIARDIPYVRH-GFPIVGYKGAIRVLEQILNVLMDRQDR
>Bacteria-RS_GCF_004343725.1-Spirochaetota-J25_sp004343725-II-NZ_PTQW01000022.1_86
MRKIAIYGKGGIGKSTTTQNTVAGLAE-M-GMKVMVVGCDPKADSTRLLLGGLSQNTVLETLR--EE-G--T--EVEL-DDILKCLCVESGGPEPGV-GCAGRGIITSINLLEQLGAYSE-QLDYVFYDVLGDVVCGGFAMPIREGKAQEIYIVVSGEMMAMYAANNICKGIVKFAEAGN--VR--LGGLICNSRKVDNEKMIEAFAERLGTQMIHFVPRDNVVQRAEINRK-TVIDFDPPQADEYRTLARKIVIP-KP--LSTQELENLMEYGFFYPTKVARKRDRIVANERTAPGVITRGC--TYAGCKGVVGPTRNILQITHGPIGCSYSWL-TRYCFTTNMEEKDIVFGGE--KKLRAAVREAYEIF--HPPLLATCPVGLIGDDIHAVARDMSEEL-GVFAMSCEGYKGVSQSAGHHIANNALFVHVVGFKINLLGEYNIG-GDALFEEAGLTLISTFSGNSTIEGMRNSPAADLNLVMCHRSLNYMAEMME--KKYGIPWIKVNF-IGTAKSLRHIAAYFDDAE--LSERIERLIA-SIRP-RLE-GKKVALFV-GGSRAHHK-ELGMEVIAAGYEFAHRDDYEMAEG-SLVIDDISHYELERIIELAQPDLICAGIKEKYVVQKHGIPMKQLHNYDYGGPYAGFTGAINFYREIDRLIAP-WESAL-TVNPAKTCQPIGALYAALGISHGSQGCCAYLTRHYREPTSSFTEGASIFGGQGNLVQAIGTLY-DPDIIAVHTTCLSETIGDDIPQIISKA--QQ-ETNTPSYVGSHVTGFSNMVRSMVDYL-AADMREIKRILSCMGVDTSGILDGPGKFDMYPAG-GTRIEDLRRTGDAKATIALA-AAKLLDAPLGLSGTDRFVDTLRTEERGRLLDLMADGKKVALAG-DPDQLLGLTEFLL-ELDMKVVVTGTEAPLQKLL--DLFLLHQWIERVDLLITNSH-GKYIARDIPFVRY-GFPIVGYRGAMYLLEKILSVLMDRQDR
>Bacteria-GB_GCA_003158505.1-Acidobacteriota-Geothrix_sp003158505-II-PMJK01000033.1_30
MRKIAIYGKGGIGKSTTTQNTVAGLAE-W-GKKVMVVGCDPKADSTRLLLGGLAQKTVLDTLR--DE-G--E--DVEL-DEILKTKCVESGGPEPGV-GCAGRGIITSINMLEQLGAYTP-DLDYTFYDVLGDVVCGGFAMPIRDGKAEEIYIVVSGEMMAMYAANNICKGIVKFAQSGK--VR--LGGLICNSRKCDNEELIEALAEKLGTQMIHFVPRDNVVQHAELNRK-TVIEYAPAQADEYRTLARKIVIP-TP--LTMEDLEDLVKYGL-YSGKVAKKRAKIEANVRTIPGIISRGC--CYAGCKGVVGPIKDMVHIVHGPIGCSYAWL-SRYAFSTDMQEEDIVFGGE--KKLAQACREAYALL--KPTLYSTCPVGLIGDDVHAVARQMKEEL-GVFGFSCEGYKGVSQSAGHHIANNGLFKNVVGFSINLLGEYNIG-GDAILDLCGIHLVATFSGNVKYDDIAQSHNAKLNVVMCHRSINYMAEMME--SKFGIPWFKVNF-IGTAKSLRKIAEYFGNED--LTARVEEVIA-DVAS-RLS-GKTAMLFV-GGSRAHHS-EVGMTSVAAGYEFAHRDDYEMKKG-TLVIDDISHFEMEKLIATYKPDIFCSGIKDKYVVEKMGVPCKQLHSYDYGGPYAGFIGATNFYQEIDRMIPP-WKVAL-KINPAKTCQPVGAVYAALGVSHGSQGCCAYLTRHFKEPTSSFTEGSSVFGGMANLTQAFSTMY-DPDIVAVHTTCLSEVIGDDIPTIISKA--RE-ECNTPSFVGSHVTGFSAMVKGFVKYL-SSDMTELKRMVAAFGLDTSSVLDAPGEHAFFPKG-GTTLPEIKAMGDAKATLSLE-AATLLETPIGLAATDRFIESLRGDERGRLVDVISDGRKVAIYG-DPDHVIALTEFCR-DMDMKPVLTGSETRIKDLLA-DLFLLHQWIEPVDLLLGTTY-GKFIGRAIPLVRV-GWPIVGYLGSLRLAVEIISAIQERQDR
>Bacteria-RS_GCF_900111365.1-Actinobacteriota-Propionibacterium_cyclohexanicum-II-NZ_FOGZ01000032.1_5
MRKVAIYGKGGIGKSTTTQNTVAALTE-M-GRKVMVVGCDPKADSTRLLLGGLAQRSVLDTLR--TE-G--E--DVEL-EDVRASMCVESGGPEPGV-GCAGRGIITSINLLERLGAYDA-DLDYVFYDVLGDVVCGGFAMPIREGKAEEIYIVASGEMMAMYAANNICKGIKKFAMTGT--VR--LGGIICNSRNVDNEELIEHFAEELGTRMIHLVPRDNDVQRAEIKKK-TVIDWDPHQADEYRTLAHAIVIP-KP--MTQETLEGLLEHGLLYPVKVKRKRAKIEANVRSTPGIITRGC--CYAGCKGVVGPITDVIHIVHGPIGCSYAWM-TRYCFSTDMTTNEIVFGGE--KKLAQAVREAYEIF--HPKIFSTCPVGLIGDDVHAVAREARKEL-KVFAFSCEGYKGVSQSAGHHIANNGLFKNVVGFRVNMLGEYNIG-GDALLNACGIQLVATFSGNAQLAELAHSQDANLNLIQCHRSINYMATMME--TKYGIPWLKVNF-IGTAKTLRKIARYFGDDE--LTARVEIVIA-EVRA-RVE-GRPVMLFV-GGSRSHHR-DMGMPVVTAGYEFAHRDDYEMAKG-AMVVDDISHHELEQLIETYHPALVCSGIKDKYVVEKMGIPCKQLHNYDYGGPYAGFRGAVNFYQEIDRMVTP-WESAL-RINPAKTCQPIGAMYAASGISHGSQGCCSYLTRHFKEPTSSFTEGASVFGGQPNLLQGLRTAY-DPDVIAVNTTCLSETIGDDIPQIIGEA--ES-SANTPSYDGSHVTGFSNMCVSMVKYF-AADMREIRRLAESVGFDTAGVLDAPGSFQMYPDG-GVTVDELRNLGRGVKTLALE-AALQLDKPVGIAATDRFIGALNATQRGQLVDLMCDNKKVAIFG-DPDHVLSLTEFCR-DLGMIPILTGTGRKATEILG-DLFLLHQLIQPVDLLVGTSY-GKYIARAIPFVRF-GWPILGYAGAIQLISKMSDALLDRRDR
>Bacteria-GB_GCA_002841335.1-Actinobacteriota-Propionicimonas_sp002841335--PHEY01000006.1_195
MRKVAIYGKGGIGKSTTTQNTVAALAE-M-GNQVMVVGCDPKADSTRLLLGGLAQRSVLDTLR--VE-G--E--DVEL-EDVLASKCVESGGPEPGV-GCAGRGIITSINLLERLGAYEE-SLDYVFYDVLGDVVCGGFAMPIREGKAEEIYIVASGEMMAMYAANNICKGIKKFATTGT--VR--LGGIICNSRNVDKEELIDHFARELGTKMIHFVPRDNDVQRAEINKK-TVIEWNPNQADEYRALAKAIVIP-KP--METDTLESLLEHGMLYPPRVQRKRTRIEANVRTAPGIITRGC--CYAGCKGVVGPITDVLQIVHGPVGCSYAWM-TRYAFTTDMTENEIIFGGE--KKLAQAIREAYEIF--HPKVFSTCPVGLIGDDVHAVAREMKAEL-GIFGFSCEGYKGVSQSAGHHIANNGLFSNVVGFRVNMLGEYNIG-GDAILARCGIQLISTFSGNVQYSEIARSADANLNLIQCHRSINYMAEMME--SKFGIPWLKVNF-IGTAKSLRKIGRYFGDDD--LIARIEVVIA-QVRT-RTN-GRSVMLYV-GGSRAHHS-DIGMPTVSAGYEFAHRDDYEMTKG-SIVVDDISHAELEHLIKVYKPAVVCSGIKDKYVIEKMGVPCKQLHNYDYGGPYAGFKGAINFYIEIDRMVPP-WASAL-RINPAKTCQPIGAMYAALGISHGSQGCCSYLTRHFKEPTSAFTEGASVFGGQPNLLEGLKTTY-SPDVVAVHTTCLSETIGDDIPQIVGEA--KR-QANTPSYVGSHVVGFANMCTSMATYF-ASDMRELRRLAEATGMDTSGVVDTPGKHIFYPEG-GTTVTELQNLGRGVATMALD-AAIQVEKPIGIGATDRFLKILKFRERGQLVDLIVDGKKVAIFG-DPDHVLALTEFCR-DLGMIPVLTGTGEEASRILG-DLFTLHQWIEPVDLLLGNTY-GKHIARAIPFVRV-GWPIVGYAGAIRLASRMLDALLDRRDR
>Bacteria-RS_GCF_000025905.1-Verrucomicrobiota-Coraliomargarita_akajimensis-II-NC_014008.1_2849
MRKIAIYGKGGIGKSTTTQNTVAGLAE-M-GKKVMVVGCDPKADSTRLLLGGLAQKSVLDTLR--EE-G--E--DVEL-EDIRSSLCVESGGPEPGV-GCAGRGIITSINMLEQLGAYDE-ELDYVFYDVLGDVVCGGFAMPIRDGKAEEIYIVCSGEMMAMYAANNICKGILKFAETGN--VR--LGGLICNSRKVDNEEMIEEMAKMLGTQMIHFVPRDNDVQRAEINRK-TVIDWNPNQADEYRALAKAIVIP-SP--LTIDQLEKLMDFGLFYPKKAYRKRSKIGANSRTIPGIITRGC--SYAGCKGVVGPIYDICHITHGPIGCGYSWL-TRYCMSTDMQEDQIVFGGE--KKLAEAIDEAMAEF--KPKIYATCPVGLIGDDIHSVAREAEKRYPGVMAFSCEGYKGVSQSAGHHIANNKVFTDMIGYTINILGEYNIG-GDALMNKCGITVVGTLSGDVSYDDITNCHTVDLNTVMCHRSINYIAEMME--VKYGIPWFKVNF-IGTAKSLRKIAAYFEDKE--LIDRVEAVIA-EITA-RCS-GKTAALFV-GGSRAHHK-DIGMEVVAAGYEFAHRDDYEMSKE-SLVIDDISHHEMDKLIELYKPDIIGSGVKDKYVIEKFGIPCKQLHSYDYGGPYAGFEGAANFYKEVDRMVPP-WKKAL-RVNPSKTCQPIGAMYAALGISHGSQGCCAYLTRHFKEPTSSFTEGASVFGGMSNLTTAITNIY-DADVIAVHTTCLSEVIGDDIPTIIKKN--IA-ETNTPSFVGSEITGFANMVTSMVQYF-SADMRELHYICNEMGVDTSDVLDTPGIYEMYPKG-GVTLDEIKAAGDSIATISLP-AATELEKPVGITNTDEFVNALSKRQRGQLLDAMVDKTTCAITG-APDHVIAMTQFAV-DLGMVPCITGTERRINEILEKDLHFLHQHLDPVDLLIGNTH-LKHMSRAIPLVRF-GFPIVGYRGGLRLLEKITDAILQKKDD
>Bacteria-RS_GCF_001613545.1-Verrucomicrobiota-Terrimicrobium_sacchariphilum-II-NZ_BDCO01000002.1_1283
MRKIAIYGKGGIGKSTTTQNTVAGLVE-M-GRKVMVVGCDPKADSTRLLLGGLAQRSVLDTLR--EE-G--E--DVDL-EDIRSALCVESGGPEPGV-GCAGRGIITSINMLEQLGAYED-KLDYVFYDVLGDVVCGGFAMPIREGKAEEIYIVCSGEMMAMYAANNICKGIVKFAQTGV--VR--LGGLICNSRNVDREDLIEAFAEKLGTQMIHFVPRDNDVQRAEINRK-TVIEWNAPQADEYRALAKAIVIP-KP--LPIEALEALMEYGLFLPSKTLRKRAKIGANSRTIPGIITRGC--TYAGCRGVVGPIHDILHITHGPVGCGYSWM-TRYCMTTDMQEDHIVFGGE--KRLAEAIREAYRLF--KPKVYATCPVGLIGDDIHSVCRQAKEEL-GVFGFSCEGYKGVSQSAGHHIANNGVFKHMIGYKINILGEYNIG-GDALLKKCGITILATLSGGVSYDEIINCHQADLNVVMCHRSINYMAEMME--TKFGIPWFKVNF-IGTAKSLRKIAKYFDDKE--LMDRVEEVIA-AIKA-KHQ-GKKAAIFV-GGSRAHHG-DIGIETVSAGYEFAHRDDYEMKKR-ALVIDDISHHELEHLIKTWKPDIIGSGIKDKFIIEKMGVPCKQLHSYDYGGPYASFAGAINFYKEIDRMLPP-WVSAL-KINPAKTCQPIGAMYAALGISHGSQGCCAYLTRHFKEPTSSFTEGASVFGGMANLQQALINIY-NPEVVAVHTTCLSEVIGDDIPTIIKKA--RE-EANTPSFVGSNVTGYSNMCVGIVNYL-ASDMRELKRVAEELGVDTSDVLDLPGVYEMYPKG-GTPVEAIKRMGDAIKTVALP-AAQKLNDPIGLTNTDLYIDALRRAERGRLLDVIQDEVPVAIFG-DPDHVVAMTRFAI-ELGLKPVFSGAENRVNAILD-DLFELHERIDPVKLILGNTY-GKHIGRAIPLVRF-GFPIVGYRGAMHLVEKISDALLDQRDR
>Bacteria-RS_GCF_003054655.1-Verrucomicrobiota-Terrimicrobium_sp003054655-II-NZ_QAYZ01000015.1_118
MRKIAIYGKGGIGKSTTTQNTVAGLVE-M-GRKVMVVGCDPKADSTRLLLGGLAQRSVLDTLR--EE-G--E--DVDL-EDIRSALCVESGGPEPGV-GCAGRGIITSINMLEQLGAYED-KLDYVFYDVLGDVVCGGFAMPIREGKAEEIYIVCSGEMMAMYAANNICKGIVKFAQTGV--VR--LGGLICNSRNVDREDLIEAFAEKLGTQMIHFVPRDNDVQRAEINRK-TVIEWNAPQADEYRALAKAIVIP-KP--LPIEALEALMEYGLFLPSKTLRKRAKIGANSRTIPGIITRGC--TYAGCRGVVGPIHDILHITHGPVGCGYSWM-TRYCMTTDMQEDHIVFGGE--KRLAEAIREAYRLF--KPKVYATCPVGLIGDDIHSVCRQAKEEL-GVFGFSCEGYKGVSQSAGHHIANNGVFKHMIGYKINILGEYNIG-GDALLKKCGISILATLSGGVSYDEIINCHQADLNVVMCHRSINYMAEMME--TKFGIPWFKVNF-IGTAKSLRKIAKYFDDKE--LMDRVEEVIA-AIKA-KHQ-GKKAAIFV-GGSRAHHG-DIGIETVSAGYEFAHRDDYEMKKR-ALVIDDISHHELEHLIKTWKPDIIGSGIKDKFIIEKMGVPCKQLHSYDYGGPYASFAGAINFYKEIDRMLPP-WVSAL-KINPAKTCQPIGAMYAALGISHGSQGCCAYLTRHFKEPTSSFTEGASVFGGMANLQQALINIY-NPEVVAVHTTCLSEVIGDDIPTIIKKA--RE-EANTPSFVGSNVTGYSNMCVGIVNYL-ASDMRELKRLADELGVDTSDVLDLPGVYEMYPKG-GTPVEAIKRMGDAIKTVALP-AAQKLNDPIGLTNTDLYIDALRRAERGRLLDVIQDEVPVAIFG-DPDHVVAMTRFAI-ELGLKPIFSGAENRVNAILD-DLFELHERIDPVKLILGNTY-GKHIGRAIPLVRF-GFPIVGYRGAMHLVEKISDALLDQRDR
>Bacteria-GB_GCA_001897195.1-Verrucomicrobiota-Terrimicrobium_sp001897195-II-MKSI01000190.1_1
MRKIAIYGKGGIGKSTTTQNTVAGLVE-M-GRKVMVVGCDPKADSTRLLLGGLAQRSVLDTLR--EE-G--E--DVDL-EDIRSALCVESGGPEPGV-GCAGRGIITSINMLEQLGAYED-KLDYVFYDVLGDVVCGGFAMPIREGKAEEIYIVCSGEMMAMYAANNICKGIVKFAQTGV--VR--LGGLICNSRNVDREDLIEAFAEKLGTQMIHFVPRDNDVQRAEINRK-TVIEWNAPQADEYRALAKAIVIP-KP--LPIEALEALMEYGLFLPSKTLRKRAKIGANSRTIPGIITRGC--TYAGCRGVVGPIHDILHITHGPVGCGYSWM-TRYCMTTDMQEDHIVFGGE--KRLAEAIREAYRLF--KPKVYATCPVGLIGDDIHTVCRLAKEEL-GVFGFSCEGYKGVSQSAGHHIANNGVFKHMIGYKINILGEYNIG-GDALLKKCGISILATLSGGVSYDEIINCHQADLNVVMCHRSINYMAEMME--TKFGIPWFKVNF-IGTAKSLRKIAKYFDDKE--LIDRVEEVIA-AIKA-KHQ-GKKAAIFV-GGSRAHHG-DIGIETVSAGYEFAHRDDYEMKKR-ALVIDDISHHELEHLIKTWKPDIIGSGIKDKFIIEKMGVPCKQLHSYDYGGPYASFAGAINFYKEIDRMLPP-WVSAL-KINPAKTCQPIGAMYAALGISHGSQGCCAYLTRHFKEPTSSFTEGASVFGGMANLQQALINIY-NPEVVAVHTTCLSEVIGDDIPTIIKKA--RE-EANTPSFVGSNVTGYSNMCVGIVNYL-ASDMRELKRLAEELGVDTSDVLDLPGVYEMYPKG-GTPVEAIKRMGDAIKTVALA-AAQKLNDPIGLTNTDLYIDALRRAERGRLLDVIQDEVPVAIFG-DPDHVVAMTRFAI-ELGLKPIFSGAENRVHAILD-DLFELHERIDPVKLILGNTY-GKHIGRAIPLVRF-GFPIVGYRGAMHLVEKISDALLDQRDR
>Bacteria-GB_GCA_002298145.1-Verrucomicrobiota-UBA695_sp002298145-II-DBMP01000029.1_90
MRKVAIYGKGGIGKSTTTQNTVAGLVE-A-GRKVMVVGCDPKADSTRLLLGGLAQKSVLDTLR--SE-G--E--DVEL-EDIRKSICVESGGPEPGV-GCAGRGIITSINLLEQLGAYAD-SLDYVFYDVLGDVVCGGFAMPIREGKAEEIYIVCSGEMMAMYAANNISKGILKFAQSGV--VR--LGGLICNSRKVDNEEMVEAFAKKLGTQMIHFVPRDNMVQRAEINRK-TVIEYDPNQANEYRTLAKAIVIP-TP--LSTDELEKLMDYGLMYPSKTAKKRAKIGANTRTIPGILTRGC--TYAGCRGVVGPISDILHITHGPIGCGYSWL-TRYCMSTDMMEEQIIFGGE--KKLAAAIREAYEIF--HPKIYSTCPVGLIGDDVHSVARAAKEEL-GVFAFSCEGYKGVSQSAGHHIANNGVFKHMIGFRINLLGEYNIG-GDALLRKCGITVTATLSGDVKYDQVCKAHTVDLNTVMCHRSINYMAEMME--TKFGIPWIKVNF-IGTAKSLRKIAAFFQSKK--LTDRVEEVIA-QVKA-RVK-GKTAALFV-GGSRAHSA-DMGMETIAAGYEFAHRDDYEMKKN-TLVIDDISHHEIEKLIELRHPDIICSGIKDKFIIEKMGVPCKQLHSYDYGGPYTGFKGAANFYLEIDRMLPA-WMEAL-RINPAKTCQPVGAMYASLGISHGSQGCCAYLTRHLKEPTSSFTEGSSVFGGSANLNQALQNIY-NPDIVAVHTTCLSEVIGDDIPSIVKNA--RE-AANTPSFVGSHITGFANMTKAMVTYL-ATDMREIKRLAGELKADTSDVLDTPGVYEMYPKG-GTTIEQLKSTGDSIATIALP-AAESLEEPIGVTATDDFIDALRNQERGRLLDLISDGKRVAIAG-DPDHVISLVRFLL-ELNMKPVISGSENRVKELLK-DLFELHQWIEPVDLLIGNTH-AKFMARALPFVRF-GWPIVGYRGASRLINDIINAFLDKKDR
>Bacteria-RS_GCF_000155695.1-Verrucomicrobiota-Pelagicoccus_sp000155695-II-NZ_DS990592.1_4258
MRKIAIYGKGGIGKSTTTQNTVAALAE-M-GKKIMVVGCDPKADSTRLLLGGLAQRSVLDTLR--EE-G--E--DVEL-EDIRSTLCVESGGPEPGV-GCAGRGIITSINMLEQLGAYDE-ELDYVFYDVLGDVVCGGFAMPIREGKAEEIYIVCSGEMMAMYAANNICKGIMKFAETGV--VR--LGGLICNSRNVDREDLIEEFAKRLGTQMVHFVPRDNDVQRAEINRK-TVIDWNSNQANEYRTLAKNIVIP-KP--LEIEELEALMEYGLFYPKKTQRKRGKIGANSRTVPGIITRGC--SYAGCKGVVGPIYDILHITHGPIGCGYSWL-SRYSMSTDMQEDHIVFGGE--KQLEQAIQEAYDEF--KPKVYATCPVGLIGDDIHAVCRKMKEKL-GIFGFSCEGYKGVSQSAGHHIANNGVFKHMIGYKLNVLGEYNIG-GDAILRLCGIHIIGTLSGGVSYDEICNCHNADLNVVMCHRSINYMAEMME--QKFGIPWFKVNF-IGTKKSLRKIAKYFGDKE--LIDRVEEVIA-MVTT-RTK-GKKAALFV-GGSRAHHS-DMGMKTIAAGYEFAHRDDYEMAKD-TLVIDDISHHELEKLIELHKPDVIGSGIKDKYVIEKMGVPCKQLHSYDYGGPYAGFKGAINFFKEIDRMIAP-WKKAL-RVNPAKTCQPIGAMYASLGISHGSQGCCAYLTRHHKEPTSSFTEGASVFGGLANLKTALENIY-EPDIVSVHTTCLSEVIGDDIPTIVKKS--EE-AANTPSFVGSHVTGFSVQCAAFVNYL-AADMRELKRIAELLGVDTSDVLDSAGEYKMYPDG-GTTVSQLKAMGDSLATLALL-AAEKLTKPIGISATDAFVNALRIKERGRLVDMVSDRKKVAIFG-DPDHLTPMIKFLV-EVGMQPVVTGTAQNIREICS-DIHYLHQWINPVDLLMGNTY-GKYVAKSLPFVRF-GFPILGYAGGLRLIEKITDAFFDKRDR
>Bacteria-GB_GCA_001604585.1-Verrucomicrobiota-Verruco-01_sp001604585-II-LVBW01000006.1_5
MRKVAIYGKGGIGKSTTTQNTVAALAE-M-GKKVMVVGCDPKADSTRLLLGGLAQRSVLDTLR--EE-G--E--DVEL-DDIRSSLCVESGGPEPGV-GCAGRGIITSINMLEQLGAYDE-ELDYVFYDVLGDVVCGGFAMPIREGKAEEIYIVCSGEMMAMYAANNICKGILKFAETGV--VR--LGGLICNSRNVDNEQMIKKFAEKLGTQMIHFVPRDNDVQRAEINRK-TVIEWNPKQAGEYRSLARAIVVP-KP--LTIPELEALMEYGLFYPKKTRRKREKIGANSRTVPGIITRGC--SYAGCKGVVGPIYDILHITHGPIGCGYSWL-SRYSMSTDMQEEQIVFGGE--KKLALAIQEAYDEF--HPKIYATCPVGLIGDDIHKVCREMKQKL-GIFGFSCEGYKGVSQSAGHHIANNGVFKHMIGYKINILGEYNIG-GDAILALCGIKIIGTLSGGVSYDDITNCHMADLNVVMCHRSINYMAEMME--KKFGIPWFKVNF-IGTKKSLRKIAKYFGDKE--LIDRVEEVIA-KVKT-RTS-GKTAALFV-GGSRAHHE-DMGMKVISAGYEFAHRDDYEMGKD-TLVIDDISHHEMEKLIEIYKPDVIGSGIKDKYIIEKMGVPCKQLHSYDYGGPYAGFKGAINFYKEIDRMTAP-WHQAL-RINPAKTCQPIGAMYAALGISHGSQGCCAYLTRHYKEPTSSFTEGASVFGGLANLQQALENIY-KPKIVAVHTTCLSEVIGDDIPMIIERA--RR-ETNTPSFVGSHVTGFSNQCASTIKYF-SADMREIKRMAKEMGIDTSGVLDTGGHYEMYPAG-GTTLEQIKAMGDSFQTIAMA-AAEELEKPIGLSNTDAFVNAMRLEERSRLIDMMSDDKKVAIFG-DPDQVTALTQFLV-EMDMKPAVTGTEAKIKEICA-DVHFLHQWINPVDLLIGNGF-GKFVAKAIPFVRF-GFPIIGYTGAMRLIEQITNAFFDYRDR
>Bacteria-RS_GCF_000155555.1-Cyanobacteria-Coleofasciculus_chthonoplastes-II-NZ_DS989843.1_36
MRKIAIYGKGGIGKSTTTQNTVAGLVE-L-GRKVMIVGCDPKADSTRLLLGGLHQKSVLDTLR--EE-G--D--DVDL-DEIRKTLCVESGGPEPGV-GCAGRGIITSISMLEQLGAYDE-SLDYAFYDVLGDVVCGGFAMPIREGKAQEIYIVTSGEMMAMYAANNICRGIQKYAESGG--VR--LGGLICNSRKVDLEELIEALAESLSTQMIYFLPRDNMVQRAELNRK-TVIEYDSEQAGHYRSLAKAIVVP-TP--MKNDELEQLVKFGLYYPAKVARKRAKIQANVRTVPGILNRHC--AFAGCKGVVGPFGDVLHIVHGPVGCSYTWM-TRYCVTTDMQDSDIVFGGV--KKLRQAVQEGYDIF--KPNITATCPVGLIGDDIQTVAKEMTEEL-GVVAFNCEGYKGVSQSAGHHIANNGFFKNWVGFTVNLLGEYNIG-GDSVLEKCGINVIATFSGDGTYDAATKAHLAKLNLVMCHRSINYMAEMME--TKFGVPWTKVSF-IGFAKSLRKVARFFNDEA--LTQRIEEVIA-EIRE-RLQ-GKSAILFV-GGSRAHHA-DLGIKTIAAGYEFAHRDDYEMGED-TLMIDDISHHELETLIKRLKPDIVGSGIKDKYVIEKFGVPCKQLHNYDYGGPFAGFQGAVNFAKDIDMRIAP-WQKAL-RINPAKTCQPIGAMYAALGISHGSQGCCSFLTRHYREPTSAFTEGSSVFGGGGNLKQALTTVY-NPDMVAVSTTCLSETIGDDLPTFIRQA--RE-SANTPSYVGSHVTGWSNMTKAMVTYL-SSDVRAVKQLVTQMGIDTSDVVDTPGDFQMYPKG-GTPIPDLIDTGNSTATLALA-AATALQNPIGLRATDRFVQALIEDDRGRLVDVMTDRKRVAVYG-DPDQVISATEFLV-DCGMLPVITGSEERVKDILK-DLFYLHQLIEPVDLLLGNEY-GKYIGRDIPIVRF-GFPIACYWGGIYLLSNICNTLLERLDR
>Bacteria-RS_GCF_000317025.1-Cyanobacteria-Hydrococcus_minor-II-NC_019689.1_3939
MRKIAVYGKGGIGKSTTTQNTVAGLVE-L-GRKVMIVGCDPKADSTRLLLGGLHQKSVLDSLR--EE-G--Q--DVEL-EDIRKTLCVESGGPEPGV-GCAGRGIITSISMLEQLGAYEE-ELDYAFYDVLGDVVCGGFAMPIREGKAQEIYIVTSGEMMAMYAANNICRGIKKYAQSGG--VR--LGGLICNSRKVDREELIEALAEQLGTHMIYFLPRDNMVQRAELNRK-TVIEYAPEQAQHYRNLAKAIVIP-SP--MTNEELEKLIKFGLYYPAKVAKKRSKIAANERTTPGIITRGC--AYAGCKGVVGPFGDCIHIVHGPIGCSYAWM-TRYSFSTDLQEEDIVFGGI--NKLKTAVREAYNTFDPKPKIHATCPVGLIGDDIQGAAKELTEEL-GVVAFNCEGYKGVSQSAGHHIANNGFFKHWIGFTVNLMGEYNIG-GDAVLEKCGIKTVATFSGDGTYDAATKAHLAKVNLVMCHRSINYMATMME--TKYGVPWIKVNF-IGFAKSIRKVARFFDNPE--LTARVEEVLA-EYRK-RLE-GKTVFLFV-GGSRAHHA-DLGMKTIVAGYEFAHRDDYEMGED-ALLVDNISHHELDVLIKRFKPDLIGSGIKDKYIIEKFGIPCKQLHSYDYGGPFAGFRGAVNFAKDVDLRVAP-WQKAL-RINPAKTCQPIGAMYAALGISHGSQGCCAYLTRHYKEPTSSFTEGAAVFGGSANLRQAFTTLY-NPDVIAVNTTCLSETIGDDIPTIIREA--RE-SANTPSYVGTHITGWSNMTEAMVKYL-SSDVRHLKQFLQTLGVDTSDVVDTPGDFRMYPKG-GTTVEALRSTGDSLYTLALA-AAVALENPVGIAACDRFVQAVIEDERGKLVDLMTDGKRVALSG-DPDQMVAVTEFLV-SCGAKPVITGTVTRCKEILQ-DLFYLHQLIEPVDLLISNVY-GKYIARAIPLVRY-GWPIFGYRGSMHLLCNIINTILERKDR
>Bacteria-RS_GCF_001904635.1-Cyanobacteria-Hydrococcus_rivularis--NZ_MRCB01000004.1_91
MRKIAVYGKGGIGKSTTTQNTVAGLVE-L-GRKVMIVGCDPKADSTRLLLGGLHQKSVLDSLR--EE-G--Q--DVEL-EDIRKTLCVESGGPEPGV-GCAGRGIITSISMLEQLGAYEE-ELDYAFYDVLGDVVCGGFAMPIREGKAQEIYIVTSGEMMAMYAANNICRGIKKYAQSGG--VR--LGGLICNSRKVDREELIEALAEQLGTHMIYFLPRDNMVQRAELNRK-TVIEYAPEQAQHYRNLAKAIVIP-SP--MTNEELEKLIKFGLYYPAKVAKKRSKIAANERTTPGIITRGC--AYAGCKGVVGPFGDCIHIVHGPIGCSYAWM-TRYSFSTDLQEEDIVFGGI--NKLKTAVREAYNIFDPKPKIHATCPVGLIGDDIQGAAKELTEEL-GVVAFNCEGYKGVSQSAGHHIANNGFFKHWIGFTVNLMGEYNIG-GDAVLEKCGIKTVATFSGDGTYDAATKAHLAKVNLVMCHRSINYMATMME--TKYGVPWIKVNF-IGFAKSIRKVARFFDNPE--LTARVEEVLT-EYRK-RLE-GKTVFLFV-GGSRAHHA-DLGMKTIVAGYEFAHRDDYEMGED-TLLVDNISHHELDVLIKRFKPDLIGSGIKDKYIIEKFGIPCKQLHSYDYGGPFAGFRGAVNFAKDVDLRVAP-WQKAL-RINPAKTCQPIGAMYAALGISHGSQGCCAYLTRHYKEPTSSFTEGAAVFGGSANLRQAFTTLY-NPDVIAVNTTCLSETIGDDIPTIIREA--RE-SANTPSYVGTHITGWSNMTEAMVKYL-SSDVRHLKQFLQTLGVDTSDVVDTPGDFRMYPKG-GTTVEALRSTGDSLYTLALA-AAVALENPVGIAACDRFVQAVIEDERGKLVDLMTDGKRVALSG-DPDQMVAVTEFLV-SCGAKPVITGTVTRCKEILK-DLFYLHQLIKPVDLLISNVY-GKYIARAIPLVRY-GWPIFGYRGSMHLLCNIINTILERKDR
>Bacteria-GB_GCA_001890975.1-Cyanobacteria-Roseofilum_reptotaenium-II-MLAW01000023.1_30
MRKIAVYGKGGIGKSTTTQNTVAGLVE-L-GRKVMIVGCDPKADSTRLLLGGLHQKSVLDTLR--EE-G--D--DVDL-EDIRKTLCVESGGPEPGV-GCAGRGIITSISMLEQLGAYEE-QLDYAFYDVLGDVVCGGFAMPIREGKAQEIYIVTSGEMMAMYAANNICRGIMKYAESGG--VR--LGGLICNSRKVDREELIMALADALGTQMIYFMPRDNMVQRAELNRK-TVIEYAPEQAQHYRNLAKAIVIP-TP--VSNDDLEKLVKYGLFYPKKVARKRSKINANARTTPGIITRGC--AFAGCKGVVGPFGDCVHIVHGPIGCSYSWL-TRYCFSTDLNEHDVVFGGV--NKLKQAVQEAYDIF--QPKVHSTCPVGLIGDDIQGAAREMTQKL-GVVAFNCEGYKGVSQSAGHHIANNGFFKHWIGFTVNLMGEYNIG-GDSVLEKCGIKVVSTFSGDASYDDAIKAHLAKVNLVMCHRSINYMASMME--EKYGTPWMKVNF-IGFAKSLRKIAKFFDDPA--LIQRVEDVIV-EYRK-RLE-GKTVFLFV-GGSRAHHA-DLGMKTIVAGYEFAHRDDYEMGEG-TLLVDNISHHELDVLIKRFKPDLIGSGIKDKYVIEKFGVPCKQLHNYDYGGPFAGFRGAVNFAKDVDLRVAP-WDKAL-RVNPAKTCQPIGAMYAALGISHGSQGCCSYLTRHYRDPTSSFTEGSAVFGGGANLRQAFTTLY-DPDVIAINTTCLSETIGDDIPTLIREA--RE-SANTPSYVGTHVTGWSNMTAGIVKYL-SSDIRQIKHLLDQIGVDTSDVVDTPGTFEMYPKG-GTSVEALHTTGDSIATLALQ-AAKELENPIGIAATDRFIQAIIEDDRGRLVDLMTDGKRVALAG-DPDQIVPLTEFLV-SCGAKPAITGTTTRCKEILE-DLFYLHQLINPVDLLITNVY-GKYIARAIPLVRF-GWPIVGYKGSMHLLCDIINTILERKDR
>Bacteria-GB_GCA_002340255.1-Cyanobacteria-Roseofilum_sp002340255-II-DDLS01000181.1_16
MRKIAVYGKGGIGKSTTTQNTVAGLVE-L-GRKVMIVGCDPKADSTRLLLGGLHQKSVLDTLR--EE-G--D--DVDL-EDIRKTLCVESGGPEPGV-GCAGRGIITSISMLEQLGAYEE-QLDYAFYDVLGDVVCGGFAMPIREGKAQEIYIVTSGEMMAMYAANNICRGIMKYAESGG--VR--LGGLICNSRKVDREELIMALADALGTQMIYFMPRDNMVQRAELNRK-TVIEYAPEQAQHYRNLAKAIVIP-TP--VSNDDLEKLVKYGLFYPKKVARKRSKINANARTTPGIITRGC--AFAGCKGVVGPFGDCVHIVHGPIGCSYSWL-TRYCFSTDLNEHDVVFGGV--NKLKQAVQEAYDIF--QPKIHSTCPVGLIGDDIQGAAREMTQKL-GVVAFNCEGYKGVSQSAGHHIANNGFFQHWIGFTVNLMGEYNIG-GDSVLEKCGIKVVSTFSGDASYDDAIKAHLAKINLVMCHRSINYMANMME--EKYGTPWMKVNF-IGFAKSLRKIAKFFNDPA--LTKRVEDVIV-EYRK-RLE-GKTVFLFV-GGSRAHHA-DLGMKTIVAGYEFAHRDDYEMGEG-TLLVDNISHHELDVLIKRFKPDLIGSGIKDKYVIEKFGVPCKQLHNYDYGGPFAGFRGAVNFAKDVDLRVAP-WDKAL-RVNPAKTCQPIGAMYAALGISHGSQGCCSYLTRHYRDPTSSFTEGSAVFGGGANLRQAFTTLY-DPDVIAINTTCLSETIGDDIPTLIREA--RE-SANTPSYVGTHVTGWSNMTAGIVKYL-SSDIRQIKHLLDQIGVDTSDVVDTPGTFEMYPKG-GTSVEALHTTGDSIATLALQ-AAKELENPIGIAATDRFIQAIIEDDRGRLVDLMTDGKRVALAG-DPDQIVPLTEFLV-SCGAKPVITGTTTRCKEILE-DLFYLHQLINPVDLLITNVY-GKYIARSIPLVRF-GWPIVGYKGSMHLLCNIINTILERKDR
>Bacteria-RS_GCF_001870905.1-Cyanobacteria-PCC-9228_sp001870905-II-NZ_LNDC01000078.1_33
MRKIAIYGKGGIGKSTTTQNTVAGLVE-M-GRKVMIVGCDPKADSTRLLLGGMAQTSVLDTLR--EE-G--E--EVEL-EDIRKTLCVESGGPEPGV-GCAGRGIITSISMLEQLGAYDE-SLEYAFYDVLGDVVCGGFAMPIREGKAQEIYIVTSGEMMAMYAANNICRGIRKYAESGG--VR--LGGLICNSRKVDREDLIEALAEKLGTKMIYFMPRDNVVQRAELNRK-TVIEFEPEQADHYRSLAKAITIP-TP--MNNDELEQLVKFGLLYPKKVAKKRSKINANVRTTPGIITRGC--SFAGCKGVVGPFGDVVHIVHGPVGCSYSWM-TRYCFTTDMNEHDLVFGGM--NKLRKAIQEAYDLF--HPRVHATCPVGLIGDDIQGVAREMAEKL-NISAFNCEGYKGVSQSAGHHIANNEFFKKWIGYTVNILGEYNIG-GDAVLNKCGIQVIATFSGDGSYDEATKAHLAQANLVMCHRSINYMANMME--TKYGTPWLKVNF-IGFAKSLRKLARFFDDPE--LTQRIEEVIE-EYRQ-RLE-GKTVFLFV-GGSRAHHA-DLGMKTIVAGYEFAHRDDYEMGEG-TLLVDNISHHELDTLIKRFQPDLIGSGIKDKYIIEKFGIPSKQLHNYDYGGPYAGFWGAVNFAKDVDSRVAP-WQEAL-RINPAKTCQPIGAMYAALGLSHGSQGCCSYLTRHYKEPTSSFTEGTAVFGGGANLRQALTTLY-NPDVVAINTTCLSETIGDDLPSLIRAA--QD-DANTPSYVGTHVTGWSNMAKAIVDYL-VADTRHLKRFLKEFGVDTSDVVDTPGDFRMYPKG-GTPVEDLKTAGDSLATVALA-AAKSLQNPIGVAACDRFVQTLMEDDRGRLVDIMTDGLRVAVSG-DPDQVVPLTEFLV-SCGARPVITGTRKRCEEILS-DLFYLHQLINPVDLLVTNVY-GKYIARAIPLVRF-GWPIVGYRGSMHLLCTILNTLLERKDR
>Bacteria-GB_GCA_001314905.1-Cyanobacteria-Phormidium_A_sp001314905--LJZT01000032.1_8
MRKIAVYGKGGIGKSTTTQNTVAGLVE-L-GRKVMIVGCDPKADSTRLLLGGLHQKSVLDSLR--EE-G--D--EVEL-EDIRKTLCVESGGPEPGV-GCAGRGIITSISMLEQLGAYDE-ELDYAFYDVLGDVVCGGFAMPIREGKAQEIYIVTSGEMMAMYAANNICRGIQKYAGTGG--VR--LGGLICNSRKVDREELISALAKSLGTQMIYFMPRDNIVQHAELNRQ-TVIEYAPDQANHYRNLARAIVVP-KP--LANEELETLMEFGLYYPAKVGKKRAKIDANVRTTPGIITRGC--AFAGCKGVVGPIGDVVHIVHGPVGCSYSWL-IRYCFTTDLTEHDIVFGGM--TKLRQAIQEAYDIF--QPPVHSTCPVGLIGDDIQGVSREMSEKL-GIVAFNCEGYKGVSQSAGHHIANNGFFKNWVGYTVNLMGEYNIG-GDSVLEKCGIEVISKFSGDGSYDEATESHLAKLNLVMCHRSINYMADMME--TKFGIPWIKVNF-IGFAKSLRKIAEVFDDPK--LTERIETVIA-EYRE-RLT-GKTVFLFV-GGSRAHHA-DLGMKTVVAGYEFAHRDDYEMGEG-TLVVDNISHHELDVLIERFKPDLIGSGIKDKYIIEKLGIPCKQLHNYDYGGPFAGFRGAVNFAKDVDLRVAP-WLKAL-RVNPAKTCQPIGAMYSALGISHGSQGCCSYLTRHFREPTSSFTEGTAVFGGGANLRQAFKTLY-DPPVIAVTTTCLSETIGDDIPTIVREA--RE-SANTPSYVGCHITGWSNMTASMVKYL-SSDTRELKKMLATWGIDTSDVVDTPGHFQMYPQG-GTTVEALKTTGDSLATIALQ-AAIALEAPIGVAATDRLVQTLMDNARGRLVDVMTDEKRVAIAG-DPDQVVPLVEMLV-TCGAKPVITGARDRCGELLG-DLFYLHQLMEPVDLLISNVY-GKYIARAVPFVRY-GWPILGYGGSLHLLCTIINTLLERKDR
>Bacteria-RS_GCF_900129305.1-Desulfobacterota-Desulfacinum_infernum-II-NZ_FQVB01000048.1_6
MRKIAIYGKGGIGKSTTTQNTVAGLAE-M-GKRVMVVGCDPKADSTRLLLGGLAQRSVLDTLR--EE-G--E--DVDL-EDIRKTLCVESGGPEPGV-GCAGRGIITSINMLEQLGAYED-DLDYVFYDVLGDVVCGGFAMPIREGKAREIYIVCSGEMMAMYAANNICKGVRKFAESGG--VR--VGGLICNSRNVDNEAMIREFAKRLGTQMIYFLPRDNMVQRAEINRK-TVIDYAPEQAAHYRNLAKNIVIP-TP--LDTDQLESLMEYGILYPAKVAKKRRRIEANVRTVPGIITRGC--CYAGCKGVVGPIGDMVHITHGPIGCGYSWL-TRYCFSTDMQEEDIIFGGE--KKLREAIREAVELF--RPKVHATCPVGLIGDDVQAVAREMEEEL-GVLAFHCEGYKGVSQSAGHHIANNNLFKAAVGFAVNILGEYNIG-GDAVLERCGIRVWAVFSGNGSIDDIRRAHTAQLNLVMCHRSINYMAEMME--KAYGIPWVKVNF-IGMAKSLRKIVAYFEDPD--LSERVERVIA-DYRE-RLA-GKTVVLFV-GGSRAHHR-DLGMRTIAAGYEFAHRDDYEMEPG-SLVIDDISHLELEMLIKRYRPDLVCSGIKDKYVIEKFGVPSKQLHNYDYRGPYAGFRGAVNFARDIDSMIPP-WEKAL-RINPAKTCQPVGAMYAALGISHGSQGCCAYLTRHYREPTSSFTEGASVFGGAPNLRQALATVY-DPDVVAIHTTCLSETIGDDIPSILKKA--AA-DANTPSYVGSHVTGFANMVRAMVETF-PSDMREVKHLAKMLGVDTSGVLDAPASFRMYPSG-GTPVSVLERLGQSRLTVALP-AARFLEAPIGLRATDRFVQTLLEDERGRLVDLMTDGKRVALWG-DPDPVVSLTEFLA-DLGMKPVLTGTELRVRGILK-DLFFLHQVVEPVDLLIGNTY-GKYIARAVPHVRF-GWPILGYRGGLYLLTRIVNTLLERADR
>Bacteria-RS_GCF_000266945.1-Desulfobacterota-Desulfomonile_tiedjei-II-NC_018025.1_5444
MRKVAIYGKGGIGKSTTTQNTVAGLAE-L-EKKVMVVGCDPKADSTRLLLGGLAQKSVLDTLR--EE-G--E--DVDL-EDVRKTLCVESGGPEPGV-GCAGRGIITSINLLESLGAYDE-SLDYVFYDVLGDVVCGGFAMPIREGKAQEIYIVVSGEMMAMYAANNICKGITRYAQTGG--VR--LGGLICNSRNVDNEDMIKAFAERLGTQMIYFLPRDNMVQRAEINRK-TVIEYDPEMAQHYRNLAKAVVIP-TP--MHTDNLEKLLEYGLLYPTKVAKKRQKIEANVRTIPGIITRGC--CYAGCKGVVGPVGDMVHIVHGPIGCAYAWN-TRYCFSTDMQDEDVIFGGE--KKLKQAIKEAHEIF--KPKVHATCPVGLIGDDIQSVARQMKEEL-GILAFNCEGYKGVSQSGGHHIANNKLFDQVVGFNINILGEYNIG-GDAVLHRCGINVISTFSGDGSYDEMKRSHMADLNLVMCHRSINYMAEMME--TGFGIPWAKVNF-IGMAKSLRKIARFFENEE--LTVAMETVIA-EYRE-RLK-GKTVMLFV-GGSRAHHK-DLGMQTIVSGYEFAHRDDYEMGNG-TLVIDDLSHVELEKLIEKFKPDMICSGIKDKYIIEKFGVPSKQLHNYDYSGPYAGFRGAVNFARDVDMMITP-WETAL-RINPAKTCQPIGAMYAALGISHGSQGCCSYLTRHYKEPTSSFTEGAAVFGGAPNLRQSLKTVY-DPDVVAVHTTCLSETIGDDIPSMIKKA--RE-DANTPSYVGSHVTGFSTMTKAMVDYF-APDMRELKRMSSEMGVDTSDVLDTPGQYQMYPKG-GARIESLMAVGGSAYTLGLA-AATALETPLGVRATDRFVQAIMEFDRGRLVDVMTDNKTVAIFG-DPDHMISLTDFLV-SAGMKPVITGTEQRVKDILK-DLFYLHQLIDPVDLIIGNTY-GKYIAKAIPFVRF-GFPILGYRGGIHLLMNIVNTILDRQDR
>Bacteria-GB_GCA_003194495.1-Desulfobacterota-UBA3076_sp003194495-II-PQXE01000038.1_17
MRKIAIYGKGGIGKSTTTQNLVAGLIE-M-GEKVMVVGCDPKADSTRLLLGGLHQQSVLDTLR--EE-G--E--DVEL-DDVRKTLCVESGGPEPGV-GCAGRGIITSINLLESLGAYEE-GIDYVFYDVLGDVVCGGFAMPMREGKAKEIYIVCSGEMMAMYAANNICKGIVKFAESGG--IR--LGGIICNSRKVDNEEMIKEFAKRLGTRMIYFVPRDNMVQKAEINRK-TVIEYEPEQATHYRNLAKCIVIP-KP--MPTDDLEKLIEFGILYPAKAAKKRRKIEANERTIPGIISRGC--CYAGCKGVVGPIGDMVHIVHGPVGCSYSWL-SRYCFTTDMEEKDIIFGGE--KKLKAAIQEAYDIF--KPKVLATCPVGLIGDDINSVSKEMSEKL-GIIPFSCEGYKGVSQSAGHHIANNNLFKFVIGHTINILGEYNTG-GDTVLNRCGINVLSVFTGDGSYSEMRQSHMADVNLLMCHRSVNYIADMME--TKFGIPWIKVNF-IGMAKSLKKIARFYDDPK--LTERVEKVIE-EYIP-RLK-GKTVILFV-GGSRAHHR-DLGMVPIVAGYEFAHRDDYEMGRG-TMAIDDVSHKELGMLIKKLKPDMVCSGIKDKYVIEKFGVPSKQLHNYDYSGPFAGFRGAVNFAKDLDMLIPP-WKKAL-RINPAKTCQPIGAMYAALGISHGSQGCYAYLTRHFREPTSSFTEGASVFGGAPNLRQALKNIY-DPDVVAVHTTCLSETIGDDLPSIIKKA--KD-DTNTPSYVGSHVTGFSNMVRGIVDYF-SSDMREIKRMTEEMGVDTSDVLDTPAQYAMYPKG-GVTIETLCSTGDSKATLALQ-AAKAMETPIGVSATDRFVQAIMDYERGRLMDIMTDNKEVAVFG-DPDHLISLCEFLI-NMGMRPVITGTDLRIKGILK-DIFYLHQLIDPVDLIIGNTY-GKYVAHAIPIVRF-GFPIVGYRGGMYLLTNIANTILERKDR
>Bacteria-RS_GCF_000174435.1-Desulfobacterota-Desulfonatronospira_thiodismutans-II-NZ_ACJN02000001.1_320
MRKVAIYGKGGIGKSTTTQNTVAGLVE-L-GKRVMVVGCDPKADSTRLLLGGLSQQTVLDTLR--EE-G--E--DVEL-DDVRISLCVESGGPEPGV-GCAGRGIITSINLLEQLGAYEE-DLDYVFYDVLGDVVCGGFAMPIREGKAQEIYIVVSGEMMAMYAANNICKGIRKFSETGG--VR--LGGLICNSRAVDNEAMIKAFAEKLGSQMIYFVPRDNDVQRAEINRK-TVIDFTPPQADHYRNLAKAMVVP-TP--IETEELESLLEYGILYPAKVAKKRKDIQANNRTVPGIITRGC--CYAGCKGVVGPVGDMVHITHGPIGCGYAWL-TRYCFSTDMQEQDIIFGGE--KKLKQAIKEAWETF--KPNVHATCPVGLIGDDVQAVAREAEAEL-GVLAFNCEGYKGVSQSAGHHIANNKLFNETVGYSVNILGEYNIG-GDAILEKCGIKIAATFSGDGKYDSMTSSHMASLNLIMCYRSINYLAEMME--TKYGIPWAKVNF-IGMSKSLRKIARFFEDPE--LTRRIEEVIK-EYRE-RLQ-GKTAMLFV-GGSRAHHR-DLGMEPVAAGYEFAHRDDYEMPPG-TLVVDDISHLELEELIKTLKPDIILSGIKDKYVIEKFNVPSKQIHNYDYSGPFAGYKGAVNFARDIDMMIPP-FEKAL-RVNPAKTCQPIGAMYAALGISHGSQGCCSYLTRHFKEPTSSFTEGASVFGGSPNLRQSLKTAY-DPDVVAVHTTCLSETIGDDIPTIVKKA--ED-DASTPSYVGSHVTGFSNMVKGIASYF-TADMRKIKSMVSEMGLDTSDVLDTPGEYSMYPKG-GIKMQELEQTGNSLHTIAME-AATYMDQPIGVQATDRFVQAVMDDDRGRLVDMMTDGKKVALWG-DPDQIISMAEFMV-SMGMQPVLTGTEKRMKKILN-DLFYLHQLIEPVDLLVGNTY-GKYIARAIPFVRF-GFPIVGYKGGMHFLSAMINTLLERMDR
>Bacteria-RS_GCF_000686525.1-Desulfobacterota-Desulfonatronovibrio_hydrogenovorans-II-NZ_JMKT01000002.1_27
MRKVAIYGKGGIGKSTTTQNTVAGLVE-L-DKKVMVVGCDPKADSTRLLLGGLSQKTVLDTLR--EE-G--E--DVEL-DDVRLSLCVESGGPEPGV-GCAGRGIITSINLLEQLGAYEE-NLDYVFYDVLGDVVCGGFAMPIREGKAQEIYIVVSGEMMAMYAANNICKGIKKFADAGG--VR--LGGLICNSRAVDNEEMIAAFAKRLGSQMIYFVPRDNEVQRAEINRK-TVIDYSPVQAGHYRSLAKAIVVP-DP--MHTDELEKLLDYGLLYPAKVAKKRRGINANARSVPGIITRGC--CYAGCKGVVGPYGDMVHITHGPVGCGYSWM-TRYCFSTDMQEHDIIFGGE--KKLKQAIREAYETF--RPNVHATCPVGLIGDDVAAVAREAEKEL-GVLAFNCEGYKGVSQSAGHHIANNRLFSDVVGYSVNVLGEYNIG-GDAVLEKCGIKVAATFSGDGKYETMTYAHMASLNLVMCHRSINYLAEMME--TKYGIPWAKVNF-IGMSKSLRKIAAFFDDPE--LTSRIEQVIA-EYRA-RLE-GKTAMLFV-GGSRAHHR-DLGMIPVAAGYEFAHRDDYEMPQG-TLVVDDISHVELERLILTLKPDLLLSGIKDKYIIEKFGVPSKQLHNYDYSGPFAGYRGAVNFAGEIDMMINP-FKQAL-RVNPAKTCQPIGAMYAALGISHGSQGCCSYLTRHYKEPTSSFTEGASVFGGSPNLRQSLKTVY-DPDVVAVHTTCLSETIGDDIPTIVKKA--AD-DASTPSYVGSHVTGFSNMVKGMASYF-TSDMREIKGMVSEMGLDTSDVLDTPGEYHMYPRG-GITVPDLMKTGSSLHTMALD-AASYMDHPIGVKATDRFLQGIMDDDRGRLVDMMTDGKKVALWG-DPDQVISLAEFLV-SMGMKPLVTGTEKRLTSITS-DLFYLHQLIEPVDLLMGNTY-GKYIARAIPFVRY-GFPIVGYRGGMHLLSTIVNTILDRMDR
>Bacteria-RS_GCF_000934755.1-Desulfobacterota-Desulfonatronovibrio_magnus-II-NZ_KN882176.1_59
MRKVAIYGKGGIGKSTTTQNTVAGLVE-L-GKKVMVVGCDPKADSTRLLLGGLSQKTVLDTLR--EE-G--E--DVEL-DDVRISLCVESGGPEPGV-GCAGRGIITSINLLEQLGAYEE-DLDYVFYDVLGDVVCGGFAMPIREGKAQEIYIVVSGEMMAMYAANNICKGIKKFADAGG--VR--LGGLICNSRAVDNEEMIEAFAKRLGSQMLYFVPRDNEVQRAEINRK-TVIDYNPEQAGHYRNLAQAMVVP-DP--MHTDELEQLLDYGLLYPAKVAKKRRSINANARTVPGIITRGC--CYAGCKGVVGPYGDMVHITHGPIGCGYSWL-TRYCFSTDMQEHDIIFGGE--KKLKQAIREAYEEF--KPNVHATCPVGLIGDDVVAVAREAEKEL-GVLAFNCEGYKGVSQSAGHHIANNRLFTDVVGYSVNVLGEYNIG-GDAVLEKCGIKVAATFSGDGKYETMTYAHMASLNLVMCHRSINYLAEMMV--TKYGIPWAKVNF-IGMSKSLRKIARFFEDPE--LSKKVEEVIA-EHAA-NLE-GKTAMLFV-GGSRAHHR-DLGMTVTAAGYEFAHRDDYEMKSG-SIVVDDVSHVELERLIIKLKPDIILSGIKDKYVIEKFGIPSKQLHNYDYSGPYAGYKGAVNFAREIDMMINP-FKKAL-RVNPAKTCQPIGAMYAALGISHGSQGCCSYLTRHYKEPTSSFTEGASVFGGSPNLRQSLKTVY-DPDVVAVHTTCLSETIGDDIPTIVKKA--QD-DASTPSYAGSHVTGFSNMVKGMASYF-TSDMREIKRMVREMGLDTSDVLDTPGEYHMYPKG-GIKVQDLVQTGSSEHTFALD-AATYMDQPIGVKSTDRFIQGIMDDDRGRLVDMMTDGKTVGLWG-DPDQVISLAEFLK-DMGMKPVVTGTEKRLTSILK-DLLYLHQLVEPVDLLVGNTY-GKYIARAIPFVRF-GFPIVGYQGGLYLLSNIVNTLLDRMDR
>Bacteria-RS_GCF_001687335.1-Desulfobacterota-Dissulfuribacter_thermophilus-II-NZ_MAGO01000009.1_83
MRKIAIYGKGGIGKSTTTQNTVAGLAE-M-GKRVMIVGCDPKADATRLMLGGMAQKTVLDTMR--EE-G--E--DVEL-DDVMKVRCVESGGPEPGV-GCAGRGIITSISLLEQLGAYDD-ELDYVFYDVLGDVVCGGFAMPIREGKAEEIYIVLSGEMMAMYAANNISKGIRKYAESGK--VR--LGGLICNSRKVDREELIRAFAERLGTQMLYFVPRDNIVQKAEIHRK-TVIDYSPPQADHYRNLAKAIVIP-KP--MTQDELESLMEYGLYYPTKVAKKRRKIEANVRTVPGIITRGC--CFAGCKGVVGPIVDMIHIVHGPIGCSYSWM-TRYCFSTDMQEDNIIFGGE--KKLRAAIREAYEIF--KPKIHATCPVGLIGDDIHTVAKEMSKEL-GIVAFSCEGYRGVSQSAGHHIANNGLFEHIVGYTVNCLGEYNIG-GDAILDRCGIKVASTFSGNGSYTEYRRAHMANVNLVQCHRSINYMAEMME--TKFGIPWIKVNF-IGTSKSLRKLAAFFEDDA--LTEQIEKVIE-EYRE-RLE-GKTAFLFV-GGSRAHHR-DLGMKTIVAGYEFAHRDDYEMGSG-TLVVDDISHFELEYLMKELKPDIVCSGIKDKYVIQKMGVPSKQLHNYDYSGPFAGYKGAVNFAKEIDMLIAP-WEKAL-RINPAKTCQPIGALYASLGISHGSQGCCAYLTRHYKEPTSSFTEGSSVFGGGANLRQALKTVY-DPEIVAVHTTCLSETIGDDLPSLIKKA--RE-DTNTPSYVGSHVTGFSNMTAAMVKYF-ASDMREIKRLVGQMGIDTSDVLDSPARFSMYPKG-GVKIEDLKDTGSSKITLSLG-AATLLDQPIGIAATDRFIEALIEDERGRVVDIMTDGKKVAVFG-DPDQVISMTEFLV-HLGMKPIVTGTERRIKEIVK-DLFLLHQWIEPVDLLIGNTY-GKYIARAIPFVRF-GFPIVGYRGAMRLLEKMLDALLDRQDR
>Archaea-RS_GCF_900114835.1-Halobacteriota-Methanolobus_profundi-II-NZ_FOUJ01000005.1_126
MRQVAIYGKGGIGKSTTTQNLTGALAT-M-GKKILLVGCDPKADSTRMLLGGLNQKTVLDTLR--SE-G--D-ESIEL-DKLLQIKCVESGGPEPGV-GCAGRGIITSIGLLENLGAYED-DLDYVFYDVLGDVVCGGFAMPIREGKAQEIYIVASGELMAIYAANNICKGIQKYAK-GG--AR--LGGIICNSRNVDGEELLEAFAERLGSKLIHFVPRDNIVQRAEINRK-VVIEFDPDQAKEYMTLAKNIVVP-TP--LDMDDLEAMVEFGIVYPKKTEKDRRKIEANAKTVPGIMTRGC--AYAGGKGVVGPIKDMVHITHGPIGCGYTWG-TRYCFSTDMKETDIVFGGE--KKLKEAIDDAMRIF--KPGINATCPVGLIGDDIESVARNAEKDYPGVLALRCEGYRGVSQSAGHHVASNVIMEQLIGFDINIFGEYNIG-GDLLFEKIGYRIVSSFTGDGSYHNLSKAHRAKLSILLCHRSVNYTNRMME--EKYGVPWLKVNY-VGTKKSLRKMAEYFDNEE--LTKKTEEIIE-EYRN-KLQ-GKTAFIYA-GGSRSHHE-DLGMKVLVAGYQFAHRDDYEMHDG-AIMVDDLNHYETEFLINELKPDLFCSGIKDKYWAQKMGVPSRQIHSYDYSGRYTGFSGVLNFARDVDMTVTP-WKDAL-VVNPAKICQPIGATYAALGISHGSQGCLSYLTRHFREPTSSFYEGTAVFGGASNLKKSLENVY-TPEVIAIHTTCLSETIGDDVGSMIEDV--KE-EASTPSYVGSHVTGYDNMVKSFVTTF-AGDIREIKRLLSIMNIDQTDVLDTGMERELFANG-GTPIGDVEDSANSMGTIALA-AANVFKNPIGVRFTDRFVMKAAEQERARVVDMMTDGKKVAIFG-DPDIIEGLTSLVL-EMGMEPVLSGSVERVSEMVH-DLFTLHQIIEPVDMLIGNTY-GKHIALAIPLIRV-GFPIMGYAGAARMIEWIGNTFLDIKDK
>Archaea-GB_GCA_900100715.1-Halobacteriota-Methanolobus_vulcani-II-FNCA01000003.1_233
MRQVAIYGKGGIGKSTTTQNLTGALAT-M-GKKILLVGCDPKADSTRMLLGGLNQKTVLDTLR--SE-G--D-ESIEL-DKLIQIKCVESGGPEPGV-GCAGRGIITSIGLLENLGAYEE-DLDYVFYDVLGDVVCGGFAMPIREGKAQEIYIVASGELMAIYAANNICKGIQKYAK-GG--AR--LGGIICNSRNVDGEELLEAFAERLGSKLIHFVPRDNIVQRAEINRK-VVIEFDPQQAQEYMTLAKNIVVP-TP--LDMDDLEAMVEFGIIYPAKTEKDRRKIEANAKTVPGIMTRGC--AYAGGKGVVGPIKDMVHITHGPIGCGYTWG-TRYCFSTDMKETDIVFGGE--KKLKEAIDDAMRIF--KPGINATCPVGLIGDDIESVARNAEKDYPGVLALRCEGYRGVSQSAGHHVASNVIMEALIGFDINIFGEYNIG-GDLLFEKIGYRIVSSFTGDGSYHNLAKAHQAKLSILLCHRSVNYTNRMME--EKYGVPWLKVNY-IGTKKSLRKMAEFFDDAE--LTRKTEEIIE-EYRN-KLQ-GKTAFIYA-GGSRSHHE-DLGMKVLVAGYQFAHRDDYEMKDG-AIMVDDLNHYETEFLIKELKPDLFCSGIKDKYWAQKMGIPSRQIHSYDYSGRYTGFTGVLNFARDVDMAVTP-WKNAL-VVNPAKICQPIGATYAALGISHGSQGCLSYLTRHFREPTSSFYEGTAVFGGASNLKKSLENVY-TPEVVAIHTTCLSETIGDDVGSIIEDV--KE-EASTPSYVGSHVTGYDNMVKSFVTTF-AGDIREIKRLLSIMNIDQTDVLDTGMERELFANG-GTPIGDVEDSANSMGTIALA-AANVFKNPIGVRFTDRFIMKAAELERSRVVDMMTDGKKVAIFG-DPDIIEGLTSLVL-EMGMEPVLSGSVERVSEMVH-DLFTLHQIIEPVDMLIGNTY-GKHIALAIPLIRV-GFPIMGYAGAARMIEWIGNTFLDIKDK
>Archaea-RS_GCF_000504205.1-Halobacteriota-Methanolobus_tindarius-II-NZ_AZAJ01000001.1_1878
MRQVAIYGKGGIGKSTTTQNLTGALAT-M-GKKILLVGCDPKADSTRMLLGGLNQKTVLDTLR--SE-G--D-ESIEL-DKLIQIKCVESGGPEPGV-GCAGRGIITSIGLLENLGAYED-ELDYVFYDVLGDVVCGGFAMPIREGKAQEIYIVASGELMAIYAANNICKGIQKYAK-GG--AR--LGGIICNSRNVDGEELLEAFAERLGSQLIHFVPRDNIVQRAEINRK-VVIEFDPQQAKEYMTLAQNIVVP-TP--LDMEDLEAMVEFGIIYPKKTEKDRRKIEANAKTVPGIMTRGC--AYAGGKGVVGPIKDMVHITHGPIGCGYTWG-TRYCFSTDMKETDIVFGGE--KKLRDAIDDAMRIF--KPGINATCPVGLIGDDIEDVARNAEKDYPGVLALRCEGYRGVSQSAGHHVASNVIMEQLIGFDINIFGEYNIG-GDLLFEKIGYRIVSSFTGDGSYHNISKAHLAKLSILLCHRSVNYTNRMME--EKYGVPWLKVNY-VGTKKTLRKMAEYFDNEE--LTKKTEEVIE-EYKN-KLQ-GKTAFIYA-GGSRSHHE-DLGMKVLVAGYQFAHRDDYEMKDG-TIAVDDLNHHETEFLIKELKPDLFCSGIKDKYWAQKMGVPSRQIHSYDYSGRYTGFTGVLNFARDVDMAVTP-WKNAL-VVNPAKICQPIGATYAALGISHGSQGCLSYLTRHFREPTSSFYEGTAVFGGASNLKKSLENVY-TPEVVAIHTTCLSETIGDDVGSMIEDV--KE-EASTPSYVGSHVTGYDNMVKSFVTTF-AGDIREIKRILSIMNIDQTDVLDNGMERGLFANG-GTPIGDVEDSANSMGTIALA-AAKVFQNPIGVRFTDRFVMKAAEQERARVVDMMTDGKKVAIFG-DPDIIEGVTSLVL-EMGMEPVLSGSVERVSEMVH-DLFTLHQIIEPVDMLIGNTY-GKHIALAIPLIRV-GFPIMGYAGAARLIEWIGNTFLDIKDK
>Archaea-RS_GCF_006546655.1-Halobacteriota-Methanolobus_vulcani_A-II-VIAQ01000015.1_120
MRQVAIYGKGGIGKSTTTQNLTGALAT-M-GKKILLVGCDPKADSTRMLLGGLNQKTVLDTLR--SE-G--D-ESIDL-DKLIQIKCVESGGPEPGV-GCAGRGIITSIGLLENLGAYTD-DLDYVFYDVLGDVVCGGFAMPIREGKAQEIYIVASGELMAIYAANNICKGVQKYAK-GG--AR--LGGIICNSRNVDGEELLEAFAQRLGSKLIHFVPRDNIVQRAEINKK-VVIEFDPDQAKEYMTLAKNIVVP-TP--LEMDDLEAMVEFGIVYPKKTEKDRRKIEANAKTIPGIMTRGC--AYAGCKGVVGPVKDIVNLTHGPIGCGYTWG-TRYCFTTDMRETDIVFGGE--KRLRAAIDDIVKIF--NPGIEATCPVGLIGDDIEEVARAAEKDYPGVLAFRCEGYRGVSQSSGHHIASNVLMEKLIGFDINIFGEYNIG-GDLIMEKIGYRIVSSLTGDGSFHNISQAHMAKLSILLCHRSINYTNRMME--QKYGVPWLKVNY-IGTKKSLRKMAEFFDDAE--LTKKTEEVIE-EYKN-KLQ-GKTAFIYA-GGSRAHHE-DLGMKVLVAGYQFAHRDDYEMPDG-TIAVDDLNHHETEFLIKELKPDIFCSGIKDKYWAMKMGVPSRQIHSYDYSGRYTGFTGVINFARDMDMAITP-WKEAL-VLNPAKICQPIGATYAALGISHGSQGCLSYLTRHFREPTSSFYEGTAVFGGASNLKKSLENVY-RPEVVAIHTTCLSETIGDDVNSMIEDV--KE-EASTPSYVGSHVTGYDAMVKSFVTTF-AGDIREMKRLLSIMNIDQTDVMDTGMERELFANG-GTPIGDVEDSANSMGTIALA-AAKVFQNPIGIRYTDRFVMKAAEKERAKVVDMMTDGKKVAIFG-DCDIIEGLTSLVL-EMGMEPILSGSVERVSEMVH-DLFTLHQIIEPVDMLIGNTY-GKHIALAIPLIRV-GFPIMGYAGAARLIEWIGNTFLDIKDK
>Archaea-GB_GCA_006546655.1-Halobacteriota-Methanolobus_vulcani_A--VIAQ01000015.1_120
MRQVAIYGKGGIGKSTTTQNLTGALAT-M-GKKILLVGCDPKADSTRMLLGGLNQKTVLDTLR--SE-G--D-ESIDL-DKLIQIKCVESGGPEPGV-GCAGRGIITSIGLLENLGAYTD-DLDYVFYDVLGDVVCGGFAMPIREGKAQEIYIVASGELMAIYAANNICKGVQKYAK-GG--AR--LGGIICNSRNVDGEELLEAFAQRLGSKLIHFVPRDNIVQRAEINKK-VVIEFDPDQAKEYMTLAKNIVVP-TP--LEMDDLEAMVEFGIVYPKKTEKDRRKIEANAKTIPGIMTRGC--AYAGCKGVVGPVKDIVNLTHGPIGCGYTWG-TRYCFTTDMRETDIVFGGE--KRLRAAIDDIVKIF--NPGIEATCPVGLIGDDIEEVARAAEKDYPGVLAFRCEGYRGVSQSSGHHIASNVLMEKLIGFDINIFGEYNIG-GDLIMEKIGYRIVSSLTGDGSFHNISQAHMAKLSILLCHRSINYTNRMME--QKYGVPWLKVNY-IGTKKSLRKMAEFFDDAE--LTKKTEEVIE-EYKN-KLQ-GKTAFIYA-GGSRAHHE-DLGMKVLVAGYQFAHRDDYEMPDG-TIAVDDLNHHETEFLIKELKPDIFCSGIKDKYWAMKMGVPSRQIHSYDYSGRYTGFTGVINFARDMDMAITP-WKEAL-VLNPAKICQPIGATYAALGISHGSQGCLSYLTRHFREPTSSFYEGTAVFGGASNLKKSLENVY-RPEVVAIHTTCLSETIGDDVNSMIEDV--KE-EASTPSYVGSHVTGYDAMVKSFVTTF-AGDIREMKRLLSIMNIDQTDVMDTGMERELFANG-GTPIGDVEDSANSMGTIALA-AAKVFQNPIGIRYTDRFVMKAAEKERAKVVDMMTDGKKVAIFG-DCDIIEGLTSLVL-EMGMEPILSGSVERVSEMVH-DLFTLHQIIEPVDMLIGNTY-GKHIALAIPLIRV-GFPIMGYAGAARLIEWIGNTFLDIKDK
>Archaea-GB_GCA_001577565.1-Halobacteriota-Methanolobus_zinderi-II-LSRV01000026.1_28
MRQVAIYGKGGIGKSTTTQNLTASLAT-M-GKKILLVGCDPKADSTRMLLGGLNQKTVLDTLR--SE-G--D-DSIEL-DQLIQIKCVESGGPEPGV-GCAGRGIITSIGLLENLGAYED-DLDYVFYDVLGDVVCGGFAMPIREGKAQEIYIVASGELMAIYAANNICKGIKKYAK-GG--AR--LGGIICNSRKVDGEELLEAFAERLGSKLIHFVPRDNIVQRAEINKK-TVIDFDPDQAQEYLTLAANIVVP-TP--LEMDDLESMVEFGIIYPEKVAKDRRKIEANAKTIPGIMTRGC--AYAGGKGVVGPIKDMVHITHGPIGCGYTWG-TRYCFSTDMKETDIVFGGE--KKLKQAIDDAVRIF--KPGINATCPVGLIGDDIEAVASEAEKEH-GIMALRCEGYRGVSQSAGHHVASNVIMEHLIGFDINIFGEYNIG-GDLLFEKIGYRIVSSFTGDGSYHNLSKAHQAKLSILLCHRSVNYTNRMME--EKYGVPWLKVNY-IGTKKSLRKMAEFFDDPE--LTKKTEEVIE-EYRN-KLQ-GKTAFIFS-GGSRSHHE-DLGMKVVVAGYQFAHRDDYEMSEG-TIAVDDLNHYETEFLIKELKPDLFCSGIKDKYWAQKMGVPSRQIHSYDYSGRYTGFTGVLNFARDVDMSVTP-WKDAL-VVNPAKICQPIGATYAALGISHGSQGCLSYLTRHFREPTSSFYEGTAVFGGASNLKKSLANVY-TPEVVAIHTTCLSETIGDDVGQIIEDV--ME-EASTPSYVGTHVTGYDNMVKSFVTTF-AGDIREIKRLLSILNIDQTDVLDTGQERELFANG-GTPIGDVEDSANSMGTIALA-AAKVFQNPIGIRFTDRFVMKAAEHERSRVVDMMTDGKKVAIFG-DCDIIEGLTSLVL-EMGMEPILSGTEERVSEMVH-DLFTLHQIIEPVDMLIGNTY-GKHMALAIPLIRV-GFPIMGYAGAARLIEQIGNTFLDIKDK
>Archaea-GB_GCA_000306725.1-Halobacteriota-Methanolobus_psychrophilus-II-NC_018876.1_1272
MRQVAIYGKGGIGKSTTTQNLTAALAT-M-GKKILLVGCDPKADSTRMLLGGLNQRTVLDTLR--AE-G--D-ESVEL-DKLLQIKCVESGGPEPGV-GCAGRGIITSINLLENLGAYDE-DLDYVFYDVLGDVVCGGFAMPIREGKAKEIYIVASGELMAIYAANNICKGIQKYAK-GG--AR--LGGIICNSRNVDGEELLQAFAERLGSKLIHFVPRDNIVQRAEINRK-VVIEYDPNQANEYLTLANNIVVP-KP--LEMDDLEAMVEFGIVYPEKVARDRRKIEADSKVVPGIMTRGC--AFAGGKGVVGPIKDMVHIVHGPIGCGYTWG-TRYSFSTDMIETDIVFGGE--KKLKAAIDDVVRIF--KPGICATCPVGLIGDDIEAVALEAQKEH-GVMALRCEGYRGVSQSAGHHIASNVLMEHVVGFDINIFGEYNIG-GDLLFEKIGYRIVSSFTGDGSFHSLAKAHKAKLSILLCHRSVNYTNRMME--ERYGVPWLKVNY-VGTKKSLRKMAQFFDDPE--LTRKTEEVIE-EYRR-KLA-GKKVFIYS-GGSRSHHE-DLGMKVIVAGYQFAHRDDYEMKDG-TVVVDDLNHYETEFLIKELKPDLFCSGIKDKYMAQKMGIPSRQIHSYDYSGRYTGFSGVLNFARDVDMAVTP-WKNAL-VVNPAKICQPIGAVYAAMGVSHGSQGCLSYLTRHYREPSSSFSEGTAVFGGASNLREALTNVY-QPEVIAIHTTCVAETIGDDVNQIIEDV--KM-EASTPSYVGSHVTGYDNMVKSFVTSF-AGDIREIKRILSIMKIDQTNVFDSGGDGSLYAKG-GTPVGDIEDTANSVGTVALA-AAQLLKTPIGVRYTDRFIMKAAEQERARVVDMMTDGKKVAIFG-DPDIIQGLTSLVL-EMGMEPVLSGSEGEMAQLVH-DLFTLHQIIEPVDMLIGNTY-GKHIALAIPLIRV-GFPIMGYAGAARMVEWIGNTFLDIKDK
>Archaea-GB_GCA_002501695.1-Halobacteriota-Methanolobus_sp002501695-II-DANZ01000141.1_28
MRQVAIYGKGGIGKSTTTQNLTAALAT-M-GKKILLVGCDPKADSTRMLLGGLNQKTVLDTLR--AE-G--D-ESVEL-DKLLQIKCVESGGPEPGV-GCAGRGIITSISLLENLGAYEE-DLDYVFYDVLGDVVCGGFAMPIREGKAKEIYIVASGELMAIYAANNICKGIQKYAK-GG--AR--LGGIICNSRNVDGEELLEAFAQRLGSKLIHFVPRDNIVQRAEINRK-VVIEYDPNQANEYLTLAGNIVVP-KP--MEMDDLEAMVEFGIVYPEKVARDRRKIEANSKVVPGIMTRGC--AFAGGKGVVGPIKDMVHIVHGPIGCGYTWG-TRYSFSTDIVETDIVFGGE--KKLKAAIDDVVRIF--KPGICATCPVGLIGDDIEAVALEAQKEH-GVMALRCEGYRGVSQSAGHHIASNVLMEHVVGFDINIFGEYNIG-GDLIFEKIGYRIVSSFTGDGSFHSLAKAHRAKLSILLCHRSVNYTNRMME--QRYGVPWLKVNY-VGTKKSLRKMAKFFDDPE--LTRKTEEVIE-EYRR-KLA-GKKVFIYS-GGSRSHHE-DLGMKVVVAGYQFAHRDDYEMKDG-TVVVDDLNHYETEFLIKQLKPDLFCSGIKDKYMAQKMGIPSRQIHSYDYSGRYTGFSGVLNFARDVDMAVTP-WKNTL-VVNPAKICQPIGAVYAAMGVSHGSQGCLSYLTRHYREPSSSFSEGTAVFGGASNLREALTNVY-QPEVIAIHTTCVAETIGDDVNQIIEDV--KM-EASTPSYVGSHVTGYDNMVRSFVTSF-AGDIREIKRILSVLKIDQTNVFDSGGDGSLYAKG-GTPVGDIEDTANSVGTIALA-AAQLLRTPIGVRYTDRFIMKAAEQERARVVDMMTDGKKVAIFG-DPDIIQGLTSLVL-EMGMEPVLSGTEGEMAQLVH-DLFTLHQIIEPVDMLIGNTY-GKHIALAIPLIRA-GFPIMGYAGAARMVEWIGNTFLDIKDR
>Archaea-RS_GCF_002243045.1-Halobacteriota-Methanolobus_psychrotolerans-II-NZ_MBKP01000025.1_21
MRQVAIYGKGGIGKSTTTQNLTAALAT-M-GKKILLVGCDPKADSTRMLLGGLNQKTVLDTLR--SE-G--D-ESVEL-DKLLQIKCVESGGPEPGV-GCAGRGIITSINLLENLGAYEE-DLDYVFYDVLGDVVCGGFAMPIREGKAKEIYIVASGELMAIYAANNICKGIQKYAK-GG--AR--LGGIICNSRKVDGEELLEAFAQRLGSKLIHFVPRDNIVQRAEINRK-VVIDFDPEQAQEYLTLASNIVVP-KP--MEMEDLEAMVEFGIVYPEKVAKDRRQIEANSKVIPGIMTRGC--AFAGGKGVVGPIKDMIHIVHGPIGCGYTWG-TRYSFSTDMIETDIVFGGE--KKLKAAIDDAVRIF--KPGICATCPVGLIGDDIESVALQAEKEH-GVMALRCEGYRGVSQSAGHHIASNVLMEHVVGFDINIFGEYNIG-GDLLFERIGYRIVSSFTGDGSFHSLAKAHKAKLSILLCHRSVNYTNRMME--QKYGVPWLKVNY-VGTKKSLRKMAQFFDNPE--LTENTEKVIE-EYRR-KLA-GKKVFIYS-GGSRSHHE-DLGMKVLVAGYQFAHRDDYEMKDG-TIAVDDLNHYETEFLIKELKPDLFCSGIKDKYMAQKMGVPSRQIHSYEYSGRYTGFSGVLNFARDVDMAVVP-WKNAL-VINPAKICQPIGAVYAAMGISHGSQGCLSYLTRHYREPTSSFYEGTAVFGGASNLRQALSNVY-TPEVIAIHTTCVAETIGDDVNQIIEDV--KM-EASTPSYVGSHVTGYDNMVKSFVTSF-AGDIREIKRILSIMNVDQTDVFDSGGEGTLYAKG-GTSIGDVEDSANSLGTIALA-AATVFKNPIGIRYTDRLIMKIAENERARVVDMMTDGKKVAIFG-DPDIIQGLTSLVL-EMGMEPILSGTEEEMAELVH-DLFTLHQMIEPVDMLIGNTY-GKHIALAIPLIRV-GFPIMGYAGTARMVEWIGNTFLDIKDK
>Archaea-RS_GCF_004745425.1-Halobacteriota-Methanolobus_sp004745425-II-NZ_PGGK01000004.1_118
MRQVAIYGKGGIGKSTTTQNLTAALAI-M-GKNILLVGCDPKADSTRMLLGGLNQKTVLDTLR--TE-G--D-ESVEL-ANLIQIKCVESGGPEPGV-GCAGRGIITSINLLENLGAYEE-DLDYVFYDVLGDVVCGGFAMPIREGKAQEIYIVASGELMAIYAANNICKGIQKYAK-GG--AR--LGGIICNSRKVDGEELLEAFAERLGSKLIHFVPRDNIVQRAEINRK-VVIEFDSDQAQEYLTLANNIVIP-KP--MEMEDLEAMLEFGIIYPEKVAKDRRKIEANSKVIPGIMTRGC--AFAGGKGVVGPIKDMVHIVHGPIGCGYTWG-TRYSFSTDMVETDIVFGGE--KKLKAAIDDAVRIF--KPGICATCPVGLIGDDIEAVALEAEQEH-GVMGLRCEGYRGVSQSAGHHIASNVLMEHVVGFDINIFGEYNIG-GDLIFERIGYRIVSSFTGDGSFHSLAKAHKAKLSILLCHRSVNYTNRMME--QKYGVPWLKVNY-VGTKKSLRKMAKFFDDPT--LTNKTEEVIK-EYKR-KLA-GKKVFIYS-GGSRSHHE-DLGMKVLVAGYQFAHRDDYEMKDG-TIAVDDLNHYETEFLIKELKPDLFCSGIKDKYMAQKMGIPSRQIHSYDYSGRYTGFSGVLNFARDIDMAVVP-WKDAL-VINPAKICQPIGAVYAAMGISHGSQGCLSYLTRHYREPSSSFYEGTAVFGGASNLRQALSNVY-TPEVIAIHTTCVAETIGDDVNQIIEDV--KM-EASTPSYVGSHVTGYDNMVKSFVTTF-AGDIREIKRILSILNVDQTEVFDSGGDGSLYAKG-GTSIGDVEDSANSLGTIALA-AATVFKNPIGVRYTDRLIMKIAEQERARVVDMMTDGKKVAIFG-DPDIIQGLTSLVL-EMGMEPILSGTEEEMSEMVH-DLFTLHQVIEPVDMLIGNTY-GKHIALAIPLIRV-GFPIMGYAGAARMIEWIGNTFLDIKDK
>Archaea-GB_GCA_002508425.1-Halobacteriota-Methanomethylovorans_sp002508425-II-DAKU01000064.1_8
MRQVAIYGKGGIGKSTTTQNLTAALAT-M-GKKILLVGCDPKADSTRMLLGGLNQKTVLDTLR--SE-G--D-ESIEL-DKLLQIKCVESGGPEPGV-GCAGRGIITSINLLENLGAYEE-DLDYVFYDVLGDVVCGGFAMPIREGKAKEIYIVASGELMAIYAANN----------------------------------XXXXFAQRLGSKLIHFVPRDNIVQRAEINRK-VVIDFDPGQAQEYLTLASNIVVP-KP--MEMEDLEAMVEFGIVYPKQVAKDRRQIEANAKTIPGIMTRGC--AYAGGKGVVGPIKDMVHITHGPIGCGYTWG-TRYCFSTDMGETDIVFGGE--KKLKAAIDDAVRIF--KPGICATCPVGLIGDDIEAVALEAEREH-GVMSLRCEGYRGVSQSAGHHIASNVLMQHIVGFDINIFGEYNIG-GDLLFEKIGYRIVSSFTGDGSYHNLAKAHQAKLSILLCHRSVNYTNRMME--EKYGVPWLKVNY-VGTKKSLRKMAQFFDDAE--LTKKTEEVIE-EYRN-KLK-GKTAFIYS-GGSRSHHE-DLGMKVVVAGYQFAHRDDYEMNDG-TIAVDDLNHYETEFLIKELKPDLFCSGIKDKYMAQKMGVPSRQIHSYDYSGRYTGFSGVLNFARDVDMAVTP-WKDAL-VINPAKICQPIGAVYAAMGISHGSQGCLSYLTRHYREQTSSFYEGTAVFGGAANLKKALANVY-TPEVVAIHTTCLSETIGDDVKQIIEDV--QM-EASTPSYVGSHVTGYDNMVKSFVTTF-AGDIREMKRILSIMNIDQTDVFDAGGDGGLFAKG-GTPIGDVEDSANSMGTIALA-AATVFNNPIGVRYTDRFIMKAAEQERARVVDMMTDGKKVAIFG-DPDILEGLTSLVL-EMGMEPILSGSEETVSGMVH-DLFTLHQLIEPVDMLIGNTY-GKHIALAIPLIRV-GFPIMGYTGAARMVEWIGNTFLDIKDK
>Archaea-GB_GCA_002067275.1-Halobacteriota-Methanomethylovorans_sp002067275-II-MVQX01000087.1_97
MRQVAIYGKGGIGKSTTTQNLTAALAT-M-GKKIMLVGCDPKADSTRMLLGGLSQKTVLDTLR--SE-G--D-ESVEL-DNLLQIKCVESGGPEPGV-GCAGRGIITSIGLLENLGAYEN-DLDYVFYDVLGDVVCGGFAMPIREGKAKEIYIVASGELMAIYAANNICKGIQKYAK-GG--AR--LGGIICNSRKVDGEELLEAFADRLGSKLIHFVPRDNIVQRAEINKK-TVIDFDPQQAQEYLTLAENIVVP-KP--LEMDALESMVEFGIIYPEKVAKDRRKIEANSKVVPGIMTRGC--AFAGGKGVVGPIKDMVHIVHGPIGCAYTWG-TRYCFCTDIQETDIVFGGE--KKLKAAIDDAVRIF--KPGICATCPVGLIGDDIESVALQAEKEH-GVMGLRCEGYRGVSQSAGHHIASNVLMEHIIGFDINIFGEYNIG-GDLLFEKIGYRIVSSFTGDGSYHNLAKAHRAKLSILLCHRSVNYTNRMME--EKYGVPWLKVNY-VGTRKSLMKMAKFFDDPE--LTKRTEEVIA-GYRR-KLQ-GKKVFIYS-GGSRSHHE-DLGMKVVVAGYQFAHRDDYETMDG-TVVVDDLNHYETEFLIKELKPDLFCSGIKDKYWAQKMGVPSRQIHSYDYSGRYTGFSGVLNFAKDVDMAVMP-WKDAL-VVNPAKICQPIGAVYAAMGISHGSQGCLSYLSRHFREPSSSFYEGTAVFGGASNLKEALANIY-QPEVIAVHTTCVAETIGDDVKRIVEDV--QM-EASTPSYVGSHVTGYDNMVESFVTTF-AGDIREIKRILSAMKVDQTDVFDSGGSRGLYARG-GTPIGDVEDTANSLGTIALA-AAKALKNPIGIRYTDRFVMDVAEEERARVVDMMTDAKKVAIFG-DPDIIGGLTSLVL-EMGMEPVLTGTEKEVSDMVH-DLFTLHQLIEPVDMLMGNTY-GKHIALAIPLIRV-GFPVTGYSGAAWLVERMGNTFLDIRDK
>Archaea-GB_GCA_000007345.1-Halobacteriota-Methanosarcina_acetivorans-II-AE010299.1_4100
MRQIAIYGKGGIGKSTTTQNLTAALST-M-GNNILLVGCDPKADSTRMLLGGLNQKTVLDTLR--SE-G--D-EGIDL-DTVLQIKCVESGGPEPGV-GCAGRGIITSIGLLENLGAYTD-DLDYVFYDVLGDVVCGGFAMPIREGKAKEIYIVASGELMAIYAANNICKGLAKFAK-GG--AR--LGGIICNSRKVDGEELLEAFAKKLGSHLIHFVPRDNIVQRAEINRK-TVIDFDRDQAKEYLTLADNVVVP-TP--LPMEELEAMVEFGIVLPEKAARDRRKIEADDKVIPGILTRGC--AFAGTKGVVGPIKDMVHLVHGPIGCAFTWG-TRYSVCTDMKETDIVFGGE--KKLKKAIDEVVKIF--NPGICATCPVGLIGDDIESVAREAEEEH-GVIPARCEGYRGVSQSAGHHIASNSLMEHLIGFDINIFGEYNIG-GDLILEKIGYRIISSLTGDGSFHKISQAHQAKLSILLCHRSINYTNRMME--EKYGVPWLKVNY-IGTEKSLRKMAEFFDDPE--LTRKTEEVIA-EYRE-KLQ-GKTAFIYA-GGSRSHHE-ELGMKVVVAGYQFAHRDDYEMKDG-TIVVDDLNHHETEFLVKALKPDIFCSGIKDKYWAQKIGVPSRQIHSYDYSGRYTGFSGVLNFARDIDMAIPP-WKSAI-TINPAKICQPIGAVYAALGVSHGSQGCLSYLSRHYREATSSFSEGTAVFGGAANLKEALVNVY-QPEVIAIHTTCVAETIGDDVGVILEDV--SA-EASTPSYVGTHITGYDNMVKSFVTTF-AADIREIKRILSIMGIDTTDVFDAPKEHTFYPKG-GTPIGDIEDSANSLGTIALA-AAKILESPIGIRNTDRFIMNAAKDERGRLVDMMTDGKKVAIYG-DPDILSGLTSLVL-EMGMEPVLTGTEKEIEALIG-DLFMLHQIIKPVDLLIGNTY-GKFISRAVPLVRV-GFPIMGYAGAARLVERIGNTLLDRKDR
>Archaea-RS_GCF_000970085.1-Halobacteriota-Methanosarcina_siciliae-II-NZ_CP009506.1_3465
MRQIAIYGKGGIGKSTTTQNLTAALST-M-GNNILLVGCDPKADSTRMLLGGLNQKTVLDTLR--SE-G--D-EGIDL-DVVLQIKCVESGGPEPGV-GCAGRGIITSIGLLENLGAYTD-DLDYVFYDVLGDVVCGGFAMPIREGKAKEIYIVASGELMAIYAANNICKGLAKFAK-GG--AR--LGGIICNSRKVDGEELLEAFAKKLGSQLIHFVPRDNIVQRAEINRK-TVIDFDQDQAKEYLTLADNVVVP-TP--LPMEELEAMVEFGIVLPEKAARNRRKIEADDKVIPGILTRGC--AFAGTKGVVGPIKDIVHLVHGPIGCAFTWG-TRYCVCTDMKETDIVFGGE--KKLKKAIDEIVKIF--NPGICATCPVGLIGDDIESVAREAEEEH-GVIPARCEGYRGVSQSAGHHIASNSLMEHLIGFDINIFGEYNIG-GDLILEKIGYRIISSLTGDGSFHKISQAHQAKLSILLCHRSINYTNRMME--EKYGVPWLKVNY-IGTEKSLRKMAEFFDDPE--LTRKTEETIA-EYRK-KLQ-GKTAFIYA-GGSRSHHE-ELGMKVVVAGYQFAHRDDYEMKDG-TIVVDDLNHHETEFLVKALKPDVFCSGIKDKYWAQKLGVPSRQIHSYDYSGRYTGFSGVLNFARDIDMAIPP-WKSAI-TINPAKICQPIGAVYAALGVSHGSQGCLSYLSRHYREATSSFSEGTAVFGGAANLKEALVNVY-QPEVIAIHTTCVAETIGDDVGVILEDV--SA-EASTPSYVGTHITGYDNMVKSFVTTF-AADIREIKRILSIMGIDTTDVFDAPKEHTFYPKG-GTPIGDIEDSANSLGTIALA-AAKILESPIGIRNTDRFVMNAAKDERGRLVDMMTDGKKVAIYG-DPDILSGLTSLVL-EMGMEPVLTGTEKEIEELIG-DLFMLHQIIKPVDLLIGNTY-GKFISRAVPLVRV-GFPIMGYAGAARLVERIGNTLLDRKDR
>Archaea-RS_GCF_000970285.1-Halobacteriota-Methanosarcina_horonobensis-II-NZ_CP009516.1_737
MRQIAIYGKGGIGKSTTTQNLTAALAT-M-GNNILLVGCDPKADSTRMLLGGLNQKTVLDTLR--SE-G--D-EGVNL-DVVVQIKCVESGGPEPGV-GCAGRGIITSIGLLENLGAYTE-DLDYVFYDVLGDVVCGGFAMPIREGKAKEIYIVASGELMAIYAANNICKGLAKFAK-GG--AR--LGGIICNSRNVDGEELLEAFAKKLGSQLIHFVPRDNIVQRAEINRK-TVIDFDPNQAKEYLTLANNVVVP-TP--LPMEELEAMVEFGIVLPEKAARNRRKIEADDKVIPGILTRGC--AFAGTKGVVGPIKDMVHLVHGPIGCAFTWG-TRYCVCTDMKETDIVFGGE--KKLKKAIDEVVKIF--NPGICATCPVGLIGDDIESVAREAEKEH-GIIPARCEGYRGVSQSAGHHIASNSLMEHLIGFDINIFGEYNIG-GDLILEKIGYRIVSSLTGDGSFHKISQAHRAKLSILLCHRSINYTNRMME--EKYGIPWLKVNY-IGTEKSLRKMAEFFDDPE--LTRKTEETVA-EYRK-KLQ-GKTAFIYA-GGSRSHHE-ELGMKVIVAGYQFAHRDDYEMRNG-TVVIDDLNHHETEALVKALKPDIFCSGIKDKYWAQKHGIPSRQIHSYDYSGRYTGFSGVVNFAKDIDMALPP-WKEAV-TINPAKICQPIGAVYAALGVSHGSQGCLSYLSRHYRENTSSFSEGTAVFGGAANLKEALGNIY-RPEVIAIHTTCVAETIGDDVGVIIEDV--RA-EASTPSYVGTHITGYDNMVKSFVTTF-AGDIREMKRILSIMGIDTTDVFDAPGEPGMYPKG-GTPIGDIEDSANSVGTIALS-AASYLESPIGIRNTDRFIMNAAKDERGRLVDMMTDAKKVAIYG-DPDIILGLTSLVL-EMGMEPVLTGTEKEVEGLIG-DLFMLHQIIKPVDLLIGNTY-GKFISRAVPLVRV-GFPIMGYAGAARLVERIGNTLLDRKDR
>Archaea-RS_GCF_000970205.1-Halobacteriota-Methanosarcina_mazei-II-NZ_CP009512.1_621
MRQIAIYGKGGIGKSTTTQNLTAALAT-M-GNKILLVGCDPKADSTRMLLGGLNQKTVLDTLR--SE-G--D-EGVNL-DVVVQIKCVESGGPEPGV-GCAGRGIITSIGLLENLGAYTE-DLDYVFYDVLGDVVCGGFAMPIREGKAKEIYIVASGELMAIYAANNICKGLAKFAK-GG--AR--LGGIICNSRNVDGEELLEAFAQKLGSQLIHFVPRDNIVQRAEINRK-TVIDFDPNQAKEYLTLASNVVVP-TP--LPMEELEAMVEFGIVLPEKAARNRRKIEADDKVIPGILTRGC--AFAGTKGVVGPIKDMVHIVHGPIGCAFTWG-TRYCVCTDMKETDIVFGGE--KKLKKAIDEVVKIF--NPEICATCPVGLIGDDIEAVSREAEKEH-GVIPARCEGYRGVSQSAGHHIASNALMENLIGFDINIFGEYNIG-GDLILEKIGYRIVSTFTGDGSFHKLAQAHRAKLSILLCHRSINYTNRMME--EKYGIPWLKVNY-IGTEKSLKKMAEFFDDPE--ITRKTEEIIA-EYRK-KLQ-GKTAFIYA-GGSRSHHE-ELGMKVVVAGYQFAHRDDYEMKDG-TIVIDDLNHHETEALLKTLKPDIFCSGIKDKYWAQKHGIPSRQIHSYDYSGRYTGFSGVVNFARDIDMAMPP-WKEAV-TINPAKICQPIGAVYAALGVSHGSQGCLSYLSRHYRENTSSFSEGTAVFGGAANLKEALGNIY-RPEVIAIHTTCVAETIGDDVGVIIEDV--RA-EASTPSYVGTHITGYDNMVKSFVTTF-AGDIREIKRILSIMGIDTTDVFDAPGEPGMYPKG-GTPIGDIEDSANSAGTIALS-AAKILESPIGIRNTDRFVMNAAKDERGRLVDMMTDGKKVAIYG-DPDIISGLTSLVM-EMGMEPVLTGTKKEVEGLTG-DLFMLHQIIKPVDLLIGNTY-GKFISRAVPLVRV-GFPIMGYAGAARLVERIGNTLLDRKDR
>Archaea-RS_GCF_000970025.1-Halobacteriota-Methanosarcina_barkeri-II-NZ_CP009528.1_3032
MRQIAIYGKGGIGKSTTTQNLTASLST-M-GNKIMLVGCDPKADSTRMLLGGLNQKTVLDTLR--SE-G--D-EGVDL-DVVMQIKCVESGGPEPGV-GCAGRGIITSIGLLENLGAYTD-DLDYVFYDVLGDVVCGGFAMPIREGKAKEIYIVASGELMAIYAANNICKGLAKFAK-GG--AR--LGGIICNSRNVDGEELLDAFAKKLGSHLIHFIPRDNIVQRAEINRK-TVIDFDPNQAKEYLTLAHNVVVP-TP--LPMEELEAMVEFGIVLPEKAARNRRKIEADDKVIPGILTRGC--AFAGTKGVVGPIKDMVHLVHGPIGCAYTWG-TRYCVCTDMKETDIVFGGE--KKLKKAIDEVVKIF--HPEICATCPVGLIGDDIESVAREAEKEH-GVIPARCEGYRGVSQSAGHHIASNALMEHLIGFDINVFGEYNIG-GDLIFEKIGYRIVSSLTGDGSFHRISQAHQAKLSILLCHRSINYTNRMME--EKYGVPWLKVNY-IGTEKSLRKMAEFFDDPE--LTRKTEEVIA-EYRK-KLK-GKTAFIYA-GGSRSHHE-ELGMKVIAAGYQFAHRDDYEAEDG-TIVIDDLNHHETEVLVKTLKPDIFCSGIKDKYWAQKLGVPSRQIHSYDYSGRYTGFSGVLNFARDIDMALPP-WKEAV-TINPAKTCQPIGAVYAALGVSHGSQGCLSYLSRHYREATSSFSEGTAVFGGAANLKEALVNIY-KPEVIAIHTTCVAETIGDDVGVILEDV--EA-EASTPSYVGTHITGYDNMVKSFVTTF-TGDIREIKRILSIMGIDTTDVFDAPGEPGMYPKG-GTPIGDIEDSANSVGTIALS-AAKILEGPIGIRNTDRFVMNAAKDERGRLVDMMTDGKKVAIYG-DPDILTGLTSLVM-EMGMEPVLTGTEKEVEGLIG-DMFTLHQIIKPVDLLIGNTY-GKFISRAVPLVRV-GFPIMGYAGAARLVERIGNTLLDRKDR
>Archaea-GB_GCA_002505485.1-Halobacteriota-Methanosarcina_sp002505485-II-DAVG01000112.1_113
MRQIAIYGKGGIGKSTTTQNLTAALST-M-GNKILLVGCDPKADSTRMLLGGLNQKTVLDTLR--SE-G--D-EGVDL-EIVLQIKCVESGGPEPGV-GCAGRGIITSIGLLENLGAYTE-DLDYVFYDVLGDVVCGGFAMPIREGKAKEIYIVASGELMAIYAANNICKGLAKFAK-GG--AR--LGGIICNSRKVDGEELLEAFAKKLGSQLIHFVPRDNIVQRAEINRK-TVIDFDPNQAKEYLTLAENVVVP-TP--LPMEELEAMVEFGIVLPEKAARNRRKIDANEKVIPGILTRGC--AFAGSKGVVGPIKDMVHIVHGPIGCAFTWG-TRYCVCTDMKETDIVFGGE--KKLKKAIDEVVKIF--KPEISATCPVGLIGDDIEAVAREAEKQY-GIIPSRCEGYKGVSQSAGHHIASNVLMEHLIGFDINVFGEYNIG-GDFILEKIGYRIVSTFTGDGSFHKIAQAHRAKLSILLCHRSINYTNRMME--EKYGLPWLKVNY-IGTEKSLRKMAEFFDDPE--ITRKTEETIA-EYRK-KLQ-GKTAFIYS-GGSRSHHE-ELGMKVVVAGYQFAHRDDYEMKDG-TIVIDDLNHHETEVLVKTIKPDIFCSGIKDKYWAQKLGVPSRQIHSYDYSGRYTGFSGVLNFARDIDMALPP-WKEAV-TINPAKICQPIGAVYAALGVSHGSQGCLSYLSRHYREATSSFSEGTAVFGGAANLKEALGNIY-KPEVIAIHTTCVAETIGDDVGVILEDV--RD-QASTPSYVGTHITGYDNMVKAFVTTF-AADIREMKRILSIMGIDTTDVFDAPGEPTMYPKG-GTPIGDIEDSANSLGTIALS-SAKILEKPIGIRNTDRFIMNAAKDERGRLVDMMTDGKRVAIYG-DPDILAGLTSLVM-EMGMEPVLTGTEKEIEGLIG-DLFTLHQIIKPVDLLIGNTY-GKFIARAVPLIRV-GFPIMGYAGAARLVERIGNTLLDRKDR
>Archaea-RS_GCF_002287235.1-Halobacteriota-Methanosarcina_spelaei-II-NZ_LMVP01000001.1_8
MRQIAIYGKGGIGKSTTTQNLTAALST-M-GNKILLVGCDPKADSTRMLLGGLNQKTVLDTLR--SE-G--D-EGVDL-ETVLQIKCVESGGPEPGV-GCAGRGIITSIGLLENLGAYTE-DLDYVFYDVLGDVVCGGFAMPIREGKAKEIYIVASGELMAIYAANNICKGLAKFAK-GG--AR--LGGIICNSRKVDGEELLEAFAQKLGSHLIHFVPRDNIVQRAEINRK-TVIDFDPDQAKEYLALANNVAIP-TP--LPMEELEAMVEFGIVLPEKAARNRRKIEADDKVIPGILTRGC--AFAGTKGVVGPIKDMVHLVHGPIGCAFTWG-TRYCVCTDMKETDIVFGGE--KKLKKAIDEVVKIF--SPEICATCPVGLIGDDIEAVAREAENEH-GIIPARCEGYRGVSQSAGHHIASNALMEHLIGFDINIFGEYNIG-GDLIFEKIGYRIVSSLTGDGSFHKISQAHRAKLSILLCHRSINYTNRMME--EKYGIPWLKVNY-IGTEKSLRKMAEYFDDPE--LTRKTEETIA-EYRQ-KLQ-GKTAFIYS-GGSRSHHE-ELGMKVIVAGYQFAHRDDYEAGDG-TIVIDDLNHHETEVLVKTLKPDIFCSGIKDKYWAQKLGVPSRQIHSYDYSGRYTGFSGVLNFARDIDMALPP-WKEAV-TINPAKICQPIGAVYAALGVSHGSQGCLSYLSRHYREATSSFSEGTAVFGGAANLKEALVNIY-KPEVIAIHTTCVAETIGDDVGVILEDV--KD-QASTPSYVGTHITGYDNMVKAFVTTF-AGDIREMKRILSIMGIDTTDVFDAPGEPEMYPKG-GTPVGDIEDSANSVGTIALS-AAKILENPIGIKNTDRFVMNAAKDERGRLVDMMTDGKRVAIYG-DPDILTGLTSLVM-EMGMEPVLTGTEKEVEELIG-DLFTLHQIIKPVDLLIGNTY-GKFIARAVPLVRV-GFPIMGYAGAARLVERIGNTLLDRKDR
>Archaea-RS_GCF_004099695.1-Halobacteriota-Methanosarcina_sp004099695-II-NZ_SCHL01000008.1_93
MRQIAIYGKGGIGKSTTTQNLTAALST-M-GNKILLVGCDPKADSTRMLLGGLNQKTVLDTLR--SE-G--D-EGVCL-ETLVQIKCVESGGPEPGV-GCAGRGIITSIGLLENLGAYTD-DLDYVFYDVLGDVVCGGFAMPIREGKAKEIYIVASGELMAIYAANNICKGLAKFAK-GG--AR--LGGIICNSRNVDGEELLEAFAKKLGSQLIHFVPRDNIVQRAEINRK-TVIDYDPNQAKEYLTLAHNVVVP-TP--LPMEELEAMVEFGIVLPEKAARNRRKIEADDKVIPGIITRGC--AFAGSKGVVGPIKDMVHLVHGPIGCAFTWG-TRYCVCTDMRETDIVFGGE--KKLKKAIDEVVKIF--KPEISATCPVGLIGDDIEAVARQAEKEY-GVIPSRCEGYRGVSQSAGHHIASNALMENLIGFDINVFGEYNIG-GDFILEKIGYRIVSTFTGDGSFHKLAQAHKAKLSILLCHRSINYTNRMME--EKYGIPWLKVNY-IGTAKSLRKMAEFFDDPE--ITRKTEETIA-EYRK-KLQ-GKTAFIYS-GGSRSHHE-ELGMKVVVAGYQFAHRDDYEMKDG-TIVIDDLNHHETEVLVKALKPDIFCSGIKDKYWAQKLGIPSRQIHSYDYSGRYTGFSGVLNFARDIDMALPP-WKEAV-TINPAKICQPIGAVYAALGVSHGSQGCLSYLSRHYRESTSSFSEGTAVFGGAGNLKEALGNIY-KPEVIAIHTTCVAETIGDDVGVIIEDV--KA-EASTPSYVGTHVTGYDNMVKSFVTTF-AADIREIKRLLSIMGIDTTDVFDAPGESRMYPKG-GTPIGDIEDSANSLGTIALS-PAKILENPIGIRNTDRFIMNAAKDERGRLVDMMTDGKKVALYG-DPDIIAGLTSLVL-EMGMEPVLTGTEKEIEALIG-DLFTLHQIIKPVDLLIGNTY-GKFVARAVPLVRV-GFPIMGYAGAARLVERIGNTLLDRKDR
>Archaea-GB_GCA_001714685.2-Halobacteriota-Methanosarcina_sp001714685-II-MDTP02000079.1_26
MRQIAIYGKGGIGKSTTTQNLTAALST-M-GNKILLVGCDPKADSTRMLLGGLNQKTVLDTLR--SE-G--D-EGVHL-ETVVQIKCVESGGPEPGV-GCAGRGIITAIGLLENLGAYTD-DLDYVFYDVLGDVVCGGFAMPIREGKAKEIYIVASGELMAIYAANNICKGLAKFAK-GG--AR--LGGIICNSRNVDGEELLEAFAQKLGSHLIHFVPRDNIVQRAEINRK-TVIAFDPNQAKEYLALANNVVVP-TP--LPMEELEAMVEFGIVLPEKAARNRRKIEADDKVIPGILTRGC--AFAGSKGVVGPIKDMVHLVHGPIGCAFTWG-TRYCVCTDMKETDIVFGGE--KKLKKSIDEIMKIF--KPEISATCPVGLIGDDIEAVAREAEKEY-GVIPSRCEGYRGVSQSAGHHIASNALMENLIGFDINIFGEYNIG-GDLILEQIGYRIVSTFTGDGSFHKLAQAHRAKLSILLCHRSINYTNRMME--EKYGVPWLKVNY-VGTAKSLRKMAEFFDDPE--ITLKTEEIIT-EYRK-KLK-GKTAFIYS-GGSRSHHE-ELGMKVVVAGYQFAHRDDYETKDG-TIVIDDLNHHETEALVKALKPDIFCSGIKDKYWAQKMGIPSRQIHSYDYSGRYTGFSGVLNFAQDIDMAMPP-WKEAV-TINPAKICQPIGAVYAALGVSHGSQGCLSYLSRHYRENTSSFSEGTAVFGGAANLKEALENIY-RPDVIAIHTTCVAETIGDDVGSIVEDI--RA-EASTPSYVGTHITGYDNMVKSFVTTF-AADIREIKRILSIMKIDTTDVFDAPGENTMYPKG-GTPIGDIEDSANSLGTIALS-AAKILESPIGIRNTDRFIMNAAKDERGRLVDMMTDGKKVAIYG-DPDIIGGLTSLIL-EMGMEPVLTGTEKEMEELIG-DLFTLHQIIKPVDLLIGNTY-GKFIARAVPLIRV-GFPIMGYAGTARMVERIGNTLLDRKDR
>Archaea-GB_GCA_002067365.1-Halobacteriota-Methanothrix_sp002067365-II-MVRK01000029.1_105
MRQIAIYGKGGIGKSTTTQNLTAALST-M-GKKIMQIGCDPKADSVKFLMNGRKQPSVLDTLR--KE-G--D---VQL-DDVMKIKCVESGGPEPGV-GCAGRGIITSIGLLENLGAYTD-DLDYVFYDVLGDVVCGGFAMPIREGKAQEIYIVASGEMMALYAANNICKGIKKFAEAGG--TR--LGGIICNSRNVDREELVSHFAEKLGSQMIQFIPRDNIVHQSEIHKQ-TVIQYAPNQAKAYLGLAKAVVIP-KP--MEYEELEQMAEWGVVLPKKTGDVRRKIEANDRAIPGILTRGC--AYAGSKGVVGPIKDILHITHGPIGCAFTWG-SRYCLSTDVKETDIVFGAE--KKLADAIREAYAIF--KPGVFCTCPIGLIGDDIESVCKKAEEDL-RVIPVRCEGYRGVSQSAGHHIASNCLMEHLVGFDVNVFGEYNIG-GDYLLEKVGYRVVSPFTGDASFHDIAKAHRAKLNILLCHRSINYTNRMME--EKYGLPWLKVNY-LGTIKTLRDMAAFFNDQD--LTSRTEAVIS-EYRQ-RLA-GKRVMLLV-GGSRAHHE-TLGMEVVVAGYEFAHRDDYEMKDG-QVMIDDYSHHECERLVKDLGIDLFCSGIKDKYVFQKMHIPSRQMHSYDYSGPYTGFEGFVQFAKDIDMSVPP-WRETL-VVNPAKICQPIGAILAYKGITHGSQGCSSYLARHYREPTSSFTEDSVVFGGRNNLKEAVDNIY-HPDVLAINTTCSSETIGDDVSAFMEEI--KD-EASTPSYVGSHITGYDNAVKAIAQSF-PGDIREIKRILTVMGVDTTGVFDAPESGGLYPPG-GTTIPDLVDAGNSRATIALS-GAIVLKGPVGIRNTDTFVMNVSSDERGRLVDMMTDGKSLAIFG-DPDTVVGLLSIAV-EMGMNPALTGTAEEVSGVA--DTFLLHQKIRPVDMLIGNSY-GKLIARAIPLVRV-GFPILGYAGAARLVEMIGNAFLERRDR
>Archaea-GB_GCA_002067755.1-Halobacteriota-Methanothrix_sp002067755-II-MVQH01000075.1_42
MRQVAIYGKGGIGKSTTTQNLTAALST-M-GKKIMQIGCDPKADSVKFLMNGKKQPSVLDTLR--KE-G--E---VKL-EDVMKIHCVESGGPEPGV-GCAGRGIITSIGLLENLGAYTP-DLDYVFYDVLGDVVCGGFAMPIREGKAQEIYIVASGEMMALYAANNICKGIQKFAEAGG--TR--LGGIICNSRNVDREELVSHFAQKLGSKMIQFIPRDNIVHQSEIHKK-TVIEYAPDQAKAYLSLAKAVVIP-KP--MEYEELEQMMEWGVVLPKKTAKIRSKIEANDRAVPGILTRGC--AYAGSKGVVGPIKDILHITHGPIGCAFTWG-TRYCLSTDVKETDIVFGAE--KKLAAAIREAYSIF--KPEVFCTCPIGLIGDDIESVCKKAEEDL-KVIPVRCEGYRGVSQSAGHHIASNSLMEHLVGFDINVFGEYNIG-GDYLLERIGYRIVSPFTGDASFHDIAKAHRAKLNILLCHRSINYTNRMME--EKYGVPWLKVNY-LGTIKTLRDMAAFFDDPD--LTKKTESVIA-EYRK-RLA-GKRVMLLV-GGSRAHHE-TLGMDVVVAGYEFAHRDDYEMKDG-QVMIDDYSHYECERLVKDLGIDIFCSGIKDKYVFQKMHIPSRQMHSYDYSGPYTGFYGFVQFAKDIDMSVLP-WRETL-VINPAKICQPIGAVLAYKGITHGSQGCSSYLARHYREPTSSFTEDSVVFGGRDNLKEAVGNIY-HPDVLAINTTCSAETIGDDISAFMEEI--KE-ETNTPSYVGSHITGYDNAVKSIAQSF-AGDIREIKRILKIMGVDTTDVFDAPESGGLYPPG-GTTIADLVDAGNSRATIALS-GALVLTGPIGIRNTDAFVMNVSSYERGRLVDMMTDGKKLAVFG-DPDTVIGLVSLAE-EMGMDPALTGTAEEVHNAS--DTFLLHQKIRPVDMLIGNSY-GKFIARAIPLVRV-GFPIIGYAGAARLVEMIGNAFLERRDR
>Archaea-GB_GCA_002067705.1-Halobacteriota-Methanothrix_sp002067705-II-MVRL01000089.1_8
MRQVAIYGKGGIGKSTTTQNLTAALST-M-GKKIMQIGCDPKADSVKFLMNGKKQPSVLDTLR--KE-G--E---VQL-DDVLKIKCVESGGPEPGV-GCAGRGIITSIGLLENLGAYTD-DLDYVFYDVLGDVVCGGFAMPIREGKAQEIYIVASGEMMALYAANNICKGIQKFAESGG--TR--LGGIICNSRNVDREELVSNFAKKLGSQMIQFVPRDNVVHQSEIHKK-TVIEYAPNQAKAYLALAKAVVIP-KP--MEYEELEQMMEWGVVLPKKTGTVRSKIEANARTVPGILTRGC--AYAGSKGVVGPIKDILHITHGPIGCAFTWG-TRYCLSTDVKETDIVFGAE--KKLAAAIREGYAIF--KPEVFCTCPIGLIGDDIESVCRKAEEDL-KVIPVRCEGYRGVSQSAGHHIASNALMEHLVGFDVNVFGEYNIG-GDYLLEKVGYRIVSPFTGDASFHDIAKSHRAKLNILLCHRSINYTNRMME--EKYGLPWLKVNY-LGTIKTLRDMAAFFDNPD--LTRKTEAVIA-EYRQ-RLE-GKRVMVLV-GGSRAHHE-TLGMEVVVAGYEFAHRDDYEMKDG-QVMIDDYNHHECESLVRDLGIDLFCSGIKDKYVFQKMSVPSRQMHSYDYSGPYTGFLGFVQFAKDIDMSIPP-WRETL-VINPAKICQPIGAILAYKGITHGSQGCSSYLARHYREPTSSFTEDSVVFGGRNNLKEAVDNIY-HPDVLAINTTCSSETIGDDVSSFMEEI--KE-EASTPSYVGSHITGYDNAVKAIVQSF-AGDIREIKRLLTIMAVDTTDVFDAPESGGLYPPG-GTPIPDLIDAGNSRATIALS-GAVVLKGPIGIANTDAFVMSVSDYERGRLVDMITDGKSLAVFG-DPDTVIGLLSLVV-EMGMNPALTGTAEEVHKVA--DTFLLHQKIRPVDMLIGNSY-GKLISRAIPLLRV-GFPIIGYAGTARLVEMIGNAFLERRDR
>Archaea-GB_GCA_001602645.1-Halobacteriota-Methanothrix_A_sp001602645-II-LUYE01000048.1_22
MRQIAIYGKGGIGKSTTTQNLTAALST-M-NKKIMQIGCDPKADSVKMLIGGRRQHTVLDTLR--KE-G--E---VTL-DDVMLIKCVESGGPEPGV-GCAGRGIITSIGLLENLGAYSD-DLDYVFYDVLGDVVCGGFAMPIREGKAQEIYIVASGEMMALYAANNICKGIKKFAESGG--TR--LGGIICNSRRVDREELVSAFAKKLGSQMIQFVPRDNIVHQAEIHKQ-TVIQYAPDQAKAYLSLAKNIVIP-KP--MEYEELEEMAEWGVVFPKKTAEARKRIEANTRTVPGILTRGC--AFAGSKGVVGPVKDILHLVHGPIGCAFTWG-MRYCLSTDVKETDIVFGSE--KKLAKAIREAHSIF--KPGVFATCPIGLIGDDIESVCKRAEEDL-KVIPLRCEGYRGVSQSAGHHIASNALMEHLVGFAVNVFGEYNIG-GDYLLSRIGYHPISSFTGDASFHEIARAHKAKLNILLCHRSINYTNRMME--EKYGTPWLKVNY-LGTIDTLRDMAAFFDDPG--LKAKTEEVIS-EYRE-RLA-GKRVMLLV-GGSRAHHE-TLGMEVVVAGYEFAHRDDYEMKDG-QIMIDDYSHQECERLVREMEIDIFCSGIKDKYVFQKMHIPSRQMHSYDYSGPYTGFEGFVNFARDMDMAIPP-WRETL-AINPAKICQPIGAELAYKGITHGSQGCSSYLSRHYREPTSSFTEDSVVFGGRNNLKEAVENLY-HPDVLAINTTCSSETIGEDVSSFMEEI--KS-EASTPSYIGSHITGYDNAVTAIAQTF-PGDIREIKRLLTIMGVDITGVFDAPESGGLYPPG-GTSIPDLEETANSVGTIALT-GALILKGPIGIRNTDTFVVEVSTDERGRVVDMMTDGKRIAVYG-DPDTVIGLVGMLR-DLGAEPALTGTEKEVHALA--DLFLLHQKIKPVEMLIGNSF-GKQIARAIPLVRV-GFPILGYGGAARLVEMIGNAFLERMDR
>Bacteria-GB_GCA_002403385.1-Desulfobacterota-UBA4767_sp002403385-II-DHHR01000071.1_13
MRQIAIYGKGGIGKSTTTQNLTAALST-L-GKKILQIGCDPKADSTRMLMGGKRQSSVLDTLR--KE-G--E---VNL-DEVLKIKCVESGGPEPGV-GCAGRGIITSIGLLENLGAYTD-ELDYVFYDVLGDVVCGGFAMPIREGKAQEIYIVASGEMMALYAANNICKGIQKFAETGG--TR--LGGIICNSRNVDREELVSAFAEKIGSRMIKFIPRDNIVQQAEIRKQ-TVVQYAPTQAQSYLDLAGKIVIP-KP--IEYEELEQMIDWGVIFPQKAGENRRRIEANDRAVPGVLTRGC--CYAGTKGVVGPVKDILDLTHGPVGCAYTWG-TRYCLTTDMIETDIVFGAE--KKLAQAVREAYAIF--KPEVYATCPVGLIGDDMEMVCKMAAEDL-RIIPVRCEGYRGVSQSAGHHLASNALMEHLIGFDLNVFGEYNIG-GDYLFERIGYRIVSPLTGDASFHQIAKAHRAKLSVLLCHRSINYTNRMME--EKFGVPWLKINY-LGLIKSLRDMAKFFDDPE--LTGRTEEVIA-RYKK-RLA-GKRVMLLV-GGSRAHHE-TLGMKVVAAGYEFAHRDDYELKDG-EIAVDDYNHYECEYLVKELGIDLFCSGIKDKYVFQKMHIPSRQMHSYDYGGPYSGFEGFLNFARDIDMAVPP-WRKAL-VINPAKICQPVGAILASKGITHGSQGCSSYLSRHYREPTSSFTEDTVVFGGRSNLREAIENLY-HPEVIAISTTCSTETIGDDVASFMEEI--KQ-ESNTPSYVGSHITGYDNMVKSMAQTF-PGDIREIKRLLAVMGVDTTDVFDAPESGGLYPPG-GATIADLEDTANSLGTIALS-GALILKGPIGIANTDALVMNISRDERGRVVDMMTDGKRVAVFG-DPDLVGGLVSLLV-GLGMEPALTGTISEINQLA--DLFLLHQKIKPVDLLMGNSY-GKYIARAIPLVRV-GFPIVGYTGAARMTERIGNTLLERLDR
>Bacteria-GB_GCA_000681355.2-Firmicutes_B-SCADC1-2-3_sp000681355-II-JJNX02000025.1_4
MRQIAIYGKGGIGKSTTTQNLTAALAV-L-GEKILQIGCDPKADSIRMLMGGKRQPSVLDTLR--KE-G--E---VNL-DDILKIKCVESGGPEPGV-GCAGRGIITAIGMLENLGAYTD-DLGYVFYDVLGDVVCGGFAMPMREGKAKEIYIVASGEMMALYAANNICKGIVKFAETGG--TR--LGGIICNSRNVDREELVSAFAEKLGSRMIKFIPRDNIVQQAEIRKQ-TVIQYAPTQAQAYLDLARKIVIP-KP--MEYEELEQMIDLGVIFPQKAGENRRRIEANDRAVPGVLTRGC--AYAGTKGVVGPVKDILDLTHGPVGCAYTWG-TRYCLSTDMMETDIVFGAE--KKLAQAVREAYAIF--KPEVYATCPVGLIGDDMEMVCRKAAEDL-RIIPVRCEGYRGVSQSAGHHLASNALMEHLVGFDLNVFGEYNIG-GDYLFERVGYRIVSPFTGDASFHQIAKAHRAKLSVLLCHRSINYTNRMME--EKFGVPWMKINY-LGLNKSLRDMAKFFDDPE--LTGRTEEVIA-QYKK-RLA-GKRVMLLV-GGSRAHHE-TLGMEVVVAGYEFAHRDDYELKDG-EIAIDDYNHYECEYLVKELGIDLFCSGIKDKYVFQKMHIPSRQMHSYDYGGPYSGFEGFLKFARDIDMAVPP-WKKAL-VINPAKTCQPLGAILASKGITHGSQGCSSYLSRHYREPTSSFTEDTVVFGGRSNLREAIENLY-RPQVIAISTTCSTETIGDDVVSFMEEI--KQ-ESNTPSYVGSHITGYDNMVKSMAQIF-PGDIREIRRLLAVMGVDTTDVFDAPESGGLYPPG-GATIPDLEDTANSLGTIALS-GALVLKGPIGIANTDALVMNISRDERGRVVDMMTDGKRVAVFG-DPDLVGGIVSLLV-GLGMEPALTGTISEINQLA--DLFLLHQKIKPVDLLIGNSH-GKYIARAIPLVRA-GFPIVGYAGVARLIEIIGNTLLERLDR
>Bacteria-RS_GCF_004369225.1-Firmicutes_B-Pelotomaculum_B_propionicicum--NZ_QFFZ01000025.1_39
MRQVAIYGKGGIGKSTTTQNLTAALSV-L-GKKIMQIGCDPKADSTRMLMGGKRQHSVLDTLR--EE-G--N---VEL-EDVLEIRCVESGGPEPGV-GCAGRGIITSIGLLENLGAYTD-DLDYVFYDVLGDVVCGGFAMPIREGKAQEIYIVASGEMMAMYAANNICKGIQKFAETGG--TR--LGGIICNSRSVLREELLQAFAERLGTQLIQFIPRDTIVQQAEIRKQ-TVIQYAPTQAQAYFSLAKNIVIP-KP--LDFDELEEMIEWGIVFPKKAGINRKRIEANDRAVPGILTRGC--AFAGTKGVVGPVKDILDLTHGPVGCAYTWG-TRYCLSTNMMETDIVFGAE--KKLAQAIREAYAIF--RPEVYATCPVGLIGDDIEMVCKKAEEDL-QTIGVSCEGYRGVSQSAGHHLASNALMEHLVGFDINVFGEYNIG-GDYVLEEVGYRIVSSFTGDASFHEIAKAHRAKLSILLCHRSINYTNRMME--EKYGVPWLKVNY-MGLVKCLRDMARFFDDKE--LTRRTEAVIA-RYRK-RLA-GKRVMILV-GGSRSHHE-KVGMEVVVAGYEFAHRDDYEMKNG-EIAIDDYNHFECEYLVKELGIDLFCSGIKDKYVFQKMHIPSRQMHSYDYAGPYAGFKGFEKFLQDIDMAVPP-WR---------------------------------------------------VFGGLSNLREAIENLY-HPEVISISTTCSSETIGDDVSSFMESI--KK-QSNTPSYVGSHITGYDNMVVSITQTF-PGDIREIKRILGMMGVDTTDVFDAPGSGALYPPG-GTTISDLEDAANSMGTIALS-GAIVLKGPIGISNTDKFVLNVSKDERGRLVDMMVDGKKVAVYG-DPDMVCGITSLLV-DMGMEPALTGTIPEIKNTA--DLFLLHQKIEPVDLLIGNTH-GKYIARAIPLVRL-GFPIVGYLGTARLVETIGNTLLDRVDR
>Bacteria-RS_GCF_000427425.1-Firmicutes_A-Caldanaerobius_polysaccharolyticus-II-NZ_KE386494.1_453
VRQIAIYGKGGIGKSTTTQNLTAALSV-M-GKKVMQIGCDPKADSTRMLIGGKRQHSVLDTLR--ET-G--D---VKL-DDIIEIKCVESGGPEPGV-GCAGRGIITSIGLLENLGAYTD-DLDYVFYDVLGDVMCGGFAMPIREGKAQEIYIVASGEMMALFAANNICKGIRKFAETGG--TR--LGGIICNSRKVCREELLNAFAERIGSQLIGFIPRDNIVQQAEIRKQ-TVIQYAPEQAKAYFELAKKICIP-EP--MGFDELENMMEWGIVFPNKTKEVRKRIEANDRAIPGVLTRGC--AYAGCKGVVGPVKDVLHITHGPVGCAYTWL-TRYCLTTDMQETDIVFGGE--KKLAQAIREAYAIF--KPEIYATCPVGLIGDDIEMVAKKVEQDL-GVIPVRCEGYRGVSQSAGHHLASNALMEHLIGFDINVFGEYNIG-GDYLLEDIGYRIVSSFTGDASFHDIAKSHRAKLSILLCHRSINYTNRMME--EKFGVPWMKVNY-IGLIQSLRDIANFFDDPG--LKRRTEEVIA-RYRE-RLQ-GKRVMLLV-GGSRTHHE-RLGMEVVVAGYEFAHRDDYEMKDG-EIMVDDYNHFECEYLVKELGIDLFCSGIKDKYVFQKMHIPSRQMHSYDYSGPYTGFNGFIKFARDVDMAVPP-WKKAL-TINPAKICQPIGAVLAAKGITHGSQGCSSYLARHYREPTSSFTEDSVVFGGRENLREAVENLY-HPDVIAISTTCSAETIGDDVYSFMEEI--KG-ESNTPSYVGSHITGYDNVVKSIAETF-PGDIREIKRILNMMGVDTTDVFDAPGSGGIYPPG-GTTIPDLEDIANSVATIALS-GAMVLKSPIGITNTDKFVMTVSDDERGRLVDMMTDGKKVAVFG-DPDVVVGIVGLLA-DMGMEPALTGTISEVNKIA--DLFLLHQKIRPVDLLMGNTY-GKYIARAIPFIRI-GFPIVGYMGAARLVERIGNTLLDRVDR
>Bacteria-GB_GCA_000307585.2-Firmicutes_A-Thermoanaerobacterium_aotearoense-II-CP003184.1_2240
[truncated: 810,599 more chars]
